# Supplementary material for: De novo sequencing and assembly analysis of transcriptome in the Sodom apple (Calotropis gigantea)
Source: BMC Genomics. 2015 Sep 22;16(1):723. doi: 10.1186/s12864-015-1908-3 (PMC4580217; doi:10.1186/s12864-015-1908-3)
Supplement: Additional file 2: — Transcripts involved in fiber biosynthesis. (XLS 22 kb) [file 12864_2015_1908_MOESM2_ESM.xls]

## Sheet: Additional file 2
Additional file 2. Transcripts involved in fiber biosynthesis in Calotropis gigantea
Gene id	Ko id	Gene product
c8180	K10999	cellulose synthase
c20855	K10999	cellulose synthase
c21961	K10999	cellulose synthase
c22398	K10999	cellulose synthase
c24331	K00770	Cellulose synthase A catalytic subunit 3 [UDP-forming], putative
c24457	K08679	UDP-glucuronate 5-epimerase, putative
c23218	K13648	GAUT1/LGT1 (Galacturonosyltransferase 1)
c32462	K0105	pectinesterase family protein
c12594	K01051	Pectinesterase-2 precursor, putative
c41093	K01051	pectinesterase family protein
c43829	K01051	Pectinesterase-2 precursor, putative
c21857	K01051	Pectinesterase family protein
c23831	K01051	Pectinesterase precursor, putative
c24743	K01051	Pectinesterase PPE8B precursor, putative
c22074	K00963	UTP--glucose-1-phosphate uridylyltransferase
c42621	K00430	Peroxidase 63 precursor, putative
c4699	K00430	peroxidase, putative
c52311	K00430	Peroxidase 63 precursor, putative
c14262	K00430	Peroxidase 72 precursor, putative
c557	K00430	peroxidase, putative
c7215	K00430	Peroxidase 73 precursor, putative
c7461	K00430	Peroxidase 12 precursor, putative
c8040	K00430	Peroxidase 10 precursor, putative
c15623	K00430	Peroxidase 66 precursor, putative
c18345	K00430	Peroxidase 4
c20995	K00430	Peroxidase 16 precursor, putative
c21166	K00430	Peroxidase 53 precursor, putative
c25548	K00430	Peroxidase 3 precursor, putative
c26299	K00430	Peroxidase 47 precursor, putative
c26268	K10775	Phenylalanine ammonia-lyase, putative
c21787	K00487	cinnamate 4-hydroxylase, putative
