# Supplementary material for: De novo sequencing and assembly analysis of transcriptome in the Sodom apple (Calotropis gigantea)
Source: BMC Genomics. 2015 Sep 22;16(1):723. doi: 10.1186/s12864-015-1908-3 (PMC4580217; doi:10.1186/s12864-015-1908-3)
Supplement: Additional file 3: — Annotated transcriptional factors involved in stress response. (XLS 44 kb) [file 12864_2015_1908_MOESM3_ESM.xls]

## Sheet: Sheet 1
Additional file 3. Annotated Transcriptional factors involved in stress response
Gene ID	Transcriptional factors
c9044.graph_c1	AP2 domain
c23142.graph_c0	AP2 domain
c13245.graph_c0	AP2 domain
c17369.graph_c0	AP2 domain
c30356.graph_c0	AP2 domain
c19273.graph_c0	AP2 domain
c22548.graph_c0	AP2 domain
c20201.graph_c0	AP2 domain
c9087.graph_c0	AP2 domain
c26238.graph_c0	AP2 domain
c19503.graph_c0	AP2 domain
c43939.graph_c0	AP2 domain
c15532.graph_c0	AP2 domain
c9044.graph_c0	AP2 domain
c4715.graph_c0	AP2 domain
c7266.graph_c0	AP2 domain
c25819.graph_c0	AP2 domain
c27581.graph_c0	AP2 domain
c6183.graph_c1	AP2 domain
c27131.graph_c0	AP2 domain
c18490.graph_c1	AP2 domain
c15775.graph_c0	AP2 domain
c6366.graph_c0	AP2 domain
c25937.graph_c0	AP2 domain
c12387.graph_c0	AP2 domain
c7745.graph_c0	AP2 domain
c1663.graph_c0	AP2 domain
c12856.graph_c0	AP2 domain
c21837.graph_c0	AP2 domain
c22750.graph_c0	AP2 domain
c15168.graph_c0	AP2 domain
c16784.graph_c1	AP2 domain
c42601.graph_c0	AP2 domain
c22714.graph_c0	AP2 domain
c35819.graph_c0	AP2 domain
c7743.graph_c0	AP2 domain
c26765.graph_c0	AP2 domain
c34951.graph_c0	AP2 domain
c10171.graph_c0	AP2 domain
c6262.graph_c0	AP2 domain
c20321.graph_c0	AP2 domain
c25558.graph_c0	AP2 domain
c32358.graph_c0	AP2 domain
c16900.graph_c0	AP2 domain
c28001.graph_c0	AP2 domain
c42973.graph_c0	AP2 domain
c39045.graph_c0	AP2 domain
c19275.graph_c0	AP2 domain
c25364.graph_c0	AP2 domain
c12294.graph_c1	AP2 domain
c22788.graph_c0	AP2 domain
c12067.graph_c1	AP2 domain
c5552.graph_c0	AP2 domain
c39020.graph_c0	AP2 domain
c26224.graph_c0	AP2 domain
c27051.graph_c0	AP2 domain
c31717.graph_c0	AP2 domain
c5045.graph_c0	AP2 domain
c5367.graph_c0	AP2 domain
c41991.graph_c0	AP2 domain
c4940.graph_c0	AP2 domain
c35378.graph_c0	AP2 domain
c34424.graph_c0	AP2 domain
c18962.graph_c0	AP2 domain
c38200.graph_c0	AP2 domain
c6662.graph_c0	AP2 domain
c8074.graph_c0	AP2 domain
c26073.graph_c0	AP2 domain
c7017.graph_c0	AP2 domain
c15305.graph_c0	AP2 domain
c44739.graph_c0	AP2 domain
c14375.graph_c0	AP2 domain
c43653.graph_c0	AP2 domain
c19617.graph_c0	AP2 domain
c18255.graph_c0	AP2 domain
c7136.graph_c0	AP2 domain
c18255.graph_c0	AP2 domain
c17654.graph_c0	AP2 domain
c5827.graph_c0	AP2 domain
c6903.graph_c0	AP2 domain
c29435.graph_c0	AP2 domain
c9309.graph_c1	AP2 domain
c18490.graph_c1	AP2 domain
c2247.graph_c0	AP2 domain
c34157.graph_c0	AP2 domain
c34157.graph_c0	AP2 domain
c51901.graph_c0	AP2 domain
c5191.graph_c0	AP2 domain
c39840.graph_c0	Myb domain protein 103
c14201.graph_c0	bHLH-MYC and R2R3-MYB transcription factors N-terminal
c17840.graph_c0	Myb-like DNA-binding domain
c12680.graph_c0	Myb-like DNA-binding domain;; Myb-like DNA-binding domain
c17702.graph_c0	MYB-like transcription factor
c8039.graph_c1	MYB-CC type transfactor
c17003.graph_c0	Myb-related protein
c19205.graph_c0	Myb/SANT-like DNA-binding domain
c6248.graph_c0	bHLH-MYC and R2R3-MYB transcription factors N-terminal
c24119.graph_c0	MYB-like DNA-binding protein
c9177.graph_c0	Myb/SANT-like DNA-binding domain
c26134.graph_c0	bHLH-MYC and R2R3-MYB transcription factors N-terminal
c18919.graph_c0	Myb/SANT-like DNA-binding domain
c13718.graph_c0	Myb-like DNA-binding domain
c17301.graph_c0	bHLH-MYC and R2R3-MYB transcription factors N-terminal
c20374.graph_c0	Myb-like DNA-binding domain
c20244.graph_c0	Myb-like DNA-binding domain
c19127.graph_c0	Myb-like DNA-binding domain
c12158.graph_c0	Myb-like DNA-binding domain
c43150.graph_c0	MYB-CC type transfactor
c25191.graph_c0	Myb-like DNA-binding domain
c25854.graph_c0	Myb-like DNA-binding domain
c1187.graph_c0	Myb-like DNA-binding domain
c32677.graph_c0	transcription factor MYB811
c33180.graph_c0	Myb-like DNA-binding domain
c5110.graph_c0	Myb/SANT-like DNA-binding domain
c45547.graph_c0	Myb-like DNA-binding domain
c19163.graph_c0	Myb-like DNA-binding domain
c8064.graph_c0	Myb-like DNA-binding domain
c25365.graph_c0	Myb-like DNA-binding domain
c6132.graph_c0	Myb/SANT-like DNA-binding domain
c11616.graph_c0	Myb-like DNA-binding domain
c16035.graph_c0	Myb-like DNA-binding domain
c12805.graph_c0	Myb-like DNA-binding domain
c16080.graph_c0	MYB-CC type transfactor
c36469.graph_c0	Myb-like DNA-binding domain
c34564.graph_c0	Myb-like DNA-binding domain
c18054.graph_c0	MYB-CC type transfactor,
c20148.graph_c0	Myb-like DNA-binding domain
c10709.graph_c0	Myb-like DNA-binding domain
c6235.graph_c0	Myb-like DNA-binding domain
c15679.graph_c0	Myb/SANT-like DNA-binding domain
c11566.graph_c0	Myb-like DNA-binding domain
c17563.graph_c0	Myb-like DNA-binding domain
c13838.graph_c0	Myb-like DNA-binding domain
c6520.graph_c0	Myb-like DNA-binding domain
c45715.graph_c0	Myb-like DNA-binding domain
c15365.graph_c0	Myb-like DNA-binding domain
c24197.graph_c0	Myb-like DNA-binding domain
c7133.graph_c0	Myb-like DNA-binding domain
c15550.graph_c0	Myb-like DNA-binding domain
c24728.graph_c0	Myb-like DNA-binding domain
c32543.graph_c0	bHLH-MYC and R2R3-MYB transcription factors N-terminal
c6037.graph_c0	Myb-like DNA-binding domain
c19015.graph_c0	Myb-like DNA-binding domain
c13103.graph_c0	Myb-like DNA-binding domain
c231.graph_c0	Myb-like DNA-binding domain
c20973.graph_c2	Myb-like DNA-binding domain
c18355.graph_c0	bHLH-MYC and R2R3-MYB transcription factors N-terminal
c20973.graph_c2	bHLH-MYC and R2R3-MYB transcription factors N-terminal
c9294.graph_c0	Myb/SANT-like DNA-binding domain
c25325.graph_c0	Myb-like DNA-binding domain
c17965.graph_c0	Myb-like DNA-binding domain
c19449.graph_c0	Myb-like DNA-binding domain
c11159.graph_c0	Myb-like DNA-binding domain
c7274.graph_c0	Myb-like DNA-binding domain
c18818.graph_c0	Myb-like DNA-binding domain
c14663.graph_c0	bHLH-MYC and R2R3-MYB transcription factors N-terminal
c17671.graph_c1	Myb-like DNA-binding domain
c11201.graph_c0	Myb domain protein 46, putative
c24938.graph_c0	Myb-like DNA-binding domain
c25567.graph_c0	Myb-like DNA-binding domain
c14241.graph_c0	Myb-like DNA-binding domain
c25800.graph_c0	Myb-like DNA-binding domain
c11842.graph_c0	Myb-like DNA-binding domain
c14042.graph_c0	Myb-like DNA-binding domain
c7895.graph_c0	Myb-like DNA-binding domain
c10255.graph_c0	Myb-like DNA-binding domain
c29601.graph_c0	Myb-like DNA-binding domain
c18007.graph_c0	Myb-like DNA-binding domain
c5682.graph_c0	Myb-like DNA-binding domain
c28168.graph_c0	Myb-like DNA-binding domain
c15636.graph_c0	Myb-like DNA-binding domain
c17565.graph_c0	Myb-like DNA-binding domain
c7538.graph_c0	bHLH-MYC and R2R3-MYB transcription factors N-terminal
c25553.graph_c0	bHLH-MYC and R2R3-MYB transcription factors N-terminal
c23498.graph_c0	MYB079
c14915.graph_c0	Myb-like DNA-binding domain
c25589.graph_c0	Myb-related protein 305
c18849.graph_c0	Myb/SANT-like DNA-binding domain
c28646.graph_c0	Myb-like DNA-binding domain
c9499.graph_c0	Myb-like DNA-binding domain
c18643.graph_c0	ranscription factor MYB1R1
c6415.graph_c0	Myb-like DNA-binding domain
c17969.graph_c0	Myb-like DNA-binding domain
c19404.graph_c1	Myb-like DNA-binding domain
c8172.graph_c0	Myb-like DNA-binding domain
c21571.graph_c0	Myb-like DNA-binding domain
c10862.graph_c0	Myb/SANT-like DNA-binding domain
c46110.graph_c0	Myb-like DNA-binding domain
c23378.graph_c0	Myb/SANT-like DNA-binding domain
c31664.graph_c0	MYB-like 102
c18605.graph_c0	Myb/SANT-like DNA-binding domain
c34477.graph_c0	MYB136
c8716.graph_c0	Myb-like DNA-binding domain
c23576.graph_c0	Myb-like DNA-binding domain
c22952.graph_c0	Myb-like DNA-binding domain
c7851.graph_c0	Myb-like DNA-binding domain
c25229.graph_c0	Myb-like DNA-binding domain
c17591.graph_c0	Myb-like DNA-binding domain
c50858.graph_c0	Myb-like DNA-binding domain
c9510.graph_c0	bHLH-MYC and R2R3-MYB transcription factors N-terminal
c46532.graph_c0	Myb/SANT-like
c12990.graph_c0	Myb/SANT-like DNA-binding domain
c38593.graph_c0	r2r3-myb transcription factor, putative
c18727.graph_c0	Myb/SANT-like DNA-binding domain
c16806.graph_c0	Myb/SANT-like DNA-binding domain
c18300.graph_c0	Myb-like DNA-binding domain
c26833.graph_c0	Transcription factor MYB1R1
c33564.graph_c0	Myb-like DNA-binding domain
c20672.graph_c1	Myb/SANT-like DNA-binding domain
c18503.graph_c0	Myb/SANT-like DNA-binding domai
c18151.graph_c0	Myb/SANT-like DNA-binding domaine
c25510.graph_c0	Myb-like DNA-binding domain
c12909.graph_c1	Myb-like DNA-binding domain
c45653.graph_c0	Myb-like DNA-binding domain
c11720.graph_c0	Myb-like DNA-binding domain
c11803.graph_c0	Myb-like DNA-binding domain
c35713.graph_c0	Myb-like DNA-binding domain
c15583.graph_c0	Myb-related protein 306
c13606.graph_c0	MYB-CC type transfactor
c19509.graph_c0	MYB-CC type transfactor,
c25979.graph_c0	Myb/SANT-like DNA-binding domain
c10899.graph_c1	Myb-like DNA-binding domain
c18119.graph_c1	Myb-like DNA-binding domain
c2071.graph_c0	Myb-like DNA-binding domain
c3568.graph_c0	Myb-like DNA-binding domain
c24443.graph_c0	Myb/SANT-like DNA-binding domain
c9495.graph_c0	bHLH-MYC and R2R3-MYB transcription factors N-terminal
c31159.graph_c0	Myb-like DNA-binding domain
c20408.graph_c0	Myb-like DNA-binding domain
c16417.graph_c0	Myb-like DNA-binding domain
c11863.graph_c1	MYB-CC type transfactor
c20564.graph_c0	Myb-like DNA-binding domain
c37714.graph_c0	MYB195
c6336.graph_c0	Myb-like DNA-binding domain
c21163.graph_c0	Myb-like DNA-binding domain
c35325.graph_c0	myb domain protein 93
c20647.graph_c0	Myb-like DNA-binding domain
c50170.graph_c0	Myb-like DNA-binding domain
c29234.graph_c0	MYB-CC type transfactor
c21396.graph_c1	Myb-like DNA-binding domain
c12148.graph_c1	Myb-like DNA-binding domain
c12342.graph_c0	Myb/SANT-like DNA-binding domain
c12754.graph_c0	Myb-like DNA-binding domain
c6799.graph_c0	bHLH-MYC and R2R3-MYB transcription factors N-terminal
c7018.graph_c0	Myb-like DNA-binding domain
c9411.graph_c0	Myb-like DNA-binding domain
c18375.graph_c0	Myb-like DNA-binding domain
c28987.graph_c0	Myb-like DNA-binding domain
c23602.graph_c0	Myb-like DNA-binding domain
c6272.graph_c0	Myb-like DNA-binding domain
c13835.graph_c0	Myb/SANT-like DNA-binding domain
c22737.graph_c0	Myb-like DNA-binding domain
c25314.graph_c0	Myb-like DNA-binding domain
c15583.graph_c1	Myb-like DNA-binding domain
c15095.graph_c0	Myb-like DNA-binding domain
c17898.graph_c0	Myb-like DNA-binding domain
c8116.graph_c0	Myb-like DNA-binding domain
c14041.graph_c0	Myb-like DNA-binding domain
c9833.graph_c0	Myb-like DNA-binding domain
c18901.graph_c0	Myb-like DNA-binding domain
c37581.graph_c0	Myb-like DNA-binding domain
c17862.graph_c3	Myb-related transcription factor
c16765.graph_c0	Myb-like DNA-binding domain
c28212.graph_c0	Myb-like DNA-binding domain
c23300.graph_c0	Myb-like DNA-binding domain
c17785.graph_c0	Myb-like DNA-binding domain
c29196.graph_c0	Myb-like DNA-binding domain
c15399.graph_c0	Myb-like DNA-binding domain
c15522.graph_c0	Myb-like DNA-binding domain
c24916.graph_c0	r2r3-myb transcription factor, putative
c5810.graph_c0	r2r3-myb transcription factor, putative
c15642.graph_c0	Myb-like DNA-binding domain
c6704.graph_c0	Myb-like DNA-binding domain
c25891.graph_c0	Myb-like DNA-binding domain
c28624.graph_c0	MYB093
c26053.graph_c0	Myb/SANT-like DNA-binding domain
c45435.graph_c0	Myb/SANT-like DNA-binding domain
c37242.graph_c0	Myb-like DNA-binding domain
c6816.graph_c0	Myb-like DNA-binding domain
c20605.graph_c0	MYB-CC type transfactor
c10224.graph_c0	Myb/SANT-like DNA-binding domain
c18112.graph_c0	Myb-like DNA-binding domain
c21022.graph_c0	bHLH-MYC and R2R3-MYB transcription factors N-terminal
c44342.graph_c0	MYB transcription factor MYB139
c13463.graph_c0	MYB049
c15801.graph_c0	Myb-like DNA-binding domain
c18175.graph_c0	Myb-like DNA-binding domain
c12820.graph_c0	Myb/SANT-like DNA-binding domain
c10714.graph_c0	Myb-like DNA-binding domain
c24712.graph_c0	Myb-like DNA-binding domain
c23965.graph_c0	Myb/SANT-like DNA-binding domain
c18975.graph_c0	Myb-like DNA-binding domain
c259.graph_c0	Myb-like DNA-binding domain
c10046.graph_c0	Myb-like DNA-binding domain
c30060.graph_c0	MYB083
c5733.graph_c0	Myb-like DNA-binding domain
c6587.graph_c1	Myb-like DNA-binding domain
c21257.graph_c0	Myb-like DNA-binding domain
c23913.graph_c0	Myb-like DNA-binding domain
c11880.graph_c0	Myb/SANT-like DNA-binding domain
c13313.graph_c0	MYB198
c17752.graph_c0	bHLH-MYC and R2R3-MYB transcription factors N-terminal
c46333.graph_c0	bZIP-like protein
c3886.graph_c0	bZIP-like protein
c15973.graph_c0	bZIP transcription factor;; Basic region leucine zipper
c21071.graph_c0	Basic region leucine zipper;; bZIP transcription factor
c7357.graph_c0	bZIP transcription factor;; Basic region leucine zipper
c14828.graph_c0	bZIP transcription factor;; Basic region leucine zipper
c22016.graph_c0	bZIP transcription factor;; Basic region leucine zipper
c23888.graph_c0	bZIP transcription factor; Basic region leucine zipper
c12511.graph_c0	bZIP transcription factor;; Basic region leucine zipper
c14502.graph_c0	BZIP transcription factor family protein
c23516.graph_c0	bZIP transcription factor;; Basic region leucine zipper
c7701.graph_c0	bZIP transcription factor;; Basic region leucine zippe
c11415.graph_c0	bZIP transcription factor;; Basic region leucine zipper
c24282.graph_c0	bZIP transcription factor
c17626.graph_c0	bZIP transcription factor;; Basic region leucine zippe
c15815.graph_c0	bZIP transcription factor;; Basic region leucine zipper
c22887.graph_c0	bZIP transcription factor 60
c5620.graph_c0	bZIP transcription factor;; Basic region leucine zipper
c9565.graph_c0	bZIP transcription factor;; Basic region leucine zipper
c24912.graph_c0	bZIP transcription factor
c20604.graph_c0	bZIP transcription factor;; Basic region leucine zipper
c25624.graph_c0	bZIP transcription factor;; Basic region leucine zipper
c25333.graph_c0	bZIP transcription factor;; Basic region leucine zipper
c683.graph_c1	bZIP transcription factor;; Basic region leucine zipper
c25084.graph_c0	bZIP transcription factor;; Basic region leucine zipper
c35150.graph_c0	bZIP transcription factor;; Basic region leucine zipper
c30842.graph_c0	bZIP transcription factor;; Basic region leucine zipper
c18994.graph_c0	Seed dormancy control;; bZIP transcription factor
c23387.graph_c0	bZIP transcription factor;; Basic region leucine zipper
c13062.graph_c0	bZIP transcription factor;; Basic region leucine zipper
c18051.graph_c0	bZIP transcription factor;; Basic region leucine zipper
c10493.graph_c0	bZIP transcription factor;; Basic region leucine zipper
c15979.graph_c0	bZIP transcription factor;; Basic region leucine zipper
c7814.graph_c0	bZIP transcription factor;; Basic region leucine zipper
c9462.graph_c0	bZIP transcription factor;; Basic region leucine zipper
c13740.graph_c0	bZIP transcription factor;; Basic region leucine zipper
c7519.graph_c0	Basic region leucine zipper;; bZIP transcription factor
c23656.graph_c0	bZIP transcription factor;; Basic region leucine zipper
c22327.graph_c0	bZIP transcription factor;; Basic region leucine zipper
c12441.graph_c0	bZIP transcription factor
c23391.graph_c1	bZIP transcription factor;; Basic region leucine zipper
c33000.graph_c0	bZIP-like protein
c26461.graph_c0	bZIP transcription factor bZIP49
c19215.graph_c0	Basic region leucine zipper;; bZIP transcription facto
c22843.graph_c0	bZIP transcription factor
c15514.graph_c0	bZIP transcription factor;; Basic region leucine zipper
c37358.graph_c0	bZIP-like protein
c16504.graph_c0	Transcription factor BTF3
c379.graph_c0	Transcription factor BTF3
