# Supplementary material for: De novo sequencing and assembly analysis of transcriptome in the Sodom apple (Calotropis gigantea)
Source: BMC Genomics. 2015 Sep 22;16(1):723. doi: 10.1186/s12864-015-1908-3 (PMC4580217; doi:10.1186/s12864-015-1908-3)
Supplement: Additional file 4: — Simple Sequence Repeats (SSR) loci generated from the transcriptome. A detailed information on primers for the 5,693 SSRs and the frequency of SSR motifs in Sodom apple unigenes, and are respectively presented on sheet 1 and 2 of this file. (XLS 8878 kb) [file 12864_2015_1908_MOESM4_ESM.xls]

## Sheet: Additional file 4
Additional file 4.Crown flower candidate genes and primers used in real time PCR.
Gene 1D	Candidate gene	Forward primer(5-3)	Tm (°C)	Reverse primer (5-3)	Tm(°C)
c26600	Actin	GCACTTCCGCACGCTATTCT	56.8	TTTCTTTCTCGGCGGTAGTTGT	56.34
c8180	CesA-1	CAGGGTCTTCTCAAGGTTATAGGTG	57.06	TGCAAACTCGCCATCGTCA	55.71
c20855	CesA-2	TCATTCTCAGTGGCCTTAGCAA	55.74	AAAAGATCAAGAGGGATGTCGC	54.85
c21961	CesA-3	TGGTCTTACTGCTGATGGTGATG	56.67	TGGGACTCCCTTTATGCCTCT	55.98
c22398	CesA-4	AGGTTTTCTTGGGACAAAGTGG	55.04	TGTGATGTTGGAAGCCTGGAC	56.39
c24331	CesA-5	GCTTACACCGTTCACATTCCTCC	58.08	TGGGTTTCCTCTGCTCTTGC	55.85
