# Supplementary material for: De novo sequencing and assembly analysis of transcriptome in the Sodom apple (Calotropis gigantea)
Source: BMC Genomics. 2015 Sep 22;16(1):723. doi: 10.1186/s12864-015-1908-3 (PMC4580217; doi:10.1186/s12864-015-1908-3)
Supplement: Additional file 5: — Primers for Real-Time PCR analysis. Primers were designed using primer premier program (version 5.0). (XLS 20 kb) [file 12864_2015_1908_MOESM5_ESM.xls]

## Sheet: primers
#Gene_ID	FPr1(5'-3')	Tm	Size	RPr1(5'-3')	Tm	Size	PSize	Start	End	FPr2(5'-3')	Tm	Size	RPr2(5'-3')	Tm	Size	PSize	Start	End	FPr3(5'-3')	Tm	Size	RPr3(5'-3')	Tm	Size	PSize	Start	End
c10011.graph_c0	CTTTCCTTCTCACCCACCAA	60.081	20	ATGTACCAATTCAACCCGGA	60.051	20	179	179	357	CTTTCCTTCTCACCCACCAA	60.081	20	TTCAACCCGGATTCAGTTTC	59.91	20	170	179	348	CTTTCCTTCTCACCCACCAA	60.081	20	CCGGATTCAGTTTCCCATTA	59.756	20	164	179	342
c10011.graph_c0	GGAGACGGAGATGGAGATGA	60.16	20	GGTTTGGTCACACGCAAATA	59.444	20	171	835	1005	TCACGATGAAGATGGAGACG	59.787	20	GGTTTGGTCACACGCAAATA	59.444	20	190	816	1005	ACGATGAAGATGGAGACGGA	60.622	20	GGTTTGGTCACACGCAAATA	59.444	20	188	818	1005
c10022.graph_c0	TTCAATGTTGTTTTCTTCTCGG	59.244	22	TTCCTGATGAAAGCCAGAGG	60.331	20	260	55	314	CAATGTTGTTTTCTTCTCGGTTC	60.028	23	AACCTTCCTGATGAAAGCCA	59.67	20	262	57	318	TCAATGTTGTTTTCTTCTCGGTT	60.028	23	AACCTTCCTGATGAAAGCCA	59.67	20	263	56	318
c10037.graph_c0	TCCCAAATGAAAATGAAGCA	59.087	20	GTTCTTTCGGAGAAGCAACG	59.993	20	206	1245	1450	TCCCAAATGAAAATGAAGCA	59.087	20	TCTTTCGGAGAAGCAACGAT	59.955	20	204	1245	1448	TCCAAATTCTTGTTTTGGACG	59.961	21	GTTCTTTCGGAGAAGCAACG	59.993	20	123	1328	1450
c10064.graph_c0	TCCTTTTTCTTTTCCCCCTG	60.395	20	GAGGAATGTGCAATGCTGAA	59.805	20	274	743	1016	TCCTTTTTCTTTTCCCCCTG	60.395	20	GGAATGTGCAATGCTGAAAA	59.67	20	272	743	1014	CCTTTTTCTTTTCCCCCTGT	59.433	20	GAGGAATGTGCAATGCTGAA	59.805	20	273	744	1016
c10067.graph_c0	TCCGTTTGTTGGTGATTTGA	59.941	20	GCCGGACAGCTTTTTCAATA	60.209	20	203	70	272	TCCGTTTGTTGGTGATTTGA	59.941	20	ATCCTGGTGTTGGGAAGATG	59.779	20	242	70	311	TCCGTTTGTTGGTGATTTGA	59.941	20	CCTGGTGTTGGGAAGATGAT	59.779	20	240	70	309
c10067.graph_c0	AGGATCAGACGCAGAAGGAA	59.95	20	TCTTCAGCATTCGCCTTCTT	60.096	20	134	848	981	AGGATCAGACGCAGAAGGAA	59.95	20	ATTCGCCTTCTTGCAGACAT	59.843	20	126	848	973	AGGATCAGACGCAGAAGGAA	59.95	20	TGATGATCGACGTGGAGAAA	60.201	20	181	848	1028
c10083.graph_c1	TGAGGCGTTGCATTATTTGA	60.215	20	CCGGCGAGAAGAGTAAACAG	60.008	20	270	1084	1353	TGAGGCGTTGCATTATTTGA	60.215	20	TTGTATCCGGCGAGAAGAGT	59.836	20	276	1084	1359	TCCTGAAGACGCACTTCCTT	59.989	20	CCGTTCGAGTTGCTCTGATT	60.397	20	196	1026	1221
c10098.graph_c0	AAATAGTCCCACAAGCCACG	59.993	20	TCATCACTAGCAGCCAATGC	59.979	20	186	539	724	AGCCACGCAAGTAGTGTCCT	59.937	20	TCATCACTAGCAGCCAATGC	59.979	20	173	552	724	ATGACTCTGGCACCACCTTC	60.12	20	TCATCACTAGCAGCCAATGC	59.979	20	145	580	724
c10121.graph_c0	GCAGCAGGTGATGATGAAGA	59.95	20	AGTGATTTTTGGCCTTGTGG	59.971	20	227	464	690	GAGAGTGCAGCAGGTGATGA	60.146	20	AGTGATTTTTGGCCTTGTGG	59.971	20	233	458	690	GCAGCAGGTGATGATGAAGA	59.95	20	GTGATTTTTGGCCTTGTGGT	59.836	20	226	464	689
c10129.graph_c0	AATGTTCTGTGGGCCTTTTG	59.971	20	AGGTTCACCCCCATTAAACC	59.919	20	213	3438	3650	GTGCCGAGAGAAAGGAAATG	59.813	20	AGGTTCACCCCCATTAAACC	59.919	20	229	3422	3650	TGCCGAGAGAAAGGAAATGT	59.813	20	AGGTTCACCCCCATTAAACC	59.919	20	228	3423	3650
c10140.graph_c0	GTGCTCTGCAACACTGAAGG	59.622	20	CACTTCAGCAAACTGCAAGG	59.634	20	258	1366	1623	GCTCTGCAACACTGAAGGTG	59.622	20	CACTTCAGCAAACTGCAAGG	59.634	20	256	1368	1623	TGCTCTGCAACACTGAAGGT	59.622	20	CACTTCAGCAAACTGCAAGG	59.634	20	257	1367	1623
c10147.graph_c0	TTAGTCCATAATCACATTACGAAAA	57.022	25	CTAACCATTGCAGGCTGCTT	60.407	20	239	11	249	TTAGTCCATAATCACATTACGAAAA	57.022	25	TTTGCTAACCATTGCAGGCT	60.772	20	243	11	253	TTAGTCCATAATCACATTACGAAAA	57.022	25	AACCATTGCAGGCTGCTTTA	60.772	20	237	11	247
c10147.graph_c0	AAGCAGCCTGCAATGGTTAG	60.407	20	GTGGTGGTCAGCTACGGAAT	59.997	20	264	230	493	CTAAAGCAGCCTGCAATGGT	60.407	20	GTGGTGGTCAGCTACGGAAT	59.997	20	267	227	493	AGCTCTAAAGCAGCCTGCAA	60.428	20	GTGGTGGTCAGCTACGGAAT	59.997	20	271	223	493
c10147.graph_c0	TGAGGTCTACCTCCACCCTG	60.104	20	CGTGTCTTCTTCAGCCAACA	60.025	20	222	430	651	AGGTCTACCTCCACCCTGCT	60.133	20	CGTGTCTTCTTCAGCCAACA	60.025	20	220	432	651	TGAGGTCTACCTCCACCCTG	60.104	20	GTGGCCCTCTTGTGAATGAT	59.934	20	124	430	553
c10151.graph_c0	TTGGTTAGCGGAGGCATTAG	60.223	20	TGGGGCCGATAACAAAATAA	60.144	20	197	4405	4601	TTGGTTAGCGGAGGCATTAG	60.223	20	TTGGGGCCGATAACAAAATA	60.144	20	198	4405	4602	TTGGTTAGCGGAGGCATTAG	60.223	20	TATGTTGGCGACCCCTTTAC	59.823	20	235	4405	4639
c10151.graph_c0	TATTTTGTTATCGGCCCCAA	60.144	20	TCCAGGTTCTCGATACTTCCA	59.679	21	114	4583	4696	TTATTTTGTTATCGGCCCCA	60.144	20	TCCAGGTTCTCGATACTTCCA	59.679	21	115	4582	4696	ATCGGCCCCAAGAATAAGTT	59.799	20	TCCAGGTTCTCGATACTTCCA	59.679	21	105	4592	4696
c10155.graph_c0	GGGAGAGTTATGCTTCTCCAA	58.398	21	AATCCCATTGGAACAACTGC	59.797	20	175	664	838	GGGAGAGTTATGCTTCTCCAAG	59.371	22	AATCCCATTGGAACAACTGC	59.797	20	175	664	838	AGGGAGAGTTATGCTTCTCCAA	59.371	22	AATCCCATTGGAACAACTGC	59.797	20	176	663	838
c10160.graph_c0	TGTTTGCTGCACTAAATGCC	59.879	20	TTAAATTTGCCGTCAGTCCC	59.938	20	230	120	349	TGTTTGCTGCACTAAATGCC	59.879	20	ATTTGCCGTCAGTCCCATAC	59.82	20	226	120	345	TGTTTGCTGCACTAAATGCC	59.879	20	ATCCACCGGGTTTTCTTCTT	59.805	20	155	120	274
c10171.graph_c0	TAACTGCTGTTCCCCCAAAC	59.971	20	CTGTTGGTACATGCCGTGAC	60.032	20	247	262	508	TAACTGCTGTTCCCCCAAAC	59.971	20	TTGGTACATGCCGTGACACT	60.032	20	244	262	505	TAACTGCTGTTCCCCCAAAC	59.971	20	TGGTGAGTAGCTGCCTGTTG	60.049	20	261	262	522
c10171.graph_c0	AGTGTCACGGCATGTACCAA	60.032	20	CAAGAGAAATCCTCCCCTCC	60.008	20	172	486	657	GTCACGGCATGTACCAACAG	60.032	20	CAAGAGAAATCCTCCCCTCC	60.008	20	169	489	657	CAACAGGCAGCTACTCACCA	60.049	20	CAAGAGAAATCCTCCCCTCC	60.008	20	155	503	657
c10190.graph_c0	ATGTTGCATCAAGGCCATTT	60.339	20	TACCTGCAATTGGTTGGTCA	59.964	20	182	84	265	ATGTTGCATCAAGGCCATTT	60.339	20	GATTCCCCACCTTGCTGTTA	59.933	20	144	84	227	ATGTTGCATCAAGGCCATTT	60.339	20	TGTGGTGTGCTACCTGCAAT	60.183	20	192	84	275
c10199.graph_c0	ATCCACTTAAAGCAGGGCGT	61.006	20	AACACCATCAACAATGCACG	60.436	20	278	2336	2613	GAATCCACTTAAAGCAGGGC	58.789	20	AACACCATCAACAATGCACG	60.436	20	280	2334	2613	ATCCACTTAAAGCAGGGCG	60.22	19	AACACCATCAACAATGCACG	60.436	20	278	2336	2613
c10231.graph_c0	GTGAGGTGAGTACGTGGGCT	60.182	20	AGCTTATTGCAAAGAGGGCA	59.982	20	193	267	459	GTGAGGTGAGTACGTGGGCT	60.182	20	CTTGACCCTCACCACCTGAT	59.962	20	146	267	412	GTGAGGTGAGTACGTGGGCT	60.182	20	AAACGTATGAAGGCATTCGG	59.96	20	236	267	502
c10240.graph_c0	TGCCATAAGCTTAAAAATGCAA	59.764	22	AGCGCAGACAAGAATAGGGA	59.978	20	223	40	262	TGCCATAAGCTTAAAAATGCAA	59.764	22	CTTCACCCTCCATTCTTCCA	60.042	20	112	40	151	TGCCATAAGCTTAAAAATGCAA	59.764	22	GGAAAGGTGGGTTGTCTGAA	59.943	20	258	40	297
c10240.graph_c0	CCCAGATAGTCAGGCTTTCG	59.83	20	CCTGTGTGGTCTTGAAGGGT	60.002	20	240	633	872	CCCAGATAGTCAGGCTTTCG	59.83	20	TCCAAATTACCGTGCAACAA	59.969	20	277	633	909	CCCAGATAGTCAGGCTTTCG	59.83	20	GGTACAATCTGCACCCCTTG	60.375	20	223	633	855
c10253.graph_c0	GGCAGCTCGTGAATATCTCC	59.803	20	CCATGTGATGGTGCAAAGAC	59.967	20	251	873	1123	GGCAGCTCGTGAATATCTCC	59.803	20	ACCATGTGATGGTGCAAAGA	59.967	20	252	873	1124	GGCAGCTCGTGAATATCTCC	59.803	20	GACCATGTGATGGTGCAAAG	59.967	20	253	873	1125
c10258.graph_c0	GTGTGGGAAATTTGGAAGGA	59.767	20	CATTGTTGGCAGAGCTTCAA	59.988	20	276	81	356	TGTGGGAAATTTGGAAGGAA	60.28	20	CATTGTTGGCAGAGCTTCAA	59.988	20	275	82	356	GTGTGGGAAATTTGGAAGGA	59.767	20	ATGGGATTTGAAAGCCTGTG	59.933	20	155	81	235
c10264.graph_c0	ATGACACAAACGGCAATGAA	59.972	20	AGCCACCCCTTCTTGTTTTT	59.976	20	176	1887	2062	ATGACACAAACGGCAATGAA	59.972	20	CCCCTTCTTGTTTTTCCTCC	59.912	20	171	1887	2057	AGTGATGACACAAACGGCAA	60.16	20	AGCCACCCCTTCTTGTTTTT	59.976	20	180	1883	2062
c10275.graph_c0	CGCCAGAAAGAAATGGAAAG	59.817	20	AGTTCGGAAGGGGAAAGAAG	59.685	20	279	1220	1498	ATCTTCTTTCCGCCTTCGTT	60.208	20	CGATTCCTCAGCCTCACAGT	60.408	20	168	1348	1515	ACGCCAGAAAGAAATGGAAA	59.685	20	AGTTCGGAAGGGGAAAGAAG	59.685	20	280	1219	1498
c10301.graph_c0	CTAAAGAGTCGCCTCACGCT	59.78	20	CAGCATTTAGCTGGTGCAAA	60.014	20	269	123	391	CTAAAGAGTCGCCTCACGCT	59.78	20	GGGTAGGAAGATCCTGGGAG	59.89	20	245	123	367	GCCTCACGCTGCTTATTGAT	60.382	20	CAGCATTTAGCTGGTGCAAA	60.014	20	259	133	391
c10338.graph_c0	GGTTGTCATCTGAGGGACG	59.034	19	TCACCGCTAGAACGGAGTCT	60.012	20	187	3	189	CGGTTGTCATCTGAGGGAC	59.034	19	TCACCGCTAGAACGGAGTCT	60.012	20	188	2	189	GGTTGTCATCTGAGGGACG	59.034	19	CTGAAGTGGAGACGACACGA	60.022	20	147	3	149
c10349.graph_c0	ATTTCAGTTGCAATCCTCGG	60.074	20	TTCGGAATATCAGGCTCCAC	60.036	20	274	230	503	ATTTCAGTTGCAATCCTCGG	60.074	20	AGCCTTAGATCGAGCTTCCC	59.947	20	203	230	432	ATTTCAGTTGCAATCCTCGG	60.074	20	AATTCGCCTTTTCAGGGTTT	59.945	20	254	230	483
c10355.graph_c0	GCTCAAGGAAGTGGATGCTC	59.957	20	TCCCACTGTAAACTACCGCC	59.993	20	272	654	925	CACTGTCGCTGCTTTAGTGC	59.812	20	TCCCACTGTAAACTACCGCC	59.993	20	170	756	925	GGTCTCACCCGGGTTATTTT	60.053	20	GGCTCTGTCTTTTCCCACTG	59.844	20	160	778	937
c10368.graph_c0	TGGGGCGAGTTACAATGAAT	60.331	20	TGCCTTAGCAGATTCGGACT	59.978	20	160	51	210	TGGGGCGAGTTACAATGAAT	60.331	20	TTTTCCCCTGCATTTGAGTC	60.051	20	261	51	311	TGGGGCGAGTTACAATGAAT	60.331	20	CCCCGACCAAATTTTTCTTT	60.157	20	195	51	245
c10370.graph_c0	AGCACCCATTAAAAGCTGGA	59.708	20	CATTTTGCAAGCCTGTTGAA	59.849	20	278	59	336	CAGCACCCATTAAAAGCTGG	60.628	20	CATTTTGCAAGCCTGTTGAA	59.849	20	279	58	336	GCTCAGCACCCATTAAAAGC	59.851	20	TGCAAGCCTGTTGAACATTT	59.322	20	277	55	331
c10370.graph_c0	GATTTCCATTCGTGGCATCT	59.9	20	CAGCAACCAAGTGTCCCTTT	60.149	20	267	1178	1444	TCTTCAGCCAATAACTGGGC	60.214	20	CAGCAACCAAGTGTCCCTTT	60.149	20	250	1195	1444	GATTTCCATTCGTGGCATCT	59.9	20	ATCAGCAACCAAGTGTCCCT	59.579	20	269	1178	1446
c10377.graph_c0	CTGCTGCATTTTCCAGGTTT	60.249	20	AGGATGCTGCAATCTTGCTT	59.985	20	157	997	1153	CTGCTGCATTTTCCAGGTTT	60.249	20	GGATGCTGCAATCTTGCTTT	60.361	20	156	997	1152	GCTGCATTTTCCAGGTTTTG	60.617	20	AGGATGCTGCAATCTTGCTT	59.985	20	155	999	1153
c10380.graph_c0	CCGCCAACAGGTTTTTCTTA	60.103	20	TGCAGGTAAAGTTTCTGATTCAA	58.932	23	220	1416	1635	CCGCCAACAGGTTTTTCTTA	60.103	20	TGCAGGTAAAGTTTCTGATTCAAG	59.828	24	220	1416	1635	CAGAATACTTGGTGAGCCGC	60.796	20	TGCAGGTAAAGTTTCTGATTCAA	58.932	23	236	1400	1635
c10383.graph_c0	ATTTGCTGACTTTCAAGCCG	60.386	20	TCCCTAACCCCAGAACACTG	59.959	20	202	1759	1960	ATACAAGGGAGGGGATTCCA	60.517	20	TCCCTAACCCCAGAACACTG	59.959	20	165	1796	1960	TTGCTGACTTTCAAGCCGAT	60.914	20	TCCCTAACCCCAGAACACTG	59.959	20	200	1761	1960
c10398.graph_c1	GGGTTCTGCTCCGTAATCAA	60.074	20	AAGGCGAGGGGACTGTATTT	59.962	20	267	190	456	GGGTTCTGCTCCGTAATCAA	60.074	20	AAAGGCGAGGGGACTGTATT	59.962	20	268	190	457	GGGTTCTGCTCCGTAATCAA	60.074	20	AAAAGGCGAGGGGACTGTAT	59.962	20	269	190	458
c10400.graph_c0	ATAATCCCTAGTGGTGGGGG	59.897	20	AAGCCCCTTTGTTGTTGATG	59.971	20	248	40	287	ATAATCCCTAGTGGTGGGGG	59.897	20	GAAATGAGGTGGGCTGAAAA	60.051	20	109	40	148	ATAATCCCTAGTGGTGGGGG	59.897	20	AAATGAGGTGGGCTGAAAAA	59.546	20	108	40	147
c10401.graph_c1	AGCTACACGGAAAGGACAAAA	58.893	21	GTAAAGGCTATGGCAGCGAG	60.003	20	233	62	294	GCTACACGGAAAGGACAAAA	57.878	20	GTAAAGGCTATGGCAGCGAG	60.003	20	232	63	294	AGCTACACGGAAAGGACAAAA	58.893	21	CTTGAAGATGAGGAGGACGC	59.95	20	188	62	249
c10402.graph_c0	TACAAAAATTGGGCCTCAGC	60.074	20	AAAAGAGGGGAAGCTGGGTA	60.068	20	272	1718	1989	TACAAAAATTGGGCCTCAGC	60.074	20	AGAAAAAGAGGGGAAGCTGG	59.821	20	275	1718	1992	TACAAAAATTGGGCCTCAGC	60.074	20	AAAGAGGGGAAGCTGGGTAG	59.707	20	271	1718	1988
c10414.graph_c0	TGATCCAAATCCCTCTCGTC	60.011	20	CCCCTAAACACAAGCCAGAA	60.103	20	227	2979	3205	TGATCCAAATCCCTCTCGTC	60.011	20	ACTGATCAGCTGCCCCTAAA	59.836	20	239	2979	3217	TGATCCAAATCCCTCTCGTC	60.011	20	CTGATCAGCTGCCCCTAAAC	59.836	20	238	2979	3216
c10426.graph_c0	CCGTCATACGACTGTGATGC	60.144	20	AGCGGGAAGAAAGAGAGGTC	59.957	20	220	534	753	CCGTCATACGACTGTGATGC	60.144	20	AAAGCGGGAAGAAAGAGAGG	59.955	20	222	534	755	AGAGTAGCTGCCTTGCGTTC	59.786	20	AGCGGGAAGAAAGAGAGGTC	59.957	20	253	501	753
c10427.graph_c0	GGCTGGTATTTGCTAGCCTG	59.867	20	CCATGCAACCAGCAAAATTA	59.562	20	180	1318	1497	GCTGGTATTTGCTAGCCTGG	59.867	20	CCATGCAACCAGCAAAATTA	59.562	20	179	1319	1497	TTAAAGCCGCATAAGATGCC	60.192	20	CCATGCAACCAGCAAAATTA	59.562	20	202	1296	1497
c10430.graph_c0	CAGAAGCTGTTGCCTTCACA	60.175	20	CAGTGAGTCTCGCGTAGCTG	59.946	20	136	1300	1435	AAGCAGAAGCTGTTGCCTTC	59.763	20	CAGTGAGTCTCGCGTAGCTG	59.946	20	139	1297	1435	GCCAACAGAAAGAATCCAGC	59.82	20	TCTCGCGTAGCTGATGAATG	60.119	20	176	1253	1428
c10433.graph_c0	CTCTCGGGTGTGATCCAACT	60.112	20	TCAAAGGGGTCCTCCCTAGT	59.928	20	279	2964	3242	GATCCAACTCCAAGGGGATT	60.133	20	TCAAAGGGGTCCTCCCTAGT	59.928	20	268	2975	3242	GATCCAACTCCAAGGGGATT	60.133	20	AATCAAAGGGGTCCTCCCTA	59.761	20	270	2975	3244
c10433.graph_c0	CCAGATGGGGAGGATTTGTA	59.744	20	TAGCAGTATGGGTGGGGGTA	60.206	20	222	3142	3363	TGTAGGGGATTGTTGTGCCT	60.375	20	TAGCAGTATGGGTGGGGGTA	60.206	20	206	3158	3363	GGGGATTGTTGTGCCTAGTG	60.375	20	TAGCAGTATGGGTGGGGGTA	60.206	20	202	3162	3363
c10448.graph_c0	CGTTCGTATCTCAGTTGGCA	59.864	20	TGGAAGATATGCATTTTACATGA	57.247	23	225	1360	1584	CGTTCGTATCTCAGTTGGCA	59.864	20	ATGGAAGATATGCATTTTACATGA	57.627	24	226	1360	1585	GTATCTCAGTTGGCAAGCCG	60.796	20	TGGAAGATATGCATTTTACATGA	57.247	23	220	1365	1584
c10472.graph_c0	AAGTTGACGGAAACTGGTGC	60.156	20	GATTGGTGCCTCCTGTTCAT	59.934	20	180	443	622	AAGTTGACGGAAACTGGTGC	60.156	20	AGATTGACGATTGGTGCCTC	60.081	20	188	443	630	CGGAAACTGGTGCCTTTTAC	59.609	20	TCGAGATCCATTTCCTTTGG	60.006	20	274	450	723
c10472.graph_c0	TTCAACAATGCACCTCCAAA	60.088	20	GACACCCTGCAAGGAAAAAT	59.031	20	265	2258	2522	ACTCTTTTGCTGCTGCACCT	60.201	20	GACACCCTGCAAGGAAAAAT	59.031	20	221	2302	2522	TTCAACAATGCACCTCCAAA	60.088	20	CTGACACCCTGCAAGGAAA	59.815	19	267	2258	2524
c10512.graph_c0	GCTCTTGTTTGAGCTTTGGG	59.993	20	TTGAGATCAACCCTTCCCTG	60.042	20	143	373	515	GCTCTTGTTTGAGCTTTGGG	59.993	20	ATTGTTTGGTCCATCCCTCA	60.173	20	225	373	597	GCTCTTGTTTGAGCTTTGGG	59.993	20	TGTTTGGTCCATCCCTCAAT	60.173	20	223	373	595
c10518.graph_c0	CCACCTCATGACCCAGCTAT	59.95	20	TCATCCCCTCTTCTGTCTGC	60.349	20	155	1043	1197	TTCTTGGGGACGTAATCCAG	59.926	20	TCATCCCCTCTTCTGTCTGC	60.349	20	267	931	1197	GAGCCTATCCCATGTACGGA	59.917	20	TCATCCCCTCTTCTGTCTGC	60.349	20	109	1089	1197
c10519.graph_c0	CTTTTCGTCCCAGGAATCAA	60.044	20	TTTCTCCCTCTACGGTGGTG	60.103	20	187	2830	3016	AGTGACGGAATTCGTTTTCG	60.11	20	TTTCTCCCTCTACGGTGGTG	60.103	20	247	2770	3016	TCTTCTTTTCGTCCCAGGAA	59.784	20	TTTCTCCCTCTACGGTGGTG	60.103	20	191	2826	3016
c10537.graph_c0	GGCATGTTCTACCGACGTTT	60	20	TGCTGGACTCCTTGCTTCTT	60.134	20	185	888	1072	GGCATGTTCTACCGACGTTT	60	20	TTGCTGGACTCCTTGCTTCT	60.134	20	186	888	1073	GGCATGTTCTACCGACGTTT	60	20	TTTCCTCTGCAGCAGTCTCA	59.855	20	167	888	1054
c10537.graph_c0	TCTCGAGGCTGTCCAGAAAT	59.95	20	TTTCATTAAGAGTACATTCTGTTTCG	58.122	26	185	1134	1318	AGAAGCAAGGAGTCCAGCAA	60.134	20	TTTCATTAAGAGTACATTCTGTTTCG	58.122	26	265	1054	1318	AAGAAGCAAGGAGTCCAGCA	60.134	20	TTTCATTAAGAGTACATTCTGTTTCG	58.122	26	266	1053	1318
c10540.graph_c0	GCCTGAAGATTCGGATACCA	60.036	20	GGAGCCACACAGTGATTCCT	60.12	20	164	2423	2586	GCCTGAAGATTCGGATACCA	60.036	20	CGTCGACGTTGTTGTTCTGT	59.794	20	243	2423	2665	GCCTGAAGATTCGGATACCA	60.036	20	CAGTCGTCGACGTTGTTGTT	59.794	20	247	2423	2669
c10560.graph_c0	TTCTTTCGAAATGGGAGTGG	60.044	20	CCCACTCTCCCAAAAACAAA	59.942	20	208	440	647	TTCTTTCGAAATGGGAGTGG	60.044	20	AACCCCACTCTCCCAAAAAC	60.204	20	211	440	650	TCTTTCGAAATGGGAGTGGT	59.526	20	CCCACTCTCCCAAAAACAAA	59.942	20	207	441	647
c10563.graph_c0	TCCTCCCAAATCCACATTTC	59.727	20	GGGTCAAAAGTGGTGATGCT	59.973	20	241	1591	1831	CGCAACCTCAAGGAAAACTC	59.853	20	TGCCTTTAAGGTTGCCAGTT	59.747	20	279	1424	1702	TCCTCCCAAATCCACATTTC	59.727	20	TGGTGATGCTCTGTCTGCTC	60.146	20	231	1591	1821
c10569.graph_c0	CCTTTCACAAGTCCCGTGAT	59.966	20	GCTGCAATTCTGGAAAAAGC	59.967	20	161	187	347	CCTTTCACAAGTCCCGTGAT	59.966	20	CTGCAATTCTGGAAAAAGCC	59.823	20	160	187	346	CCTTTCACAAGTCCCGTGAT	59.966	20	GCAATTCTGGAAAAAGCCAA	60.188	20	158	187	344
c10569.graph_c0	CCAATCAACTCTTGGCACCT	60.111	20	TAGTGCTCCTACCACCACCC	59.989	20	180	4908	5087	CAACTCTTGGCACCTTCCTC	59.844	20	TAGTGCTCCTACCACCACCC	59.989	20	175	4913	5087	TCAACTCTTGGCACCTTCCT	59.844	20	TAGTGCTCCTACCACCACCC	59.989	20	176	4912	5087
c10572.graph_c0	GGACGACAAAATCGAGGAAA	60.051	20	CCTTCCCGAGAATCAACAGA	60.187	20	238	514	751	GGACGACAAAATCGAGGAAA	60.051	20	CAATTGAAACGCTCGTCCTT	60.249	20	102	514	615	GGACGACAAAATCGAGGAAA	60.051	20	CGCAAATCAGTGAGGGTACA	59.716	20	199	514	712
c10583.graph_c0	TTGAGGATGATGCTGCTGTT	59.399	20	TCACCATCACTTGGATCTGC	59.637	20	265	751	1015	TGGGAATGAAGCAGAGGAAG	60.331	20	TGCAGGAGTTGGGCATAAGT	60.657	20	261	683	943	GATTGAGGATGATGCTGCTG	59.353	20	TCACCATCACTTGGATCTGC	59.637	20	267	749	1015
c10621.graph_c0	CGCTAAAAACGTTCACGAATC	59.772	21	TAACTTGATCCCCGTTCGTC	59.933	20	189	23	211	CGCTAAAAACGTTCACGAATC	59.772	21	GATCCCCGTTCGTCTTCATA	59.894	20	183	23	205	CGCTAAAAACGTTCACGAATC	59.772	21	CGGAATCGATCATTTCTGCT	60.177	20	210	23	232
c10623.graph_c0	CCGGTTGCAAGTCAACTACC	60.55	20	GCTTTGTCTCCTCAGCAACC	59.997	20	254	58	311	CCGGTTGCAAGTCAACTACC	60.55	20	AACCACGAGAAACCCTTGTG	60.005	20	161	58	218	TTCCGGTTGCAAGTCAACTA	59.317	20	AACCACGAGAAACCCTTGTG	60.005	20	163	56	218
c10632.graph_c0	TCCCTGCACAACTCACAAAG	59.873	20	TCGTTTCCGGGATGTTTTAG	59.931	20	161	2605	2765	CCCTGCACAACTCACAAAGA	59.873	20	TCGTTTCCGGGATGTTTTAG	59.931	20	160	2606	2765	TCCCTGCACAACTCACAAAG	59.873	20	CGTTTCCGGGATGTTTTAGA	59.931	20	160	2605	2764
c10641.graph_c0	GGTCGACCATTCCTTTTCCT	60.306	20	GCGGTAGTAGGACGAATCCA	60.096	20	224	45	268	AGTCCCATTTGCCTCTTTCC	60.443	20	GCGGTAGTAGGACGAATCCA	60.096	20	244	25	268	GACAAAGTCCCATTTGCCTC	59.532	20	GCGGTAGTAGGACGAATCCA	60.096	20	249	20	268
c10657.graph_c0	CATGCAAATGCAAGCACTCT	60.019	20	CCATGGGATGAAAATGAAGG	60.126	20	191	56	246	GCAAATGCAAGCACTCTCAA	60.142	20	CCATGGGATGAAAATGAAGG	60.126	20	188	59	246	CATGCAAATGCAAGCACTCT	60.019	20	GCCATGGGATGAAAATGAAG	60.274	20	192	56	247
c10666.graph_c0	CTGTTGTTCCTCTGCGTTCA	60.025	20	TCAAGAATCCCGATGAATGG	60.801	20	257	628	884	ATTTACGCGTTGCCTCTGTT	59.775	20	CAAGAATCCCGATGAATGGA	60.801	20	271	613	883	ATTTACGCGTTGCCTCTGTT	59.775	20	TCAAGAATCCCGATGAATGG	60.801	20	272	613	884
c10672.graph_c0	TTTCTTGGTGACGACACTGC	59.88	20	GGTCCATTTTCCCCATTTTT	59.867	20	273	153	425	CTGCCCCTGTAACTGTTGCT	60.312	20	GGTCCATTTTCCCCATTTTT	59.867	20	257	169	425	GACCTCTGACCCCATCAAAA	59.903	20	GGAGGTTGATGAGAAATCGC	59.635	20	252	107	358
c10672.graph_c0	CGAAACAGATGCTTGCTGAA	60.134	20	CTCGTACCCCCATGACAGAG	60.523	20	277	1497	1773	CGAAACAGATGCTTGCTGAA	60.134	20	GCCTGGACTGGCATACTTCT	59.313	20	257	1497	1753	TCTGGAAAGGCGAAACAGAT	59.813	20	GCCTGGACTGGCATACTTCT	59.313	20	267	1487	1753
c10681.graph_c0	TCTTCGTCCCTACGCAGAGT	60.012	20	AGACGCGCTTTGATTTTGAT	59.851	20	212	1251	1462	TCTTCGTCCCTACGCAGAGT	60.012	20	GACGCGCTTTGATTTTGATT	60.217	20	211	1251	1461	TCTTCGTCCCTACGCAGAGT	60.012	20	ACGCGCTTTGATTTTGATTC	60.217	20	210	1251	1460
c10681.graph_c0	CCTTCCCAATAGATGCCAAA	59.894	20	AATTTCCTTCCCCATTTTCG	60.123	20	164	1593	1756	CGCCGAAGGTTTCTAAACAA	60.236	20	AATTTCCTTCCCCATTTTCG	60.123	20	269	1488	1756	CCTTCCCAATAGATGCCAAA	59.894	20	AACGCCTACAAATCAAAGCG	60.264	20	276	1593	1868
c10686.graph_c0	TTTCAACCTTTGAAGCTGGG	60.22	20	ACATGTTCAGGAGCATTCCC	59.934	20	224	345	568	ACCTGGGGATTGAACATTTG	59.647	20	ACTGGACTGAGAACCCCCTT	59.968	20	274	374	647	TCAACCTTTGAAGCTGGGAT	59.67	20	ACATGTTCAGGAGCATTCCC	59.934	20	222	347	568
c10697.graph_c0	TAGAAGCTCCGACCTAACGC	59.615	20	CGGTAAGCAGATGCAGTGTC	59.47	20	279	2007	2285	TAGAAGCTCCGACCTAACGC	59.615	20	TCGGTAAGCAGATGCAGTGT	59.47	20	280	2007	2286	GACCTAACGCCCAAAAGAAA	59.202	20	CGGTAAGCAGATGCAGTGTC	59.47	20	269	2017	2285
c10702.graph_c0	GCTCCAGAGTGTAGGGATGC	59.834	20	CCCTGCTAAGCATTTCCTGA	60.344	20	178	643	820	AAAATGGTGGTGGTGAAGGA	60.21	20	CCCTGCTAAGCATTTCCTGA	60.344	20	258	563	820	AAATGGTGGTGGTGAAGGAA	60.21	20	CCCTGCTAAGCATTTCCTGA	60.344	20	257	564	820
c10709.graph_c0	GTTGTCGTCGTTCCAACCTT	60.012	20	AGGTGGTGGCTTATCCTCCT	59.957	20	269	286	554	GTCGTCGTTCCAACCTTGTT	60.012	20	AGGTGGTGGCTTATCCTCCT	59.957	20	266	289	554	GTTGTCGTCGTTCCAACCTT	60.012	20	ACTGCAGGTGGTGGCTTATC	60.142	20	274	286	559
c10714.graph_c0	CCCAACTTGGCTATGACACA	59.566	20	GCAAGGGACTCTTGACTTCTG	59.076	21	157	51	207	CCCAACTTGGCTATGACACA	59.566	20	AGCAAGGGACTCTTGACTTCTG	60.053	22	158	51	208	CCCAACTTGGCTATGACACA	59.566	20	CAAAATTGGTAGGGAGTCTTGG	59.865	22	102	51	152
c10722.graph_c0	ACTGCCTAAAGGGGATTGGT	59.827	20	TCGTCTAAATAAAATTTCCTCCA	57.09	23	262	1440	1701	ACTGCCTAAAGGGGATTGGT	59.827	20	CTCGTCTAAATAAAATTTCCTCCA	58.009	24	263	1440	1702	AGATAGGCGCATAGGTGCAG	60.395	20	TCGTCTAAATAAAATTTCCTCCA	57.09	23	121	1581	1701
c10733.graph_c0	TTTGGAACTGCAATCTTCCC	60.051	20	AGAGGCTATCCACGCATGTT	59.723	20	201	360	560	ACTGCAATCTTCCCCACAAG	60.111	20	AGAGGCTATCCACGCATGTT	59.723	20	195	366	560	TTTGGAACTGCAATCTTCCC	60.051	20	AGGCTATCCACGCATGTTGT	60.547	20	199	360	558
c10745.graph_c0	CTGCACACCATTTCCAAACA	60.552	20	GGCTCCCCTTGGATATCACT	60.293	20	265	379	643	GCACACCATTTCCAAACAAA	59.42	20	GGCTCCCCTTGGATATCACT	60.293	20	263	381	643	CTGCACACCATTTCCAAACA	60.552	20	GCTCCCCTTGGATATCACTG	59.508	20	264	379	642
c10826.graph_c0	AGTGCACCTTACTCCGCTTG	60.453	20	AGGTGCACACCCTAAGCACT	59.792	20	106	764	869	AGTGCACCTTACTCCGCTTG	60.453	20	ACCTGGTGGAGCTCAGTGTT	59.756	20	138	764	901	GAGTGCACCTTACTCCGCTT	59.501	20	AGGTGCACACCCTAAGCACT	59.792	20	107	763	869
c10836.graph_c0	GCTACAAGAAGCATGGTAGAAGA	57.865	23	TGCTTTTCTTTTAGCTCGGC	59.742	20	157	111	267	AAGCTACAAGAAGCATGGTAGAAGA	59.99	25	GCTTTTCAACGGGATTTCCT	60.431	20	141	109	249	GCTAAGCTACAAGAAGCATGGTA	57.96	23	GCTTTTCAACGGGATTTCCT	60.431	20	144	106	249
c10836.graph_c0	TGTTCATTATCGAGCTCCCC	60.036	20	CTGGCTGTACCAGGAAGGAG	59.861	20	258	2802	3059	TCATTATCGAGCTCCCCAAC	60.036	20	CTGGCTGTACCAGGAAGGAG	59.861	20	255	2805	3059	GTTCATTATCGAGCTCCCCA	60.036	20	CTGGCTGTACCAGGAAGGAG	59.861	20	257	2803	3059
c10846.graph_c0	TGATCCTTCAAACCCCTCTG	60.042	20	CCCTTTCAATTCAACCCAAC	59.264	20	253	5	257	TGATCCTTCAAACCCCTCTG	60.042	20	ACCCTTTCAATTCAACCCAA	59.264	20	254	5	258	TGATCCTTCAAACCCCTCTG	60.042	20	AACCCTTTCAATTCAACCCA	59.264	20	255	5	259
c10853.graph_c0	GTGTGTGTATAGCGGTCCGA	59.596	20	TGTTGGCAATGACAAACAGG	60.552	20	195	1465	1659	GTGTGTGTATAGCGGTCCGA	59.596	20	GCAATGACAAACAGGCAAAG	59.322	20	190	1465	1654	CCGATGGACCACACAATAGA	59.369	20	GCCCCATATGAAATGGTGAT	59.468	20	266	1481	1746
c10855.graph_c0	CGTTGTTCGCTTCTTTCTCC	59.993	20	GGAAGTGCAAGAAAAACCCA	60.088	20	113	47	159	CGTTGTTCGCTTCTTTCTCC	59.993	20	AGTGCAAGAAAAACCCATCG	60.11	20	110	47	156	GCGTTGTTCGCTTCTTTCTC	60.14	20	AGTGCAAGAAAAACCCATCG	60.11	20	111	46	156
c10862.graph_c0	TGATTCAAAAGTTCCATGGCT	59.56	21	TGTGGTGGTAGAGTTGGCTTT	59.648	21	262	510	771	TGATTCAAAAGTTCCATGGCT	59.56	21	GGTGGTAGAGTTGGCTTTCC	58.646	20	259	510	768	TGATTCAAAAGTTCCATGGCT	59.56	21	GGTGGTAGAGTTGGCTTTCCT	59.63	21	259	510	768
c10877.graph_c0	CCACCAGTCAATCTTTTGGG	60.345	20	ATCGAAGACCTACGCCAGAA	59.836	20	254	890	1143	GGGAGATTAGCTCTCCCTCC	59.236	20	CTTCTCCAAGCGATACTCGG	59.971	20	259	1021	1279	GGGAGATTAGCTCTCCCTCC	59.236	20	ATCGAAGACCTACGCCAGAA	59.836	20	123	1021	1143
c10877.graph_c0	TTCTGGCGTAGGTCTTCGAT	59.836	20	CTTCTCCAAGCGATACTCGG	59.971	20	156	1124	1279	TTCTGGCGTAGGTCTTCGAT	59.836	20	CGATACTCGGGAAAATGGAC	59.387	20	146	1124	1269	GGGAGATTAGCTCTCCCTCC	59.236	20	CTTCTCCAAGCGATACTCGG	59.971	20	259	1021	1279
c10877.graph_c0	GGCAAAACCACTCTGGAAAA	60.088	20	TTATCAGTGTCTTGCCGACG	59.864	20	219	2160	2378	GGCAAAACCACTCTGGAAAA	60.088	20	TATCAGTGTCTTGCCGACGA	60.413	20	218	2160	2377	CAAAGAAATCAAGCCCAACC	59.546	20	TTATCAGTGTCTTGCCGACG	59.864	20	239	2140	2378
c10888.graph_c0	TGCTGCTGAACAAGCTTAACA	59.807	21	TTTTGTATCCCGTGAAAGGA	58.066	20	229	3817	4045	TCCAGAAAATTGGCATTCAG	58.695	20	TTTTGTATCCCGTGAAAGGA	58.066	20	160	3886	4045	CCAGAAAATTGGCATTCAGA	58.695	20	TTTTGTATCCCGTGAAAGGA	58.066	20	159	3887	4045
c10896.graph_c0	TTCCAGACCCATCCAAGAAC	59.903	20	ATTGTCTTCAACGCGTAGGG	60.132	20	235	3698	3932	TCCAAGAACATTCACAAGCG	59.84	20	ATTGTCTTCAACGCGTAGGG	60.132	20	224	3709	3932	GGAGCATTTCCAATCCACAC	60.326	20	ATTGTCTTCAACGCGTAGGG	60.132	20	137	3796	3932
c10912.graph_c0	GCGGAGATTGCAGAAGAAAG	60.096	20	ACAATATTTGCCCCACATCC	59.51	20	194	2623	2816	AGCGGAGATTGCAGAAGAAA	60.096	20	ACAATATTTGCCCCACATCC	59.51	20	195	2622	2816	CGGAGATTGCAGAAGAAAGC	60.096	20	ACAATATTTGCCCCACATCC	59.51	20	193	2624	2816
c10931.graph_c0	ACCTCACTGAACAACCGGAC	60.009	20	AAATGATCGGCGATACCAAG	59.923	20	210	120	329	ACCTCACTGAACAACCGGAC	60.009	20	CCGTCGCTATAGCTCGTACC	59.889	20	256	120	375	ACCTCACTGAACAACCGGAC	60.009	20	GCAGAAACAGACCGCCTTAC	59.882	20	176	120	295
c10932.graph_c0	TTCGAGGCATTATCTCCACC	60.036	20	TCTTCAAGCTGACTTGTGCG	60.324	20	138	2332	2469	AGAAAGCAATTGGCAGAGGA	59.955	20	TCTTCAAGCTGACTTGTGCG	60.324	20	189	2281	2469	GAGAAAGCAATTGGCAGAGG	59.955	20	TCTTCAAGCTGACTTGTGCG	60.324	20	190	2280	2469
c10964.graph_c0	GTTGGTGGGTTGAGCAAAGT	60.012	20	GGGGGTGAAGTACAACATGC	60.24	20	183	3147	3329	AAATCCCTTCAGAGCTGGGT	60.074	20	GCTCGATCTCTCGAGTCCAA	60.645	20	265	2968	3232	TGCATTTTTCGTTGCAAATG	60.625	20	GGGGGTGAAGTACAACATGC	60.24	20	263	3067	3329
c10971.graph_c0	CTTCCGTCCACCAACAAAGT	60.005	20	GGTGAAGCCTCTGGTCAAAC	59.703	20	261	1860	2120	CAGCTAGGAACATCCTTCCG	59.83	20	GGTGAAGCCTCTGGTCAAAC	59.703	20	275	1846	2120	CTTAATTCCCGAAATGCCCT	60.272	20	ACTTGCGTCAAGGGAAGTGT	59.769	20	276	1938	2213
c10971.graph_c0	GGTGAAGCCTCTGGTCAAAC	59.703	20	CTTCCGTCCACCAACAAAGT	60.005	20	261	2687	2947	GGTGAAGCCTCTGGTCAAAC	59.703	20	CAGCTAGGAACATCCTTCCG	59.83	20	275	2687	2961	ACTTGCGTCAAGGGAAGTGT	59.769	20	CTTAATTCCCGAAATGCCCT	60.272	20	276	2594	2869
c10976.graph_c0	TGATACCCATTTCCAACCGT	60.051	20	TTCCCTACGACTCGGTATGC	60.096	20	251	849	1099	TGATACCCATTTCCAACCGT	60.051	20	TTCTGACCAGCTGTTACCCC	60.111	20	205	849	1053	TCTAAATGCCCCTGAAAACG	60.067	20	TTCCCTACGACTCGGTATGC	60.096	20	221	879	1099
c10976.graph_c0	CTATGTGACTGCGTGCGTTT	59.935	20	ATCCCCAATCCATTCTCCTT	59.588	20	115	2065	2179	TGGAGAAAGAGGTGGTACGG	60.103	20	ATCCCCAATCCATTCTCCTT	59.588	20	168	2012	2179	ATGGAGGTAGGACCGGAAAC	60.19	20	ATCCCCAATCCATTCTCCTT	59.588	20	188	1992	2179
c10979.graph_c0	GGGATTGGGATTGTCATCAG	60.135	20	TCTCCTCGCCATTTCTCAGT	59.95	20	148	5	152	GGGATTGGGATTGTCATCAG	60.135	20	CTCCTCGCCATTTCTCAGTC	59.95	20	147	5	151	GGGATTGGGATTGTCATCAG	60.135	20	GTCTCCTCGCCATTTCTCAG	59.95	20	149	5	153
c10989.graph_c0	ATTGGTGTTGGATGCTGTGA	59.967	20	GATGTCGGTCCCTCAGAAAA	60.05	20	244	1091	1334	GGTGTTGGATGCTGTGAAGA	59.682	20	GATGTCGGTCCCTCAGAAAA	60.05	20	241	1094	1334	TCAATTGGTGTTGGATGCTG	60.517	20	GATGTCGGTCCCTCAGAAAA	60.05	20	247	1088	1334
c10989.graph_c0	TTTTCTGAGGGACCGACATC	60.05	20	ATGGCCTCAGATCCCCTTAT	59.75	20	268	1315	1582	CATCGAAGCTTTTCTGAGGG	59.948	20	ATGGCCTCAGATCCCCTTAT	59.75	20	277	1306	1582	TTTTCTGAGGGACCGACATC	60.05	20	GTGTTCATGGCCTCAGATCC	60.484	20	274	1315	1588
c11012.graph_c0	AATTTGAGCAACTGCCTGCT	60.022	20	CCTGTCACGAGGTTTGAAAGA	60.275	21	258	1713	1970	AATTTGAGCAACTGCCTGCT	60.022	20	CCAGATTGCATAATTGAAGCG	60.594	21	204	1713	1916	AATTTGAGCAACTGCCTGCT	60.022	20	CCTGTCACGAGGTTTGAAAG	58.342	20	258	1713	1970
c11034.graph_c0	TGTGATAGTTGTGATGCGGG	60.539	20	TCACAGATCTGGCCATTAAAGA	59.708	22	251	503	753	TGTGATAGTTGTGATGCGGG	60.539	20	CCCAGAAGGAAAATGAATAGCA	60.432	22	212	503	714	GGCTTGCGAGCTTGATATTG	60.876	20	TCACAGATCTGGCCATTAAAGA	59.708	22	232	522	753
c11036.graph_c0	GCCTTTGCTCTGTGTCATCA	59.992	20	AGTCTGGTCGGGTAATGTGC	59.997	20	126	195	320	CCGTCTCTCGGGATGATAAA	60.029	20	AGTCTGGTCGGGTAATGTGC	59.997	20	205	116	320	TCAAATTACCGTCTCTCGGG	60.066	20	AGTCTGGTCGGGTAATGTGC	59.997	20	213	108	320
c11043.graph_c0	TTTTAAAGATGGTGACGCCC	59.938	20	ATCATGCCAATGAGGGAGAC	59.893	20	129	46	174	TTTTAAAGATGGTGACGCCC	59.938	20	GCCAATGAGGGAGACTGAAA	60.195	20	124	46	169	GGAATCTCCAGCTTCCCTTT	59.651	20	GTGGGTTTGCTTGTCTCCAT	59.973	20	273	29	301
c11052.graph_c0	TAGGGAGGCGAAAGCTGATA	59.938	20	AACCGTCCATCTTTATCCCC	60.017	20	154	8	161	TAGGGAGGCGAAAGCTGATA	59.938	20	GTCCCTTCTCTCAGAACCCC	60.05	20	179	8	186	TAGGGAGGCGAAAGCTGATA	59.938	20	CGTCCATCTTTATCCCCTGA	59.887	20	151	8	158
c11052.graph_c0	TCTCTACCAAAGCCCGTGTC	60.255	20	TGCACCTACCAATAGAAAACG	57.851	21	125	1390	1514	GATCTCTACCAAAGCCCGTG	59.694	20	TGCACCTACCAATAGAAAACG	57.851	21	127	1388	1514	TCTCTACCAAAGCCCGTGTC	60.255	20	TGATTACAACAATGCACCTACCA	60.291	23	137	1390	1526
c11083.graph_c0	CATTGTAGCAGTTGCAGGGA	59.864	20	TTGAGCTTCTTGGGGGTCTA	59.807	20	232	586	817	CAGAACAAATGCAAAAGGCA	59.849	20	TTGAGCTTCTTGGGGGTCTA	59.807	20	142	676	817	CATTGTAGCAGTTGCAGGGA	59.864	20	GTGTTTTGAGCTTCTTGGGG	59.711	20	237	586	822
c11231.graph_c0	AGCAGCCATGGAAGAGGTAA	59.836	20	AGGATAGCACGCAAAAGCAT	59.873	20	203	2904	3106	AGCAGCCATGGAAGAGGTAA	59.836	20	AGGGAGTAGGATAGCACGCA	59.859	20	210	2904	3113	GCAGCCATGGAAGAGGTAAA	60.214	20	AGGATAGCACGCAAAAGCAT	59.873	20	202	2905	3106
c11233.graph_c0	CCTATTTCCCCATTCCCCTA	59.971	20	GAGGTGCGACTGGTTTTGAT	60.119	20	255	464	718	TCACCACCACCATCCCTATT	60.05	20	GAGGTGCGACTGGTTTTGAT	60.119	20	269	450	718	TATTCACCACCACCATCCCT	60.05	20	GAGGTGCGACTGGTTTTGAT	60.119	20	272	447	718
c11238.graph_c0	TGGGTTGACCTCTGTCATCA	60.088	20	TAGGAACTTTTCCCTTGCCA	59.679	20	247	704	950	TGGGTTGACCTCTGTCATCA	60.088	20	TCCCTTGCCAAGCCATATTA	60.415	20	237	704	940	TGGGTTGACCTCTGTCATCA	60.088	20	CCCTTGCCAAGCCATATTAG	59.564	20	236	704	939
c11246.graph_c0	ACTGTGTTCATCCCCATTCC	59.636	20	TTGGGACCTTGGTGCTTAAC	59.971	20	277	132	408	ACTGTGTTCATCCCCATTCC	59.636	20	TAGTTGGGACCTTGGTGCTT	59.592	20	280	132	411	ACTGTGTTCATCCCCATTCC	59.636	20	AGTTGGGACCTTGGTGCTTA	59.592	20	279	132	410
c11251.graph_c0	AGCCCTGCAGTAGGAACTCA	60.012	20	TCGCTTGAAGCAAACACAAG	60.172	20	165	102	266	TGAGCCCTGCAGTAGGAACT	60.012	20	TCGCTTGAAGCAAACACAAG	60.172	20	167	100	266	TCGAAGAAAATCATGAGCCC	60.155	20	TCGCTTGAAGCAAACACAAG	60.172	20	180	87	266
c11255.graph_c0	CATTGCACAGTTCCTCATGG	60.112	20	CCATCAGAACCACGATCCTT	59.927	20	228	28	255	CATTGCACAGTTCCTCATGG	60.112	20	GTTTTGAAGCGCTTATTCGG	59.853	20	264	28	291	CATTGCACAGTTCCTCATGG	60.112	20	CGGTTTTGAAGCGCTTATTC	59.853	20	266	28	293
c11286.graph_c0	CCTCGATTTATTACAAGAGCACTG	59.37	24	TTGCAGTTACTGGAGTCCCA	59.288	20	191	0	190	CCTCGATTTATTACAAGAGCACTG	59.37	24	CACTGTGGACGGACAAGATTT	60.02	21	280	0	279	CCTCGATTTATTACAAGAGCACTG	59.37	24	GCATGTCAAAATCTCTCCCAA	60.066	21	228	0	227
c11292.graph_c0	TCTAGCTTTCTGCATCCGGT	59.978	20	GCAGCCTCTGGCCTCTAATA	59.574	20	191	919	1109	TCTAGCTTTCTGCATCCGGT	59.978	20	TTCTTTTTCTCCCTTGCAGC	59.569	20	206	919	1124	TCGAGACGAGCTGATCGTTA	59.697	20	GCAGCCTCTGGCCTCTAATA	59.574	20	265	845	1109
c11302.graph_c0	TCGAAAACGCTTCTGTTCCT	59.993	20	CAATGTTATGGGGGAACTGC	60.192	20	223	1037	1259	CCTGAGGCTATTGCTCTTCG	60.11	20	CAATGTTATGGGGGAACTGC	60.192	20	240	1020	1259	TCGAAAACGCTTCTGTTCCT	59.993	20	CTGCAGCCAGATGATGAAAG	59.547	20	198	1037	1234
c11304.graph_c0	AAGTTCCCATTTGCCTTGTC	59.031	20	CCGAATTATGCACACCAGAA	59.542	20	227	121	347	AAGTTCCCATTTGCCTTGTCT	59.99	21	CCGAATTATGCACACCAGAA	59.542	20	227	121	347	AGTTCCCATTTGCCTTGTCT	58.646	20	CCGAATTATGCACACCAGAA	59.542	20	226	122	347
c11308.graph_c0	GCAGCCATGACTTGATCTGA	59.95	20	TCCCATTGCCAAAAGAAATC	59.878	20	149	1152	1300	GCAGCCATGACTTGATCTGA	59.95	20	TTTTCTTTTTCCCATTGCCA	60.407	20	158	1152	1309	GCAGCCATGACTTGATCTGA	59.95	20	TTTTCCCATTGCCAAAAGAA	60.407	20	152	1152	1303
c11325.graph_c0	ATGGCTGCTGCAACCTAGAC	60.428	20	GCGGTAAATATCCCTGCAAA	59.928	20	279	3010	3288	ATGGCTGCTGCAACCTAGAC	60.428	20	GTGGTATCTGGTGTGGCCTT	59.851	20	195	3010	3204	GCTGCTGCAACCTAGACTGA	59.344	20	GCGGTAAATATCCCTGCAAA	59.928	20	276	3013	3288
c11328.graph_c0	CGGAAATTCCAAGTACCGTC	59.429	20	CCTGATTGTGGAGTGAAGGAA	60.096	21	162	35	196	TGGAGAACTGATCAAACGGA	59.215	20	CCTGATTGTGGAGTGAAGGAA	60.096	21	178	19	196	CGGAAATTCCAAGTACCGTC	59.429	20	CCTGATTGTGGAGTGAAGGA	58.641	20	162	35	196
c11330.graph_c0	AAACTCCAAAGGAACCTGGA	58.618	20	ACCCTCCTAAGAAAACCCCA	59.799	20	273	6	278	AAACTCCAAAGGAACCTGGA	58.618	20	CCCTCCTAAGAAAACCCCAA	60.284	20	272	6	277	AAACTCCAAAGGAACCTGGA	58.618	20	TGCTCCAACTAAAACACCCA	59.17	20	192	6	197
c11332.graph_c0	ATAGCTTGAGCCCCCTTTGT	60.096	20	GGTCTTTGATAGCAGCAGCC	59.985	20	273	100	372	CTGGCCATGCAAACTTACCT	60.132	20	GGTCTTTGATAGCAGCAGCC	59.985	20	242	131	372	AGTTCTGGCCATGCAAACTT	59.74	20	GGTCTTTGATAGCAGCAGCC	59.985	20	246	127	372
c11332.graph_c0	CTGCGGCAATAGAATCAGTG	59.444	20	CATGTCTCAGTATGCACGGC	60.296	20	206	500	705	CTGCGGCAATAGAATCAGTG	59.444	20	CAGACTGCAACATGTCAGGG	60.309	20	163	500	662	CTGCGGCAATAGAATCAGTG	59.444	20	GGTCAGGCAAACAACAACAA	59.591	20	183	500	682
c11337.graph_c0	CAAAACAAGAAGGCCCAGAA	60.22	20	TTTCATCTCCTCGCAAATGG	61.11	20	182	1009	1190	CAAAACAAGAAGGCCCAGAA	60.22	20	TTCATCTCCTCGCAAATGG	59.741	19	181	1009	1189	TGCAGAGAAAGGAATCTCCG	60.474	20	TTTCATCTCCTCGCAAATGG	61.11	20	252	939	1190
c11339.graph_c0	CTATCGCCGTTCCAACTCAT	60.096	20	TTCCCTCTTTCCGTAAGGACT	59.223	21	144	119	262	CTATCGCCGTTCCAACTCAT	60.096	20	TCCCTCTTTCCGTAAGGACT	57.854	20	143	119	261	CTATCGCCGTTCCAACTCAT	60.096	20	CCCTCTTTCCGTAAGGACTTT	58.768	21	142	119	260
c11340.graph_c0	TCGTCTCTGTTTTTGATTTCTGA	59.007	23	TCCATAGCAGCAGGGTTCTC	60.362	20	203	33	235	TCGTCTCTGTTTTTGATTTCTGA	59.007	23	TCAGATTGCCCATAGCTCAA	59.375	20	158	33	190	TCGTCTCTGTTTTTGATTTCTGA	59.007	23	TTCAGATTGCCCATAGCTCA	59.375	20	159	33	191
c11347.graph_c0	TCCGAAATCTTTTCCGAGAT	58.715	20	CCTTCCAAGTCATTGACGGT	59.966	20	135	161	295	TCCGAAATCTTTTCCGAGAT	58.715	20	ATATGGGTTGTGACGGGAAA	60.051	20	246	161	406	GGGAAGGACCTCTTCAACG	59.64	19	CCTTCCAAGTCATTGACGGT	59.966	20	278	18	295
c11348.graph_c0	TGTCTGCAACGAGATTTTGC	59.995	20	ACTCTTGTGGTTTCCGATGG	59.966	20	243	10	252	TGTTCATAACGGGCCAATTT	60.188	20	ACTCTTGTGGTTTCCGATGG	59.966	20	143	110	252	TGTCTGCAACGAGATTTTGC	59.995	20	CTTCCGGATTCTTCTTCCCT	59.646	20	267	10	276
c11358.graph_c0	CAGGATTTCAACTCCACCGT	59.966	20	ACAACCACCCCCACACAAC	61.586	19	247	1266	1512	CAGGATTTCAACTCCACCGT	59.966	20	CCCCACACAACCCAGTCT	59.332	18	239	1266	1504	GTTGAACCGTGGCCTATTGT	59.859	20	ACAACCACCCCCACACAAC	61.586	19	192	1321	1512
c11367.graph_c0	TTTCCTGTTTCCTGTTTGGC	60.088	20	GCATGGGTAAGGTAAGGCAA	59.96	20	189	732	920	TTTCCTGTTTCCTGTTTGGC	60.088	20	GGGTGAGCATGGGTAAGGTA	59.813	20	195	732	926	TTTCCTGTTTCCTGTTTGGC	60.088	20	AGCATGGGTAAGGTAAGGCA	59.592	20	190	732	921
c11368.graph_c0	TTATCAACCCCATGCCCTTA	60.146	20	AGGTGTTCCAATCCATCAAA	57.835	20	193	1497	1689	TGGGAAAACCAATACTGGGA	60.162	20	AGGTGTTCCAATCCATCAAA	57.835	20	126	1564	1689	TTATCAACCCCATGCCCTTA	60.146	20	TGTTCCAATCCATCAAATTCA	58.806	21	190	1497	1686
c11370.graph_c0	CCGAACTCCTATTCACCCAC	59.405	20	TTTGCGCGAATTCATTACAG	59.842	20	268	722	989	CCGAACTCCTATTCACCCAC	59.405	20	TTTTGCGCGAATTCATTACA	60.211	20	269	722	990	CCGAACTCCTATTCACCCAC	59.405	20	TGTTTTGCGCGAATTCATTA	60.211	20	271	722	992
c11372.graph_c0	GCCGGTATACCAAGTTTCCA	59.823	20	AGACAAAACACGATCGAGGC	60.263	20	209	1023	1231	GCCGGTATACCAAGTTTCCA	59.823	20	ACAAAACACGATCGAGGCAC	61.107	20	207	1023	1229	TCCTGCATTAAAGCTTCCAGA	59.967	21	AGACAAAACACGATCGAGGC	60.263	20	257	975	1231
c11373.graph_c0	AAATTCGAATCCAGCCCAG	60.021	19	CTGAATCTTTTACAGCCGCC	59.845	20	278	2126	2403	AAAATTCGAATCCAGCCCAG	61.303	20	CTGAATCTTTTACAGCCGCC	59.845	20	279	2125	2403	AAAATTCGAATCCAGCCCA	60.399	19	CTGAATCTTTTACAGCCGCC	59.845	20	279	2125	2403
c11375.graph_c0	TGCATAAAGCAGGAAAGGCT	59.982	20	GCATGACCCATGAGTGATCTT	59.949	21	265	1591	1855	CTGCATAAAGCAGGAAAGGC	59.982	20	GCATGACCCATGAGTGATCTT	59.949	21	266	1590	1855	CTGCATAAAGCAGGAAAGGC	59.982	20	ATGTGATCGCATGACCCAT	59.74	19	274	1590	1863
c11393.graph_c0	CCAGGACTACTAGGTGGGGA	59.011	20	TCTCCTTCATTCTCCATCCG	60.15	20	275	2044	2318	TCCAGGACTACTAGGTGGGG	59.011	20	TCTCCTTCATTCTCCATCCG	60.15	20	276	2043	2318	CAGGACTACTAGGTGGGGAGG	59.995	21	TCTCCTTCATTCTCCATCCG	60.15	20	274	2045	2318
c11411.graph_c0	GCTACAAAAATATCATCAGCAGG	57.995	23	TGACCCAGTTGACAAAGCTG	59.873	20	242	1	242	AGCTACAAAAATATCATCAGCAGG	58.907	24	TGACCCAGTTGACAAAGCTG	59.873	20	243	0	242	GCTACAAAAATATCATCAGCAGGT	58.783	24	TGACCCAGTTGACAAAGCTG	59.873	20	242	1	242
c11426.graph_c0	AGAGCCAAGACCCTAAACCC	59.576	20	TATTCAATGGGGGTGGAAAA	59.988	20	226	196	421	GAGCCAAGACCCTAAACCCT	59.576	20	TATTCAATGGGGGTGGAAAA	59.988	20	225	197	421	GGTGAACAGCAAACACCCTT	60.012	20	GGGGGTGGAAAAACATTACA	59.523	20	280	134	413
c11443.graph_c0	TAACAGCGATGGCAGAGATG	59.972	20	CGGTGGTGGACTCTGTTTTT	60.005	20	142	662	803	TAACAGCGATGGCAGAGATG	59.972	20	CCACTTGTCCGTGGACTTTT	60.005	20	170	662	831	TAACAGCGATGGCAGAGATG	59.972	20	GTCGGTGGTGGACTCTGTTT	60.009	20	144	662	805
c11453.graph_c0	CCTACGCTGATCCCCTTTTT	60.443	20	CAGCATCATCATCGATCACC	60.039	20	262	631	892	GGATTTCCAGTGAACCAAGC	59.532	20	CAGCATCATCATCGATCACC	60.039	20	213	680	892	CTTCTTCCTGGATAGCACGC	59.978	20	TGCTGTTGCGTAATTGCTTT	59.514	20	261	611	871
c11455.graph_c0	GCAAGACAAAAAGGGAGTCG	59.853	20	ATAAAGCCCCAAATCATCCC	59.984	20	137	1132	1268	AAGCCATGTCTTCGACGTTT	59.74	20	ATAAAGCCCCAAATCATCCC	59.984	20	230	1039	1268	GCCATGTCTTCGACGTTTCT	60.263	20	ATAAAGCCCCAAATCATCCC	59.984	20	228	1041	1268
c11470.graph_c0	CTTGCTCCTCACCTCAGCAT	60.555	20	GAAATTTTAGCTAGGGCGGG	60.056	20	251	86	336	CTTGCTCCTCACCTCAGCAT	60.555	20	AAATTTTAGCTAGGGCGGGA	60.056	20	250	86	335	CTTGCTCCTCACCTCAGCAT	60.555	20	GGAAATTTTAGCTAGGGCGG	60.056	20	252	86	337
c11473.graph_c0	TGGCACCGAGACCATATTTT	60.331	20	TCCACTTGATTCGCAAGAGA	59.522	20	238	2326	2563	TGGCACCGAGACCATATTTT	60.331	20	TTCTTTCCACTTGATTCGCA	59.395	20	243	2326	2568	TGGCACCGAGACCATATTTT	60.331	20	TTTCCACTTGATTCGCAAGA	59.395	20	240	2326	2565
c11475.graph_c0	TGGTGGTAAGAAAGGGCATT	59.429	20	GATGCAGCATTTCCCAGTTT	60.081	20	200	131	330	GGTGGTGGTGGTAAGAAAGG	59.304	20	GATGCAGCATTTCCCAGTTT	60.081	20	205	126	330	GTGGTGGTGGTAAGAAAGGG	59.304	20	GATGCAGCATTTCCCAGTTT	60.081	20	204	127	330
c11475.graph_c0	TGGTGGTAAGAAAGGGCATT	59.429	20	GGTTCGATTTGCTTGCACTT	60.257	20	266	131	396	TGGAGAAGTGGTTTGTTCCA	59.109	20	CCCTCTTCCAAGGATTAGCC	60.032	20	208	225	432	GGTGGTGGTGGTAAGAAAGG	59.304	20	GGTTCGATTTGCTTGCACTT	60.257	20	271	126	396
c11476.graph_c0	GGGCGAATTATGCAAGAAAA	60.04	20	AGGGGACCCAACTGAGTCTT	59.968	20	129	2143	2271	GGGCGAATTATGCAAGAAAA	60.04	20	GCGTCATTTCTATGAGGGGA	60.036	20	143	2143	2285	AATTGAATGAGTCGTTGGGC	59.939	20	GCGTCATTTCTATGAGGGGA	60.036	20	159	2127	2285
c11480.graph_c0	TGCAAATTGGAGAAAAGGGT	59.546	20	GTTGGAGATGAAGCGGATGT	60.081	20	219	2982	3200	GTGCAAATTGGAGAAAAGGG	59.546	20	GTTGGAGATGAAGCGGATGT	60.081	20	220	2981	3200	TGCACTTTTTCTTCGGTTGA	59.439	20	GTTGGAGATGAAGCGGATGT	60.081	20	264	2937	3200
c11489.graph_c0	CATTTTCCTCTCCGTACCCA	59.926	20	GCGCAACTGGTCTTTCTTTC	60	20	242	1899	2140	TCACTGCTCACCACAACCTC	59.872	20	GCGCAACTGGTCTTTCTTTC	60	20	154	1987	2140	TCACTGCTCACCACAACCTC	59.872	20	GACAGCAATAAGCAGGAGGC	59.985	20	217	1987	2203
c11504.graph_c0	TCAGTGGTGCGGTCTTGTAG	59.897	20	TGCTTGTGTCAGAGGACCAG	60.022	20	192	906	1097	AGGCTGTCCAAGAAACTCCA	59.844	20	TGCTTGTGTCAGAGGACCAG	60.022	20	251	847	1097	GGCTGTCCAAGAAACTCCAA	60.232	20	TGCTTGTGTCAGAGGACCAG	60.022	20	250	848	1097
c11515.graph_c0	ATTATCAGCATGGCCTCGTC	60.066	20	TGAACTTCCAAAAAGTGCCC	60.088	20	207	57	263	ATTATCAGCATGGCCTCGTC	60.066	20	GAACTTCCAAAAAGTGCCCA	60.088	20	206	57	262	ATTATCAGCATGGCCTCGTC	60.066	20	AAAAGTGCCCATGGAGACAG	60.111	20	197	57	253
c11515.graph_c0	ATGGGAGTGTGTCGAAGAGG	60.112	20	GACTAAGATATATGAACCTTATTCCCG	58.922	27	245	2169	2413	CACATGGTGAAGTTGGATGG	59.806	20	GACTAAGATATATGAACCTTATTCCCG	58.922	27	261	2153	2413	ATGGTGAAGTTGGATGGGAG	59.779	20	GACTAAGATATATGAACCTTATTCCCG	58.922	27	258	2156	2413
c11519.graph_c0	TTCGTGTTTCTCTGCCCTCT	59.989	20	GCCCAGCTTGGATATGAAGA	60.177	20	115	208	322	TGTTGAGCTTGACGTTTTGC	60.035	20	GCCCAGCTTGGATATGAAGA	60.177	20	265	58	322	TTCGTGTTTCTCTGCCCTCT	59.989	20	CTTGCCACCAATTTGATTCC	60.309	20	141	208	348
c11519.graph_c0	AAACAATTGGGCTAAAGGGC	60.312	20	CTCCTCCAAGAGAATGGCAG	59.943	20	243	585	827	AAACAATTGGGCTAAAGGGC	60.312	20	AAAGTCCCCATTCCTGATCC	60.133	20	268	585	852	CGGAAACAATTGGGCTAAAG	59.581	20	CTCCTCCAAGAGAATGGCAG	59.943	20	246	582	827
c11523.graph_c0	CCTCATTGGCATAAACAACTCA	59.996	22	GTTTCACACTTCGCATTCCA	59.697	20	264	67	330	CCTCATTGGCATAAACAACTCA	59.996	22	TGGTTTCACACTTCGCATTC	59.697	20	266	67	332	CCTCATTGGCATAAACAACTCA	59.996	22	TTCACACTTCGCATTCCATC	59.654	20	262	67	328
c11524.graph_c0	TGTTTTGTGCGACTGCTTTC	60.035	20	GGAAAGGAAATGGTGGAGGT	60.169	20	277	898	1174	GCGATAAGGAGTGGGATGAA	60.036	20	GGAAAGGAAATGGTGGAGGT	60.169	20	239	936	1174	TGTTTTGTGCGACTGCTTTC	60.035	20	GGTGGAGGTAGCAGAAACGA	60.255	20	266	898	1163
c11525.graph_c0	TGACAGTGAGCTCAACCAGG	60.022	20	CAAAGGAAAAGGCAGTGGAG	59.846	20	279	1177	1455	GCGTTTCCGGTAGAGAAGTG	59.875	20	CAAAGGAAAAGGCAGTGGAG	59.846	20	204	1252	1455	TGACAGTGAGCTCAACCAGG	60.022	20	ACAAAGGAAAAGGCAGTGGA	59.711	20	280	1177	1456
c11527.graph_c0	CGGCTAATGGGTAACCAAAC	59.338	20	AAACTCCACATTCTGGTGGC	59.973	20	276	440	715	ACGGCTAATGGGTAACCAAA	59.338	20	AAACTCCACATTCTGGTGGC	59.973	20	277	439	715	GGGTAACCAAACAACCAACC	59.052	20	AAACTCCACATTCTGGTGGC	59.973	20	268	448	715
c11528.graph_c0	TGCAGCATATGACAGAAGGG	59.823	20	GGGTCTGTGATGGTGATTCC	60.184	20	197	3153	3349	GGCGAGGAATGTGAAGAAAG	59.813	20	GGGTCTGTGATGGTGATTCC	60.184	20	165	3185	3349	AAAGGCGAGGAATGTGAAGA	59.813	20	GGGTCTGTGATGGTGATTCC	60.184	20	168	3182	3349
c11531.graph_c0	CCAAGAGTCAGAAGAACTGGAAA	59.908	23	GTTGCTGCACAATACCCCTT	60	20	234	80	313	CCAAGAGTCAGAAGAACTGGAAA	59.908	23	GAAATTCAATCGGCAAAGGA	60.016	20	169	80	248	CCAAGAGTCAGAAGAACTGGAAA	59.908	23	AATTCAATCGGCAAAGGATG	59.901	20	167	80	246
c11534.graph_c0	AGTTGGGAGATGGACAAACG	59.966	20	CAATTCTTCGGGAGACGAAA	60.184	20	207	613	819	GCGGTGGAATTTCTGTAGGA	60.074	20	CAATTCTTCGGGAGACGAAA	60.184	20	243	577	819	AATTCGCCATTTTTGAATGC	59.913	20	CAATTCTTCGGGAGACGAAA	60.184	20	261	559	819
c11549.graph_c0	GGGGTGATTTTGAAGAACGA	59.91	20	TGATCGGGACTGGGTTTAAG	59.926	20	251	442	692	GGGGTGATTTTGAAGAACGA	59.91	20	GCTTCCATCGTTGTTCCTGT	60.119	20	189	442	630	TGGGGGTGATTTTGAAGAAC	59.767	20	TGATCGGGACTGGGTTTAAG	59.926	20	253	440	692
c11549.graph_c0	GCATTTGATAATTCCTGGGC	59.374	20	GATCCAATCTTGTTCTTCAATGC	59.965	23	255	1006	1260	GCATTTGATAATTCCTGGGC	59.374	20	TCCAATCTTGTTCTTCAATGC	57.806	21	253	1006	1258	ATGGAGATGGCAGGATCAGT	59.491	20	TGTTCAAAATCCGTCTACTCACA	59.663	23	261	953	1213
c11559.graph_c0	CCATGTCGCCAGTCCTTAAT	59.955	20	GACTCTGCAGCCTCAGACCT	59.738	20	265	383	647	CCATGTCGCCAGTCCTTAAT	59.955	20	CTCTGCAGCCTCAGACCTTC	60.284	20	263	383	645	CCATGTCGCCAGTCCTTAAT	59.955	20	TCTGCAGCCTCAGACCTTCT	60.284	20	262	383	644
c11564.graph_c0	GACATCTGGCTGTCCTAGACTTT	58.935	23	AAGATCTTGCCAGGCATCAC	60.226	20	212	766	977	AGACATCTGGCTGTCCTAGACTTT	59.849	24	AAGATCTTGCCAGGCATCAC	60.226	20	213	765	977	AGACATCTGGCTGTCCTAGACTT	58.57	23	AAGATCTTGCCAGGCATCAC	60.226	20	213	765	977
c11565.graph_c0	GCGGTAGCGTTGATAGAAGC	60.01	20	TGCATGAAATGAGGATGGAA	60.009	20	182	1443	1624	GCGGTAGCGTTGATAGAAGC	60.01	20	TTGCATGAAATGAGGATGGA	60.009	20	183	1443	1625	GCGGTAGCGTTGATAGAAGC	60.01	20	TCCACGGAATCGTGTAACAA	59.964	20	238	1443	1680
c11565.graph_c0	CCACCTAGTGGGAAACTGGA	59.959	20	GACAACAGCACATGTTTCCG	60.16	20	202	1855	2056	CCACCTAGTGGGAAACTGGA	59.959	20	TAGGAACGACTGCATCACCA	60.263	20	258	1855	2112	TCCACCTAGTGGGAAACTGG	59.959	20	TAGGAACGACTGCATCACCA	60.263	20	259	1854	2112
c11571.graph_c0	ACAGGCACCAAGTAGATGGG	59.989	20	ATCCACCATCTGCAGTCCAT	60.358	20	268	3143	3410	GGCACCAAGTAGATGGGGTA	59.813	20	ATCCACCATCTGCAGTCCAT	60.358	20	265	3146	3410	ACAGGCACCAAGTAGATGGG	59.989	20	CAGTCCATGTGCAGAAACCA	60.722	20	256	3143	3398
c11572.graph_c0	AACATCGGATCTCAAAACGG	59.933	20	TTCCCCAATTCTCACCTCTG	60.042	20	162	27	188	AACATCGGATCTCAAAACGG	59.933	20	CGTACAACAAGGCTTCACGA	59.904	20	208	27	234	AACATCGGATCTCAAAACGG	59.933	20	TCACGATGCGTCTCTGCTAT	59.577	20	194	27	220
c11575.graph_c0	GCCCGTGCTAGTCATTTCAT	60.103	20	TTCTGCAACTTCCCTGCAAT	60.776	20	141	950	1090	AGTATTAGCAACAACGCCCG	60.152	20	TTCTGCAACTTCCCTGCAAT	60.776	20	156	935	1090	CTTTCCCACAGCTCCATCTC	59.803	20	TTCTGCAACTTCCCTGCAAT	60.776	20	243	848	1090
c11576.graph_c0	TTTTTGGTTTCTGCTCCCC	60.037	19	ACGGCCGACACAAATCTATC	59.962	20	210	348	557	TTTTTGGTTTCTGCTCCCC	60.037	19	GACGGCCGACACAAATCTAT	59.962	20	211	348	558	TTTGCTTTTTAGGGTGTCGG	60.103	20	CCCTGGTTCCTCCAATTAAA	58.876	20	238	244	481
c11579.graph_c0	TGGTGGGTAGAGAATGATGATG	59.813	22	GGTGTCTGATCCCCGTTATG	60.195	20	263	94	356	TGGTGGGTAGAGAATGATGATG	59.813	22	TCAAATTCCGGGTAGGTGTC	59.79	20	277	94	370	TGGTGGGTAGAGAATGATGATG	59.813	22	TCTGATCCACCTCCCATTGT	60.326	20	164	94	257
c11579.graph_c0	TGGATCAAGTTCTGTTCCCC	59.903	20	TGAGAGAGTGGTAGGAACATTCA	58.851	23	189	652	840	TGGATCAAGTTCTGTTCCCC	59.903	20	TGAGAGAGTGGTAGGAACATTCAA	60.165	24	189	652	840	TGGATCAAGTTCTGTTCCCC	59.903	20	TTGAGAGAGTGGTAGGAACATTCA	60.165	24	190	652	841
c11582.graph_c0	CAAGTTGCTGGCAAAATGAA	59.849	20	AAGATGCTGCAGCTGAGTGA	59.887	20	166	165	330	CAAGTTGCTGGCAAAATGAA	59.849	20	AGATGCTGCAGCTGAGTGAA	59.887	20	165	165	329	CAAGTTGCTGGCAAAATGAA	59.849	20	GAAGATGCTGCAGCTGAGTG	59.887	20	167	165	331
c11582.graph_c0	TTGCATCCTCTTCTCGATCA	59.476	20	AGAAAAGATCTGCAGCAGCC	59.723	20	244	1213	1456	TCTCCAACTCCTTTGCCTTC	59.405	20	AGAAAAGATCTGCAGCAGCC	59.723	20	176	1281	1456	TCTTCTCCAACTCCTTTGCC	59.405	20	AGAAAAGATCTGCAGCAGCC	59.723	20	179	1278	1456
c11584.graph_c0	GGTGAATCCAGAGGAGGACA	60.048	20	TGGACATGGATGAAAATCTCAC	59.797	22	245	2291	2535	TGGTGAATCCAGAGGAGGAC	60.048	20	TGGACATGGATGAAAATCTCAC	59.797	22	246	2290	2535	GTGGTGAATCCAGAGGAGGA	60.048	20	TGGACATGGATGAAAATCTCAC	59.797	22	247	2289	2535
c11585.graph_c0	CAAGGTCATGGCATTGAGTG	60.112	20	GCAAGCAAGGAGACAGTAGGA	59.63	21	261	1168	1428	CATTGAGTGGGAGCAGATGA	59.787	20	GCAAGCAAGGAGACAGTAGGA	59.63	21	250	1179	1428	CAAGGTCATGGCATTGAGTG	60.112	20	TTAGGCAAGCAAGGAGACAG	58.256	20	265	1168	1432
c11588.graph_c0	GCAAAGGGGTTGGTTCCTAT	60.187	20	ATGCCTTCTCGAACCAGAGA	59.95	20	224	381	604	ATGATCTGGAGTTGGGATGG	59.737	20	GAAACCCATCAGCTCAAACC	59.532	20	105	359	463	GCAAAGGGGTTGGTTCCTAT	60.187	20	AATGCCTTCTCGAACCAGAG	59.43	20	225	381	605
c11591.graph_c0	CACCCCTTTTGTTGCTGATT	59.971	20	TTGTTGAGGGATCTTCGAGC	60.34	20	217	212	428	CTTCACAATCCCCATTCCAC	60.173	20	TTGTTGAGGGATCTTCGAGC	60.34	20	234	195	428	ACTTCACAATCCCCATTCCA	60.173	20	TTGTTGAGGGATCTTCGAGC	60.34	20	235	194	428
c11591.graph_c0	TCTTGAATCAGGGGAAGCTG	60.331	20	TCAACCATGAAATTGCTCCA	60.049	20	233	918	1150	TCTTGAATCAGGGGAAGCTG	60.331	20	ACCAAGAGTAGGAGGCGACA	59.867	20	193	918	1110	TCTTGAATCAGGGGAAGCTG	60.331	20	CACCAAGAGTAGGAGGCGAC	59.867	20	194	918	1111
c11591.graph_c0	CCTAAACTGGTGCCAATGCT	60.132	20	AGCATCCCCTTGAGCAATTA	59.668	20	169	1584	1752	TGGTGCCAATGCTGAAGATA	60.22	20	AGCATCCCCTTGAGCAATTA	59.668	20	162	1591	1752	TGGTGCCAATGCTGAAGATA	60.22	20	CTAAAGCATCCCCTTGAGCA	60.344	20	166	1591	1756
c11592.graph_c0	GTGGTTCTGCAGGACTGGAT	60.12	20	CCAGTTGCAAAATCCACTTTC	59.601	21	221	2233	2453	GATTGAAGAACTTGCCTCGG	59.813	20	TTCCAGTTGCAAAATCCACTT	59.601	21	275	2181	2455	ATTGAAGAACTTGCCTCGGA	59.813	20	TTCCAGTTGCAAAATCCACTT	59.601	21	274	2182	2455
c11599.graph_c0	TTGCCCATTTCTCCGTTAAG	60.067	20	TGCCTTTCATTTTTCTCGCT	59.96	20	106	1397	1502	TCTCACGTCTCCGGGATAAC	60.073	20	TGCCTTTCATTTTTCTCGCT	59.96	20	134	1369	1502	CGAGCTGGTACCTCACCTTC	59.867	20	TGCCTTTCATTTTTCTCGCT	59.96	20	234	1269	1502
c11600.graph_c0	TGAGCAAACATACCGAAAACTT	58.811	22	TCGGTCTTTTCCAAGGTCAC	60.088	20	275	58	332	TGAGCAAACATACCGAAAACTT	58.811	22	CTCGGTCTTTTCCAAGGTCA	60.224	20	276	58	333	TGAGCAAACATACCGAAAACTT	58.811	22	TTTGCAGCTTCTATTTGGGC	60.343	20	112	58	169
c11602.graph_c0	AGGGAGAACAAGATCCTGGAG	59.685	21	AGAAGCCGGTAGGGTAAGGA	60.089	20	253	71	323	GGGAGAACAAGATCCTGGAG	58.664	20	AGAAGCCGGTAGGGTAAGGA	60.089	20	252	72	323	CCTGGAGCAAGAATCTCATCA	60.346	21	AGAAGCCGGTAGGGTAAGGA	60.089	20	239	85	323
c11604.graph_c0	GAATCGGCGAGAGAGATGAG	60.057	20	TTCTCTCTCTTCCTGAGAAAAACC	59.546	24	114	6417	6530	AAATCGATCGTTCAATTCGG	59.901	20	TTCTCTCTCTTCCTGAGAAAAACC	59.546	24	150	6381	6530	ACATGAATGCTGTTGAGGCA	60.272	20	TTCTCTCTCTTCCTGAGAAAAACC	59.546	24	187	6344	6530
c11609.graph_c0	CCACGTGACTCAAAACCCTT	60.005	20	TTTGGTGCCTGCCATATACA	59.953	20	261	1795	2055	GCAAACCCAAGCTGATTTGT	60.118	20	TTTGGTGCCTGCCATATACA	59.953	20	194	1862	2055	AACCACGTGACTCAAAACCC	59.867	20	TTTGGTGCCTGCCATATACA	59.953	20	263	1793	2055
c11624.graph_c0	CAGAGGGGGAAAAATTGACA	59.903	20	AAGGAAAGCCAGTCCCATTT	59.94	20	268	640	907	ACTTTCCATTTCCAGAGGGG	60.298	20	AGGAAAGCCAGTCCCATTTT	59.94	20	279	628	906	ACTTTCCATTTCCAGAGGGG	60.298	20	AAGGAAAGCCAGTCCCATTT	59.94	20	280	628	907
c11629.graph_c0	CTGCAACAAGCCCTAAAAGG	59.876	20	AACAGATGGGCATTTTCCAG	59.933	20	263	888	1150	CTGCAACAAGCCCTAAAAGG	59.876	20	TTCTCTCTTTGTCCGCCATT	59.813	20	209	888	1096	CTGCAACAAGCCCTAAAAGG	59.876	20	TTTCTCTCTTTGTCCGCCAT	59.813	20	210	888	1097
c11629.graph_c0	CTGCAACAAGCCCTAAAAGG	59.876	20	AACAGATGGGCATTTTCCAG	59.933	20	263	888	1150	AATGGCGGACAAAGAGAGAA	59.813	20	GGTGGGCATAGCGTATGTTT	59.851	20	265	1077	1341	ATGGCGGACAAAGAGAGAAA	59.813	20	GGTGGGCATAGCGTATGTTT	59.851	20	264	1078	1341
c11632.graph_c0	ACACACGGAAGGAACGAGAC	60.159	20	CGAAAGAAATTTCCATGCGT	60.074	20	131	1968	2098	GTGGGAGACTTGACGAGAGG	59.835	20	CGAAAGAAATTTCCATGCGT	60.074	20	197	1902	2098	ACACACGGAAGGAACGAGAC	60.159	20	ACCAACGAAGAAAAAGCCCT	60.11	20	105	1968	2072
c11634.graph_c0	GCTACCTTGAGAATGCGGAG	59.978	20	GTTCTCATCATCTGCAGCCA	59.95	20	104	999	1102	GCTACCTTGAGAATGCGGAG	59.978	20	TGTTCTCATCATCTGCAGCC	59.95	20	105	999	1103	CCCTGGAAAATCAGCTACCA	60.066	20	GTTCTCATCATCTGCAGCCA	59.95	20	145	958	1102
c11636.graph_c0	TCCCTTCACAAAACACTCCA	59.109	20	CAGTGACTGTTGAGCGGAAA	60.025	20	275	206	480	TCCCTTCACAAAACACTCCAC	59.997	21	CAGTGACTGTTGAGCGGAAA	60.025	20	275	206	480	TCCATTCCCTTCACAAAACA	58.947	20	CAGTGACTGTTGAGCGGAAA	60.025	20	280	201	480
c11638.graph_c0	TCATTCTTACGATGTGGGACA	58.987	21	TTCGAGGGGATTCTTGACAC	60.05	20	196	35	230	CATTCTTACGATGTGGGACAAA	59.861	22	TTCGAGGGGATTCTTGACAC	60.05	20	195	36	230	GTCATTCTTACGATGTGGGACA	59.859	22	TTCGAGGGGATTCTTGACAC	60.05	20	197	34	230
c11646.graph_c0	TTCATCACCATAATTTGGCA	57.417	20	CTTCCATGCTTTACCGTTCC	59.569	20	247	1	247	TTCATCACCATAATTTGGCA	57.417	20	TGCTTTACCGTTCCCCAGTA	60.493	20	241	1	241	GTTCATCACCATAATTTGGCA	58.349	21	CTTCCATGCTTTACCGTTCC	59.569	20	248	0	247
c11649.graph_c0	TCGGAAGACAGAGAACACAAGA	60.028	22	CCAAATTCATCCATCCTTGC	60.274	20	266	44	309	TCGGAAGACAGAGAACACAAGA	60.028	22	GTCCGATTCAGGGAAAAGGT	60.306	20	103	44	146	TCGGAAGACAGAGAACACAAGA	60.028	22	CAGTCCGATTCAGGGAAAAG	59.665	20	105	44	148
c11649.graph_c0	ATCTTAGTGATTCCGGGCCT	59.925	20	GGGGAAGAGGAGGAGGAATA	59.467	20	179	2042	2220	GGCCTGATTTTGCATGTTCT	60.081	20	GGGGAAGAGGAGGAGGAATA	59.467	20	164	2057	2220	GAGAAAAGACAGGCGCACTC	60.142	20	GGGGAAGAGGAGGAGGAATA	59.467	20	240	1981	2220
c11651.graph_c0	AGGGGGTCTTTCATCATTCC	60.133	20	TCAACTAACGCTTCATCAAGGA	59.883	22	190	1095	1284	CGACTTTAGCTGCTGGAAGG	60.147	20	TCAACTAACGCTTCATCAAGGA	59.883	22	151	1134	1284	GGTGAGAAGAAAAAGGGGGT	59.415	20	TCAACTAACGCTTCATCAAGGA	59.883	22	203	1082	1284
c11652.graph_c0	AATAAGGGTAGAAAAGTCAAAAAGG	57.662	25	TCAAAACCCTTTCTGGATCG	60.044	20	191	9	199	AATAAGGGTAGAAAAGTCAAAAAGG	57.662	25	TATGCGAATCAACACGGAGA	60.22	20	128	9	136	AATAAGGGTAGAAAAGTCAAAAAGG	57.662	25	TGCGAATCAACACGGAGATA	60.22	20	126	9	134
c11663.graph_c0	GAATTGGGCTTTGCATTTTG	60.436	20	TAGCTAGTGGGGGTTTTTGG	59.084	20	272	633	904	TAAGAGGAATTGGGCTTTGC	59.297	20	GGGCATGCATTGAACAGAAT	60.874	20	260	627	886	TAAGAGGAATTGGGCTTTGC	59.297	20	TAGCTAGTGGGGGTTTTTGG	59.084	20	278	627	904
c11663.graph_c0	CATGCAGGAGGACCTAAAGC	59.836	20	CCCTCACACACTAGCAGCAG	59.641	20	141	2665	2805	GCAATGGCATCTTTCTCACA	59.805	20	CCCTCACACACTAGCAGCAG	59.641	20	159	2647	2805	GAATCAACCGCCATGATTTT	59.768	20	CCCTCACACACTAGCAGCAG	59.641	20	105	2701	2805
c11665.graph_c0	TCCCATGATGATGGTCTCAA	59.85	20	ATCGGAATCCTTGATGGTTG	59.75	20	252	3110	3361	TCCCATGATGATGGTCTCAA	59.85	20	CATCGGAATCCTTGATGGTT	59.75	20	253	3110	3362	TTCCCATGATGATGGTCTCA	59.85	20	ATCGGAATCCTTGATGGTTG	59.75	20	253	3109	3361
c11665.graph_c0	CCAAATCCGAAGAGATGGAA	60.006	20	TTATCCATGGCATTCAAGCA	60.035	20	192	3696	3887	AGCAAATGCCAATCCAAATC	59.907	20	TTATCCATGGCATTCAAGCA	60.035	20	211	3677	3887	GAGCAAATGCCAATCCAAAT	59.907	20	TTATCCATGGCATTCAAGCA	60.035	20	212	3676	3887
c11666.graph_c0	TTGACGTTGAATGGTTCCAA	59.941	20	AAAAGGAGGAGTGCGTGATG	60.255	20	273	3018	3290	TTGACGTTGAATGGTTCCAA	59.941	20	AAAGGAGGAGTGCGTGATGT	59.727	20	272	3018	3289	TCAGCCGATCCCTTACTTTG	60.206	20	AAAAGGAGGAGTGCGTGATG	60.255	20	226	3065	3290
c11666.graph_c0	TTGGAAATGCTCTGACATGC	59.805	20	AACAGAACATCCAAGGCACC	59.973	20	224	4001	4224	GCTTTGGGAGATCCTGATTG	59.629	20	AACAGAACATCCAAGGCACC	59.973	20	241	3984	4224	TGGGAGATCCTGATTGGAAA	60.395	20	AACAGAACATCCAAGGCACC	59.973	20	237	3988	4224
c11668.graph_c0	CATGATTGCAAAACCCACTG	59.964	20	CCAGCAATGAATCAAGCTCA	59.948	20	266	1375	1640	CATGATTGCAAAACCCACTG	59.964	20	GAGATGTTGCCAGCAATGAA	59.805	20	275	1375	1649	TGCAAAACCCACTGCAACTA	60.293	20	CCAGCAATGAATCAAGCTCA	59.948	20	260	1381	1640
c11669.graph_c0	CGCATAAGAGCAGTGGTTGA	60.011	20	GGCATCGGCTCGATAACTAA	60.196	20	246	3078	3323	AGCCAAGCATCCTGAGATGT	59.834	20	GATGGTTGTCCTCCTCTCCA	60.048	20	214	3176	3389	AGCGCATAAGAGCAGTGGTT	60.044	20	GGCATCGGCTCGATAACTAA	60.196	20	248	3076	3323
c11673.graph_c0	TGGTGCTTCAGTGGTTGAAA	60.278	20	CCCTGATGCTAGCACAACCT	60.277	20	205	672	876	TGGTGCTTCAGTGGTTGAAA	60.278	20	ACTTCCACCACTTCCTTCCC	60.349	20	222	672	893	TGGTGCTTCAGTGGTTGAAA	60.278	20	CTTCCACCACTTCCTTCCCT	60.48	20	221	672	892
c11673.graph_c0	TGTGCTTGGTCGTATGCTTT	59.347	20	GAGGACACCAGATGGTGGAT	59.774	20	279	1222	1500	TTGTGCTTGGTCGTATGCTT	59.347	20	GAGGACACCAGATGGTGGAT	59.774	20	280	1221	1500	GAGTTTGTGCTTGTGCTTGG	59.49	20	GGCTGGGGTTTAGTTCCTCT	59.576	20	239	1211	1449
c11673.graph_c0	CTGTCGTTGCTGAGCCATAA	60.011	20	TTGTCCTTCGTCATCATCCA	60.048	20	252	2705	2956	CTGTCGTTGCTGAGCCATAA	60.011	20	TGTCCTTCGTCATCATCCAA	60.048	20	251	2705	2955	CTGTCGTTGCTGAGCCATAA	60.011	20	ATCCTGAAATGGTGCCTGAC	59.934	20	280	2705	2984
c11678.graph_c0	TCATTTTGGCATGAGAGTGC	59.805	20	AAGATGCTGGTCTCCCTCCT	60.216	20	280	7	286	TCATTTTGGCATGAGAGTGC	59.805	20	TTTGAGGTTTGGATTCCACC	59.767	20	235	7	241	TCATTTTGGCATGAGAGTGC	59.805	20	GCTGGTCTCCCTCCTAAAGC	60.349	20	275	7	281
c11678.graph_c0	CATGAAAGCAGCAATATGCG	60.378	20	ACATAATTTTGGGGCTGGAA	59.273	20	229	1578	1806	TGAAAGCAGCAATATGCGAA	60.496	20	ACATAATTTTGGGGCTGGAA	59.273	20	227	1580	1806	ATGAAAGCAGCAATATGCGA	59.429	20	ACATAATTTTGGGGCTGGAA	59.273	20	228	1579	1806
c11678.graph_c0	GGATTCCAGCCCCAAAATTA	60.984	20	CGATTCGAAACGGAGAAATG	60.576	20	279	1784	2062	TCCAGCCCCAAAATTATGTA	57.964	20	CTTAGCGATTCGAAACGGAG	59.975	20	280	1788	2067	GGATTCCAGCCCCAAAATTA	60.984	20	TGGAAATTTGACGAGAAGTGG	60.096	21	190	1784	1973
c11679.graph_c0	GTTGTTGCATTTGTTGTCGG	60.011	20	ACCAAAAACGTCTTGGAACG	60.008	20	278	1740	2017	TACACACGTGAGGGTGTCGT	60.072	20	ACCAAAAACGTCTTGGAACG	60.008	20	225	1793	2017	TACTGATGGGAGAGGGGTTG	59.92	20	ACCAAAAACGTCTTGGAACG	60.008	20	139	1879	2017
c11682.graph_c0	TTGTGAGCAAAAACTGCTGG	60.027	20	CCTGGTGTAAAAAGACACAACG	59.574	22	190	1878	2067	GAGCAAAAACTGCTGGCTTC	60.14	20	CCTGGTGTAAAAAGACACAACG	59.574	22	186	1882	2067	GAGCAAAAACTGCTGGCTTC	60.14	20	AAACCTGGATTCCTTCATTCA	58.491	21	280	1882	2161
c11689.graph_c0	TCACATTCCTCCCTTCCTTG	60.042	20	TTGAAGGTTTTACCAACGGG	59.833	20	151	71	221	GCATCATCGAGTTGGGAGTT	60.081	20	TTGAAGGTTTTACCAACGGG	59.833	20	175	47	221	AGTTTGCGTCACATTCCTCC	60.119	20	TTGAAGGTTTTACCAACGGG	59.833	20	159	63	221
c11691.graph_c0	GAAAAACAACCCAATCCCCT	60.032	20	GAACCAGCATGGTGGACTTT	59.973	20	206	237	442	AGGGAAAAACAACCCAATCC	60.032	20	GAACCAGCATGGTGGACTTT	59.973	20	209	234	442	GAAAAACAACCCAATCCCCT	60.032	20	CGTCAAAGTGTCCCATCCTT	59.966	20	257	237	493
c11706.graph_c0	AGGGGAGGCATTACCAAAAC	60.187	20	GAACCTTCTGTTGAGGTCGC	59.851	20	176	176	351	AGGGGAGGCATTACCAAAAC	60.187	20	GCGAACCTTCTGTTGAGGTC	59.851	20	178	176	353	AGGGGAGGCATTACCAAAAC	60.187	20	GTTTGGTGCGAACCTTCTGT	60.156	20	185	176	360
c11711.graph_c0	TCACGGGTTCCTTTACTTGG	59.964	20	TTTGACACACTTTAAGCGTCA	57.087	21	194	1007	1200	GACCAAACAGGACGAACCAT	59.827	20	TTTGACACACTTTAAGCGTCA	57.087	21	174	1027	1200	CTCTGCCTTTTTGCCAACAT	60.249	20	TTTGACACACTTTAAGCGTCA	57.087	21	252	949	1200
c11718.graph_c0	TTGATGGCAAACTCTTGCTG	59.988	20	CATTGGACACAACATGCTCC	59.967	20	264	1520	1783	TTGATGGCAAACTCTTGCTG	59.988	20	CCATTGGACACAACATGCTC	59.967	20	265	1520	1784	TTGATGGCAAACTCTTGCTG	59.988	20	ATTGGACACAACATGCTCCA	59.967	20	263	1520	1782
c11718.graph_c0	GGCTTGCTGGAAAGAAGAGA	59.694	20	AAAAGGGTAGCACCCCAGAT	59.827	20	192	3763	3954	GGCTTGCTGGAAAGAAGAGA	59.694	20	AGAAAAGGGTAGCACCCCAG	60.488	20	194	3763	3956	TGGCTTGCTGGAAAGAAGAG	60.647	20	AAAAGGGTAGCACCCCAGAT	59.827	20	193	3762	3954
c11727.graph_c0	ACCAGATCACAGCTCTGCAA	59.577	20	GCTGAGACCGCCTCAAATTA	60.352	20	160	130	289	ACCAGATCACAGCTCTGCAA	59.577	20	AAGATTGCTGAGACCGCCT	59.965	19	166	130	295	ACCAGATCACAGCTCTGCAA	59.577	20	CCGCCTCAAATTAGATGATGA	60.045	21	153	130	282
c11728.graph_c0	CCTCCGGTCATGGTTAGAAA	59.926	20	AATGTACACCTCCCACAGCC	59.851	20	263	1176	1438	TCCGGTCATGGTTAGAAAGG	59.926	20	AATGTACACCTCCCACAGCC	59.851	20	261	1178	1438	TCCGGTCATGGTTAGAAAGG	59.926	20	CAGCCAAAAGAAGGTGGAAA	60.22	20	246	1178	1423
c11735.graph_c0	CCAATTCACCTCCTACCACC	59.259	20	CGGCAAACAAGTTTTCGACT	60.284	20	258	4022	4279	TCACCTCCTACCACCTCACA	59.097	20	CGGCAAACAAGTTTTCGACT	60.284	20	253	4027	4279	TTCCCAACACAAAACTCCAA	58.995	20	CGGCAAACAAGTTTTCGACT	60.284	20	274	4006	4279
c11740.graph_c0	TGTGCAAATTCATCTCAGGG	59.648	20	ATGGTTGCATTTGCTGTCAC	59.577	20	238	1136	1373	TGTGCAAATTCATCTCAGGG	59.648	20	ACGAGAAGCATGGTTGCATT	60.667	20	247	1136	1382	CACTGCAAAAGTTGGTGGGT	60.984	20	ATGGTTGCATTTGCTGTCAC	59.577	20	269	1105	1373
c11741.graph_c0	GCAGCAAAGACAAATGAGCA	60.142	20	AACCAACAAGACAACCCAGG	59.861	20	255	1326	1580	GCAAAGACAAATGAGCACCA	59.847	20	AACCAACAAGACAACCCAGG	59.861	20	252	1329	1580	GCAAAGACAAATGAGCACCA	59.847	20	CGTTCTTGCTGATACTGCGA	60.157	20	279	1329	1607
c11745.graph_c0	CTTTTCCAGCAACAGCTTCC	59.993	20	GGGGATTGCCACAAGAACTA	59.933	20	161	2313	2473	TTTTCCAGCAACAGCTTCCT	59.993	20	GGGGATTGCCACAAGAACTA	59.933	20	160	2314	2473	TGTCATTGCTCTTACCAGCG	60.011	20	GGGGATTGCCACAAGAACTA	59.933	20	224	2250	2473
c11745.graph_c0	GACACAGGACGCCTTTATCA	58.724	20	GGCCCCATTTTACATACCCT	59.909	20	183	2811	2993	CCCGCAAATACAACCAAAAT	59.699	20	AGGGCTGATTGGAGTCTTCTC	59.832	21	266	2689	2954	CCCGCAAATACAACCAAAAT	59.699	20	GAGGGCTGATTGGAGTCTTCT	59.832	21	267	2689	2955
c11746.graph_c0	ATGGTTGTGGTGGTGCTGTA	59.88	20	ATCGGATTGGCTTGAAACAG	60.074	20	134	1980	2113	GATGGACCTGGTTCCAAAAA	59.767	20	ATCGGATTGGCTTGAAACAG	60.074	20	180	1934	2113	ATGGTTGTGGTGGTGCTGTA	59.88	20	GATTGGCTTGAAACAGGAGG	59.67	20	130	1980	2109
c11746.graph_c0	GCTTCCCAACCCTCTACACA	60.111	20	TGAAAGTCGGAACTGGGAAT	59.526	20	250	2686	2935	TGCTTCCCAACCCTCTACAC	60.111	20	TGAAAGTCGGAACTGGGAAT	59.526	20	251	2685	2935	CAGAGCAACTTCTCTTCCCG	60.126	20	TGAAAGTCGGAACTGGGAAT	59.526	20	232	2704	2935
c11756.graph_c0	GTTCTCTGCCAGGTGGACTT	59.305	20	TGAGCAAGAACCTCAGAGCA	59.855	20	228	2305	2532	GTTCTCTGCCAGGTGGACTT	59.305	20	TCCGTAGCCTGCAATTTCTT	59.845	20	148	2305	2452	GTTCTCTGCCAGGTGGACTT	59.305	20	TTCCGTAGCCTGCAATTTCT	59.845	20	149	2305	2453
c11757.graph_c0	AACGCAGGGATTTTACATCG	59.96	20	GCATCCTAGCAGCATTCCTC	59.946	20	150	1601	1750	AACGCAGGGATTTTACATCG	59.96	20	GAGCATCCTAGCAGCATTCC	59.946	20	152	1601	1752	GGAAACGCAGGGATTTTACA	59.938	20	GCATCCTAGCAGCATTCCTC	59.946	20	153	1598	1750
c11757.graph_c0	ACCGCGACGGTTAGTAAAAA	59.647	20	ACTTCCACCCTCTCCACAGA	59.682	20	257	5762	6018	AACCGCGACGGTTAGTAAAA	59.647	20	ACTTCCACCCTCTCCACAGA	59.682	20	258	5761	6018	AAACCGCGACGGTTAGTAAA	59.647	20	ACTTCCACCCTCTCCACAGA	59.682	20	259	5760	6018
c11760.graph_c0	ATGGCGTTGAGGCTAATGTC	60.103	20	CAGATGGTTCTCAGTCGGGT	60.112	20	248	1682	1929	ATGGCGTTGAGGCTAATGTC	60.103	20	ACAGATGGTTCTCAGTCGGG	60.112	20	249	1682	1930	AGAAAAGCAATGGCGTTGAG	60.386	20	CAGATGGTTCTCAGTCGGGT	60.112	20	257	1673	1929
c11763.graph_c0	ACCCACAAGCATCCAAATGT	60.24	20	AGCTGTCCAGCTCACAACCT	60.057	20	238	660	897	CCCACAAGCATCCAAATGTA	59.395	20	AGCTGTCCAGCTCACAACCT	60.057	20	237	661	897	CCATTGATTGGTGAAGGCAT	60.723	20	AGCTGTCCAGCTCACAACCT	60.057	20	261	637	897
c11764.graph_c0	GCTGCTACCATTTGATGGGT	59.962	20	GTTCGAGGACAGGGGTTACA	59.966	20	261	793	1053	GCTGCTACCATTTGATGGGT	59.962	20	TGTTCGAGGACAGGGGTTAC	59.966	20	262	793	1054	AATTGACGGTAGGGCATGAG	59.955	20	GTTCGAGGACAGGGGTTACA	59.966	20	176	878	1053
c11764.graph_c0	AAAAGGGTTTCTGGTTTCGC	60.463	20	GTCTCTCCCACCTTCACAGC	59.841	20	104	2952	3055	CTGGTTTCGCATTCGATGTA	59.688	20	CCTCCTTTCTTCTCTTCCCG	60.311	20	113	2962	3074	CTGGTTTCGCATTCGATGTA	59.688	20	CTTCTCTTCCCGTCTCTCCC	60.328	20	105	2962	3066
c11779.graph_c0	TCCTCGAAAGATTGCTTGCT	60.096	20	GGGCTTGCAAAAGTCAAGTC	59.859	20	150	1226	1375	TCCTCGAAAGATTGCTTGCT	60.096	20	GATCAGGGCTTGCAAAAGTC	59.82	20	155	1226	1380	TCTTCCAAGATTGCAGCAGA	59.673	20	GGGCTTGCAAAAGTCAAGTC	59.859	20	209	1167	1375
c11782.graph_c0	AAACCCAAACCCCCATTTAC	59.793	20	AACAAAACCAATCGGACAGC	59.978	20	171	31	201	ACCTCGTTGCCCTAACTTCA	59.734	20	AACAAAACCAATCGGACAGC	59.978	20	111	91	201	CACCTCGTTGCCCTAACTTC	59.734	20	AACAAAACCAATCGGACAGC	59.978	20	112	90	201
c11782.graph_c0	TGGCTACAATCCTCACCAGA	59.241	20	CCAATGGATTCTCTGGTCCT	58.94	20	237	1825	2061	TGGCTACAATCCTCACCAGA	59.241	20	ACCAATGGATTCTCTGGTCCT	59.809	21	238	1825	2062	TGTTGCCTCTGATTTTGAGC	59.002	20	CCAATGGATTCTCTGGTCCT	58.94	20	261	1801	2061
c11794.graph_c0	CGGCCTCTCTCACAAGTCTC	60.135	20	TCTCTTCCTTGCTTTTGCCT	59.195	20	210	1150	1359	CGGCCTCTCTCACAAGTCTC	60.135	20	CTCTCTTCCTTGCTTTTGCC	59.195	20	211	1150	1360	CGGCCTCTCTCACAAGTCTC	60.135	20	CTCTCTTCCTTGCTTTTGCCT	60.137	21	211	1150	1360
c11801.graph_c0	AAGCATTGTGCCAGATTTCC	60.081	20	TGGCCGCAATTTATATGGTT	60.172	20	258	615	872	AAGCATTGTGCCAGATTTCC	60.081	20	GTGGCCGCAATTTATATGGT	59.688	20	259	615	873	ATTGTGCCAGATTTCCACCT	59.41	20	TGGCCGCAATTTATATGGTT	60.172	20	254	619	872
c11801.graph_c0	CCAGTTCCGCCATTTCTTTA	60.067	20	TTGAAACAAGGAGAGGGGTTT	59.963	21	208	2533	2740	TATTCCAGTTCCGCCATTTC	59.901	20	TTGAAACAAGGAGAGGGGTTT	59.963	21	212	2529	2740	CCAGTTCCGCCATTTCTTTA	60.067	20	CATTTGATCGGGGTTCCTAT	58.715	20	138	2533	2670
c11802.graph_c0	CACTCTGCCAAACCCTTCAT	60.111	20	CAAAAGGCCACGCATCTAAT	60.096	20	255	45	299	CACTCTGCCAAACCCTTCAT	60.111	20	TTCCTCCCACATGGAATCTC	59.862	20	186	45	230	CACTCTGCCAAACCCTTCAT	60.111	20	CACCACTTTTCCTCCCACAT	59.82	20	194	45	238
c11803.graph_c0	GATTCCCTGGCATTTTGCTA	60.038	20	CTGAAGCAGCCATGAAAACA	59.988	20	268	124	391	GATTCCCTGGCATTTTGCTA	60.038	20	GAGCCAGCTGAAGCTCTTGT	59.898	20	130	124	253	GATTCCCTGGCATTTTGCTA	60.038	20	AAGCATCCCAAGAATGATGG	59.894	20	237	124	360
c11805.graph_c0	GGCATAAATCCCTTCCCAGT	60.152	20	AAACGGAAAAGCCCTTCCTA	60.068	20	194	3471	3664	AGTGCGGGAAGTTGTGTTTC	60.156	20	AAACGGAAAAGCCCTTCCTA	60.068	20	216	3449	3664	TCATGGCATAAATCCCTTCC	59.722	20	AAACGGAAAAGCCCTTCCTA	60.068	20	198	3467	3664
c11813.graph_c1	GGGATCCATGTATGCTCCTG	60.303	20	ATGCATGCTCAAGGTGTTCA	60.272	20	224	1634	1857	TGGGATCCATGTATGCTCCT	60.303	20	ATGCATGCTCAAGGTGTTCA	60.272	20	225	1633	1857	GGGATCCATGTATGCTCCTG	60.303	20	GTGGAAAGAGCACCATGAGG	60.656	20	148	1634	1781
c11817.graph_c0	AGACGAGTTGCTGGGAGAGA	60.135	20	AACACGGATGCATGCAATTA	59.96	20	279	2200	2478	GAGACGAGTTGCTGGGAGAG	60.135	20	AACACGGATGCATGCAATTA	59.96	20	280	2199	2478	CACATGTTTGAATTGGACGG	59.816	20	AACACGGATGCATGCAATTA	59.96	20	190	2289	2478
c11818.graph_c0	CAAACGGACTCTTATTTGTTTTCTT	59.215	25	CATGGGATGGAACCCTAAAA	59.617	20	243	22	264	CAAACGGACTCTTATTTGTTTTCTT	59.215	25	GACATGGGATGGAACCCTAA	59.605	20	245	22	266	CAAACGGACTCTTATTTGTTTTCTT	59.215	25	CTGTTCCAGCCTTATGGACC	59.55	20	200	22	221
c11818.graph_c0	TGGCTTCGTGAACCTATCAA	59.272	20	TTGATTCTCACCGGTAACCC	59.79	20	231	1283	1513	TTGGCTTCGTGAACCTATCA	59.272	20	TTGATTCTCACCGGTAACCC	59.79	20	232	1282	1513	AGGTCCCTTACCCTCTGGAA	59.928	20	TGATCTGACCAGGGTTTTGA	59.059	20	275	1209	1483
c11823.graph_c0	AACAGACTCGACACCAACCC	60.009	20	AAGCAAGGAAAAATCCCGTT	59.945	20	164	145	308	AACAGACTCGACACCAACCC	60.009	20	TGCTGTTGGGGATTCTTAGG	60.066	20	145	145	289	AACCCCATGACTGTCCTCAG	59.962	20	CAGAAAAAGCATGGCCTCTC	59.955	20	272	160	431
c11838.graph_c0	CCGTGGTGGCATCTCTCTAT	60.096	20	TACCATGATGGACCAGAGCA	60.072	20	280	4977	5256	TAGCTGGGTGCAATTGATGA	60.22	20	TACCATGATGGACCAGAGCA	60.072	20	146	5111	5256	TAGCTGGGTGCAATTGATGA	60.22	20	TGCTACCATGATGGACCAGA	60.072	20	149	5111	5259
c11840.graph_c0	AACACTTTTCCCTCGCGATA	59.708	20	TCGCCAAGTCGATTCTTAGG	60.344	20	254	254	507	TAGCAACACTTTTCCCTCGC	60.386	20	AAATAGGGGATTTCGCCAAG	60.272	20	270	250	519	ATGCTTTATGGAAAGGGCAA	59.547	20	AAATAGGGGATTTCGCCAAG	60.272	20	202	318	519
c11842.graph_c0	CTCAGACCATTGTCTCGGCT	60.408	20	GAGGTCTCCCCATATCTCCC	59.714	20	236	255	490	TCAGACCATTGTCTCGGCTA	59.394	20	GAGGTCTCCCCATATCTCCC	59.714	20	235	256	490	GTCTTGCCCTCAGACCATTG	60.656	20	GAGGTCTCCCCATATCTCCC	59.714	20	244	247	490
c11845.graph_c0	TAGCTCTATTTTGCCGCCTC	59.592	20	GCTGATAATGGAGGATCGGA	59.998	20	149	3256	3404	TTTAGCTCTATTTTGCCGCC	59.477	20	GCTGATAATGGAGGATCGGA	59.998	20	151	3254	3404	TAGCTCTATTTTGCCGCCTC	59.592	20	AAATGGCAAAGAAGCTGTGG	60.249	20	250	3256	3505
c11846.graph_c1	AGGAGCATCCTCTTCATCTCC	59.792	21	GCAATGCGCGTTAATAATGA	59.705	20	259	1535	1793	GGAGCATCCTCTTCATCTCC	58.768	20	GCAATGCGCGTTAATAATGA	59.705	20	258	1536	1793	AGGAGCATCCTCTTCATCTCC	59.792	21	AATCTGCAATGCGCGTTAAT	60.617	20	264	1535	1798
c11848.graph_c0	ATTCCCGGGTTGCTTTAGTT	59.835	20	CCATTCCCCAACGAGTTCTA	59.926	20	271	252	522	TTTCTTCTGCTGCCTTTTCG	60.628	20	CCATTCCCCAACGAGTTCTA	59.926	20	122	401	522	GGGTTTTCTTCTGCTGCCTT	60.743	20	CCATTCCCCAACGAGTTCTA	59.926	20	126	397	522
c11860.graph_c0	CAAGTGGGCCTTTACTAGCG	59.898	20	TGAGTATAACTCAAACGGCCTTA	58.045	23	130	1216	1345	GAAGCAGCAGCCATTTTCTC	60.103	20	TGAGTATAACTCAAACGGCCTTA	58.045	23	246	1100	1345	AGCAGCAGCCATTTTCTCTC	59.723	20	TGAGTATAACTCAAACGGCCTTA	58.045	23	244	1102	1345
c11861.graph_c0	ACGTAATAGAATCACCGCCG	59.982	20	TGGGACACAAACACCAACAT	59.701	20	273	2357	2629	GTAATAGAATCACCGCCGGA	59.923	20	TGGGACACAAACACCAACAT	59.701	20	271	2359	2629	ATTTTCGGTGACGATTCTGC	60.081	20	TGGGACACAAACACCAACAT	59.701	20	214	2416	2629
c11862.graph_c0	TCCTCCCACATTTTCAGGAG	60.042	20	CAGAGTCAATCTCGGCATCA	59.942	20	274	208	481	TCCTCCCACATTTTCAGGAG	60.042	20	GGCATCAGTCACGGTTCTTT	60.119	20	261	208	468	TCCTCCCACATTTTCAGGAG	60.042	20	GTCAATCTCGGCATCAGTCA	59.794	20	270	208	477
c11863.graph_c0	CCCATCTTCCCCTTTTTCTC	59.875	20	CCTCAAATGCACAAACATGC	60.119	20	240	131	370	CCATCTTCCCCTTTTTCTCC	59.875	20	CCTCAAATGCACAAACATGC	60.119	20	239	132	370	CTTCCCCTTTTTCTCCTTCG	60.172	20	CCTCAAATGCACAAACATGC	60.119	20	235	136	370
c11863.graph_c0	AACTGCTGATTGGTGTGCTG	59.905	20	TTCATGACGTGGGAAACTGA	60.088	20	176	2158	2333	AACTGCTGATTGGTGTGCTG	59.905	20	TGTTCTTCATGACGTGGGAA	60.088	20	181	2158	2338	CATGGAGGAAGGCAAAAAGA	60.184	20	TTCATGACGTGGGAAACTGA	60.088	20	154	2180	2333
c11864.graph_c0	TAGGTGAATTTCTGGACGGC	60.074	20	TCGCCTTCGGTACCTACATT	59.592	20	234	888	1121	TAGGTGAATTTCTGGACGGC	60.074	20	TTCGCCTTCGGTACCTACAT	59.592	20	235	888	1122	GTCAGGGTACTGCCGAAATG	60.517	20	TTCAGAATTTTCAAACCCGC	60.053	20	265	914	1178
c11864.graph_c0	TGTAGGTACCGAAGGCGAAG	60.262	20	CGGGCCAAGTTTTGTTTTTA	59.972	20	227	1104	1330	TGTAGGTACCGAAGGCGAAG	60.262	20	TCCTCGGTTCATTCAACACA	60.088	20	277	1104	1380	AATGTAGGTACCGAAGGCGA	59.592	20	CGGGCCAAGTTTTGTTTTTA	59.972	20	229	1102	1330
c11865.graph_c0	CCCGTGTGGTATAGCAGGAT	59.836	20	GGGAATACGAGGCACAAGAA	60.074	20	225	517	741	CCCGTGTGGTATAGCAGGAT	59.836	20	AGGAAAAGGAATGGGAATGG	60.124	20	274	517	790	CCCGTGTGGTATAGCAGGAT	59.836	20	GGAAGGAAAAGGAATGGGAA	60.237	20	277	517	793
c11866.graph_c0	CAGAACTGTAGGCCATGCAA	59.864	20	CAGAGCTCCGTTTGAGGTTC	59.989	20	259	30	288	CTGTAGGCCATGCAAATGAA	59.688	20	CAGAGCTCCGTTTGAGGTTC	59.989	20	254	35	288	CCATGCAAATGAATGGGTTA	59.232	20	CAGAGCTCCGTTTGAGGTTC	59.989	20	247	42	288
c11872.graph_c0	AAGGCAACTTTGGTTCTGGA	59.711	20	TCAAGCATGGAAGACGAAAA	59.395	20	271	12	282	AAGGCAACTTTGGTTCTGGA	59.711	20	TTTCAAGCATGGAAGACGAA	59.395	20	273	12	284	AAGGCAACTTTGGTTCTGGA	59.711	20	TTTTCAAGCATGGAAGACGA	59.395	20	274	12	285
c11873.graph_c0	CTGGAACAACCTGCACCTCT	60.298	20	CACCAGGCAACAAAACTTGA	59.734	20	243	52	294	CTGGAACAACCTGCACCTCT	60.298	20	GCCAAACGATTAGGCAACTC	59.713	20	205	52	256	CTGGAACAACCTGCACCTCT	60.298	20	AAGGAAGAATTGCCAAACGA	59.685	20	216	52	267
c11873.graph_c0	AGCAGATGCGGGCTATAAAA	59.838	20	TGCATTTTCTTCAGCCTCCT	59.955	20	151	1181	1331	AGCAGATGCGGGCTATAAAA	59.838	20	CTGCATTTTCTTCAGCCTCC	59.955	20	152	1181	1332	GCAGATGCGGGCTATAAAAG	59.838	20	TGCATTTTCTTCAGCCTCCT	59.955	20	150	1182	1331
c11875.graph_c0	TGGTGCAAATGTTGGAAATG	60.357	20	TCGAGTTCGGCTATGGAAAC	60.214	20	258	2334	2591	TGGTGCCCAAGAAAAACTTC	60.088	20	TCCGTCATTGTTGACACAGG	60.57	20	240	2274	2513	TGGTGCAAATGTTGGAAATG	60.357	20	CTCGAGTTCGGCTATGGAAA	60.344	20	259	2334	2592
c11875.graph_c0	AGCCAAGGGAGAAAGGAAAG	59.821	20	ATCCAAGAGAAGCTGCCAAA	59.955	20	210	3964	4173	AGCCAAGGGAGAAAGGAAAG	59.821	20	TCCAAGAGAAGCTGCCAAAT	59.955	20	209	3964	4172	TACAGCCAAGGGAGAAAGGA	59.807	20	ATCCAAGAGAAGCTGCCAAA	59.955	20	213	3961	4173
c11884.graph_c0	GGCTCGTGGTTATCCTTTGA	60.074	20	TCTCATCACAACCACCTTGC	59.682	20	267	246	512	GGCTCGTGGTTATCCTTTGA	60.074	20	TGGAGGAGAAGAATTGGGAA	59.6	20	178	246	423	AGTCGTTGGATCGAAACCTG	60.111	20	TGGAGGAGAAGAATTGGGAA	59.6	20	248	176	423
c11884.graph_c0	AGCTTTGGCCTTGTTGAGAA	59.993	20	TCCTAGTCTCAATCATGGGATG	59.006	22	173	841	1013	TGATTTGGAAAGCAAAAGGG	60.046	20	TCCTAGTCTCAATCATGGGATG	59.006	22	259	755	1013	TTGGAAAGCAAAAGGGTGAC	60.088	20	TCCTAGTCTCAATCATGGGATG	59.006	22	255	759	1013
c11885.graph_c0	AGCCATTCTTGATGCCATTC	60.043	20	ATGGTTCTGCGAAGCTTGTT	59.882	20	260	659	918	AGCCATTCTTGATGCCATTC	60.043	20	AATGGTTCTGCGAAGCTTGT	59.882	20	261	659	919	AGCCATTCTTGATGCCATTC	60.043	20	TTCTGCGAAGCTTGTTGGTA	59.609	20	256	659	914
c11886.graph_c0	AATCAATCATCCCCTAGCCC	60.117	20	TAACGGACACATTGGCTTCA	60.111	20	192	21	212	AATCAATCATCCCCTAGCCC	60.117	20	AGCAGGCGTTCATATTTGCT	59.873	20	117	21	137	AATCAATCATCCCCTAGCCC	60.117	20	GCCCTGCATACGTTTAGCTC	59.873	20	235	21	255
c11886.graph_c0	TGCATGCCACTTTTACCTTG	59.729	20	CATGGATTATGGGCTGGAAC	60.155	20	237	627	863	GCATGCCACTTTTACCTTGC	60.647	20	CATGGATTATGGGCTGGAAC	60.155	20	236	628	863	ATGCATGCCACTTTTACCTTG	60.011	21	CATGGATTATGGGCTGGAAC	60.155	20	238	626	863
c11889.graph_c1	CAAAAACCTGGCAACCCTAA	59.968	20	GAGCAGCTCCAATTGAGGAC	59.957	20	163	52	214	AAAAACCAAAAACCTGGCAA	59.469	20	GAGCAGCTCCAATTGAGGAC	59.957	20	169	46	214	CAAAAACCAAAAACCTGGCA	60.866	20	GAGCAGCTCCAATTGAGGAC	59.957	20	170	45	214
c11889.graph_c1	AAAATGCAACCCTATGTGCC	59.829	20	GCGCCAGAACTTGAGTAAGC	60.162	20	175	2256	2430	TATGTGCCATAATGGACCCC	60.414	20	GCGCCAGAACTTGAGTAAGC	60.162	20	163	2268	2430	TATGTGCCATAATGGACCCC	60.414	20	TCGGTGGTATCCTCTGAAGC	60.218	20	273	2268	2540
c11890.graph_c0	CAACCATGCAAAAATGGCTA	59.562	20	GCATCTGAACTTCATTGCACA	59.862	21	272	1191	1462	TCTCCAACCATGCAAAAATG	59.518	20	GCATCTGAACTTCATTGCACA	59.862	21	276	1187	1462	ATCTCCAACCATGCAAAAATG	59.815	21	GCATCTGAACTTCATTGCACA	59.862	21	277	1186	1462
c11890.graph_c0	CGTTGCAGATTGAAGGATGA	59.799	20	CTCAACAGCATCTGAACTTCATT	58.525	23	208	1262	1469	CGTTGCAGATTGAAGGATGA	59.799	20	TCAACAGCATCTGAACTTCATT	57.481	22	207	1262	1468	CAACCATGCAAAAATGGCTA	59.562	20	CTCAACAGCATCTGAACTTCATT	58.525	23	279	1191	1469
c11900.graph_c0	AAGGTTCATCTATGGCCACG	59.955	20	GATTGATATGCAAAAGAAATCAAA	57.442	24	233	1104	1336	AAGGTTCATCTATGGCCACG	59.955	20	GATTGATATGCAAAAGAAATCAAAG	58.345	25	233	1104	1336	CCACGGTGCTGTCTACAAAC	59.213	20	GATTGATATGCAAAAGAAATCAAA	57.442	24	218	1119	1336
c11901.graph_c0	CCTTACCAACGGCATCGTAT	59.845	20	GCTCCAATCCATCCACCTAA	59.894	20	251	4264	4514	CCTTACCAACGGCATCGTAT	59.845	20	TAAGGTGCTCCAATCCATCC	59.894	20	257	4264	4520	GGTTCACTCACTCGGCAACT	60.307	20	GCTCCAATCCATCCACCTAA	59.894	20	230	4285	4514
c11903.graph_c0	TAACCAGCACCCATGTTGAA	59.964	20	GTCCCGTGAGAAATGTCGTT	59.973	20	229	1273	1501	TAACCAGCACCCATGTTGAA	59.964	20	CCCGTGAGAAATGTCGTTTT	59.971	20	227	1273	1499	TAACCAGCACCCATGTTGAA	59.964	20	GGCTGAAATTCGACTCAAGC	59.962	20	249	1273	1521
c11906.graph_c0	CCAAACAACCGATGTCCTCT	59.966	20	CCCAGCTGGAAATGAACCTA	60.066	20	169	437	605	CCAAACAACCGATGTCCTCT	59.966	20	CCACGAAGCAGTCACTCTCA	60.178	20	280	437	716	CCAAACAACCGATGTCCTCT	59.966	20	TGCTGCAGATCCATTATTGC	59.799	20	100	437	536
c11910.graph_c0	CCAGAGGAAAAAGGGCTACC	60.068	20	TGTGCGATCCAAAACATCAT	59.931	20	194	331	524	GAGACCAGAGGAAAAAGGGC	60.19	20	TGTGCGATCCAAAACATCAT	59.931	20	198	327	524	CCAGAGGAAAAAGGGCTACC	60.068	20	TCTGTGCGATCCAAAACATC	59.654	20	196	331	526
c11910.graph_c0	TAACGTTCGGGTGACAGACA	60.152	20	AAAGGGGGATATGCAGAGGT	59.789	20	175	1334	1508	TAACGTTCGGGTGACAGACA	60.152	20	CTCCAGAGACCCACTTGGAA	60.229	20	259	1334	1592	TAACGTTCGGGTGACAGACA	60.152	20	AAAAGGGGGATATGCAGAGG	60.278	20	176	1334	1509
c11918.graph_c0	TTGAGTTCCATTAATCCCCG	59.756	20	TTTCACCCCAAAAAGGTCTG	59.942	20	254	132	385	TTGAGTTCCATTAATCCCCG	59.756	20	CTCCAGATTTTCACCCCAAA	59.903	20	262	132	393	TTGAGTTCCATTAATCCCCG	59.756	20	TCAGCTCCAGATTTTCACCC	60.195	20	266	132	397
c11918.graph_c0	ATCAAGGTTGTCCGAACCAG	59.966	20	AAATTCAGAACTCGGGCTTG	59.312	20	127	1327	1453	ATCAAGGTTGTCCGAACCAG	59.966	20	ATTCAGAACTCGGGCTTGAC	59.288	20	125	1327	1451	AAGCCATGGGAAAATAGGCT	59.93	20	AAATTCAGAACTCGGGCTTG	59.312	20	228	1226	1453
c11918.graph_c0	TATGTCAAGGCCTCTTTGCC	60.214	20	ACTGTTGGTTTGAACCTGGA	58.03	20	261	1702	1962	TATGTCAAGGCCTCTTTGCC	60.214	20	CTGTTGGTTTGAACCTGGATT	58.945	21	260	1702	1961	TATGTCAAGGCCTCTTTGCC	60.214	20	TGTTGGTTTGAACCTGGATT	57.894	20	259	1702	1960
c11920.graph_c0	CATAAGCCGCCGTTCTTTTA	60.218	20	CTCAATGGTGGCTTTCCAAG	60.626	20	258	118	375	CGCCGTTCTTTTACCATCAG	60.628	20	CTCAATGGTGGCTTTCCAAG	60.626	20	251	125	375	CATAAGCCGCCGTTCTTTTA	60.218	20	ACCTCAATGGTGGCTTTCC	59.918	19	260	118	377
c11920.graph_c0	CGAACTGTGCGATCAACAAG	60.449	20	TTTCAGTTCGGATGCAGTGA	60.39	20	264	1595	1858	CGAACTGTGCGATCAACAAG	60.449	20	CTTTCAGTTCGGATGCAGTG	59.44	20	265	1595	1859	GGCCTCCACAGTTCCATAAA	59.933	20	TCGACTCTCTTCGAGTCAGGA	60.268	21	279	1536	1814
c11924.graph_c0	ACGACCAGACAACCGAAAAG	60.149	20	CGTTACCATGGGAGGAAAAA	59.795	20	279	11	289	CGGAATCAGAACCACCAGTC	60.51	20	CGTTACCATGGGAGGAAAAA	59.795	20	242	48	289	TGGCTACCACCACTTTTTCC	59.971	20	ACCACCACTACCACCACCAG	60.746	20	251	77	327
c11931.graph_c0	ACCCCCAAGTCTTTCCTTCT	59.042	20	GACGGACAGAAAAACCGAAA	60.088	20	153	97	249	ACCCCCAAGTCTTTCCTTCT	59.042	20	ACAACAGCTAGCCCACCATC	60.142	20	208	97	304	ACCCCCAAGTCTTTCCTTCT	59.042	20	TCAACTGCGTCGATTTGTTC	59.847	20	180	97	276
c11933.graph_c0	GTGTGCGTGTTGGGGAGT	60.6	18	CCCTCAAAGCGAAAGAACAG	59.986	20	180	0	179	GTGTGCGTGTTGGGGAGT	60.6	18	AGAACTTTCCCAATTTCCGC	60.431	20	235	0	234	GTGTGCGTGTTGGGGAGT	60.6	18	GGAGCCCAGATCCAAAAATA	58.974	20	203	0	202
c11936.graph_c0	TGGGTAAGGCTTGAGAATGG	60.066	20	ACTGAATCGTGCAAAAGGCT	59.882	20	182	674	855	TGGGTAAGGCTTGAGAATGG	60.066	20	TCACTGAATCGTGCAAAAGG	59.84	20	184	674	857	TGGGTAAGGCTTGAGAATGG	60.066	20	ACAAAGATGGGGACTGGATG	59.779	20	232	674	905
c11941.graph_c0	CAGCTTCACACGTGCTGTTT	60.096	20	TTGAAGGGAAAAACGACGAC	60.088	20	189	86	274	GGAGGTCTCTGCAAATGGAA	60.195	20	TTGAAGGGAAAAACGACGAC	60.088	20	274	1	274	CAGCTTCACACGTGCTGTTT	60.096	20	GCCCAATGAATAGCGAAAAG	59.682	20	211	86	296
c11944.graph_c0	TCTGATGTGGAAAATGCTGC	59.805	20	TTTGATATCGTTGTCTGCCG	59.688	20	236	2111	2346	ATCGTGGTTTCCAGTATCCG	59.813	20	TCGTCTTTGGACTGAGGGAT	59.655	20	253	1994	2246	TCTGATGTGGAAAATGCTGC	59.805	20	TCGTCTTTGGACTGAGGGAT	59.655	20	136	2111	2246
c11951.graph_c0	TCTTCAGATTCCTCCCCAGA	59.731	20	TCCTTAGAAGCAGCAGGGAA	60.088	20	228	2138	2365	TCTTCAGATTCCTCCCCAGA	59.731	20	TTCCTTAGAAGCAGCAGGGA	60.088	20	229	2138	2366	CCTTTCATGAGCCCTCTGTC	59.803	20	GTCTTCTCGTCCTCGCACAT	60.418	20	253	1975	2227
c11952.graph_c0	TTTTGCGTTCTCCGTTTTCT	59.861	20	GCCTTGAACGTCGAGGAATA	60.214	20	242	1734	1975	GCCAGGCAGTTGTTACGAAT	60.14	20	GCCTTGAACGTCGAGGAATA	60.214	20	222	1754	1975	TTTTTGCGTTCTCCGTTTTC	60.223	20	GCCTTGAACGTCGAGGAATA	60.214	20	243	1733	1975
c11955.graph_c0	ATCAGGTTCTTTGGTGCGTC	60.119	20	TCATCCTTGTTGCTCTGGTG	59.831	20	175	3209	3383	ATCAGGTTCTTTGGTGCGTC	60.119	20	TTGTTGCTCTGGTGATGGAG	59.831	20	169	3209	3377	ATCAGGTTCTTTGGTGCGTC	60.119	20	CTTGTTGCTCTGGTGATGGA	59.831	20	170	3209	3378
c11955.graph_c0	GGATGAGAACATCCTCCACAA	59.918	21	TCCTCCAACAGGACAACCTC	60.088	20	279	3378	3656	CATCACCAGAGCAACAAGGA	59.831	20	GCCTTATGGAATGCCACCT	59.909	19	266	3361	3626	CTCCATCACCAGAGCAACAA	59.831	20	GCCTTATGGAATGCCACCT	59.909	19	269	3358	3626
c11959.graph_c0	TCCAAACACCGCATAACTCA	60.111	20	TTTTGGCTAAGCACACGAGA	59.609	20	232	205	436	CCAAAACTTTCCAAACACCG	60.37	20	TTTTGGCTAAGCACACGAGA	59.609	20	241	196	436	CCAGCCAAAACTTTCCAAAC	59.587	20	TTTTGGCTAAGCACACGAGA	59.609	20	245	192	436
c11959.graph_c0	TCTCCCATAGTTTTGAACCCA	59.415	21	AGCATCTATCAAGCACGGGT	59.723	20	280	386	665	TCTCCCATAGTTTTGAACCCA	59.415	21	TTGAGCCTGCTATGAGCAAA	59.712	20	211	386	596	TCTCCCATAGTTTTGAACCCA	59.415	21	CGGAATAACTTGGAAGCTGG	59.702	20	236	386	621
c11966.graph_c0	CTGAGGAGGCATTGTGGTTT	60.111	20	TGAACCTAGAGGCGCTCATT	59.978	20	206	159	364	CTGAGGAGGCATTGTGGTTT	60.111	20	GAACCTAGAGGCGCTCATTG	59.978	20	205	159	363	CTGAGGAGGCATTGTGGTTT	60.111	20	AATGAACCTAGAGGCGCTCA	59.978	20	208	159	366
c11966.graph_c0	AGTGCAGTGCCAAAACACAG	59.946	20	CTGCTGTGTCCATGAGGAAA	59.831	20	239	815	1053	AGTGCAGTGCCAAAACACAG	59.946	20	TGCTGTGTCCATGAGGAAAA	60.24	20	238	815	1052	TGGAGCTGCTGCTTACATTG	60.157	20	CTGCTGTGTCCATGAGGAAA	59.831	20	259	795	1053
c11966.graph_c0	CATGGACACAGCAGCAAGAT	59.862	20	AGCAATGGCTTGGCCTAGTA	59.867	20	253	1040	1292	TTTCCTCATGGACACAGCAG	59.831	20	AGCAATGGCTTGGCCTAGTA	59.867	20	259	1034	1292	TTTTCCTCATGGACACAGCA	60.24	20	AGCAATGGCTTGGCCTAGTA	59.867	20	260	1033	1292
c11966.graph_c0	ATTTGAATGCATCACGACGA	60.08	20	TGCTTTTTGGGAACCTTGTC	60.088	20	271	1535	1805	ATTTGAATGCATCACGACGA	60.08	20	GCTTTTTGGGAACCTTGTCA	60.088	20	270	1535	1804	ATTTGAATGCATCACGACGA	60.08	20	CTTGCTTTTTGGGAACCTTG	59.719	20	273	1535	1807
c11966.graph_c0	CGTGGTTTGGTGGTCTTCTT	60.005	20	GGGCTTTCTCATCCCACTCT	60.596	20	142	2255	2396	CGTGGTTTGGTGGTCTTCTT	60.005	20	AGGGCTTTCTCATCCCACTC	60.596	20	143	2255	2397	CTCCAGCTCCCAAATACAGC	59.836	20	AGGGCTTTCTCATCCCACTC	60.596	20	169	2229	2397
c11972.graph_c0	AAGCGAAACCGCTATCTTGA	59.982	20	GATTTGGATTTGGTGGTTGG	60.029	20	275	286	560	AAGCGAAACCGCTATCTTGA	59.982	20	GTTGGATTTGGATTTGGTGG	60.029	20	279	286	564	AAGCGAAACCGCTATCTTGA	59.982	20	GGATTTGGATTTGGTGGTTG	60.029	20	276	286	561
c11973.graph_c0	TGTCTCTTCGTTGCTCCCTT	59.989	20	TCCCCATTCTCTCTCCATTG	60.003	20	142	816	957	TTGTCTCTTCGTTGCTCCCT	59.989	20	TCCCCATTCTCTCTCCATTG	60.003	20	143	815	957	TTGCTCCCTTTGTTGAATCC	60.051	20	TCCCCATTCTCTCTCCATTG	60.003	20	132	826	957
c11979.graph_c0	CAAATCAACGCGACTAAGCA	60.014	20	AAATTATTTCCGCCGGATTC	60.115	20	251	77	327	GCGACTAAGCAAACAAAGGC	60.025	20	AAATTATTTCCGCCGGATTC	60.115	20	242	86	327	CAACGCGACTAAGCAAACAA	60.052	20	AAATTATTTCCGCCGGATTC	60.115	20	246	82	327
c11980.graph_c0	CACTGCACATGGGATCTAACC	60.39	21	CCTCTTCTTCCTACACCCCC	59.928	20	274	2408	2681	AAGACACTGCACATGGGATCT	59.594	21	CCTCTTCTTCCTACACCCCC	59.928	20	278	2404	2681	TGGGATCTAACCTACAGGCAA	59.578	21	CCTCTTCTTCCTACACCCCC	59.928	20	265	2417	2681
c11986.graph_c2	TTTGCATCCAACAACACGAT	59.972	20	GGTTGTTAAATTTGGGGGCT	60.055	20	196	1104	1299	TTTGCATCCAACAACACGAT	59.972	20	GGAATTGCCGGATTTCTTTT	60.26	20	262	1104	1365	CCTCTTTGCATCCAACAACA	59.691	20	GGTTGTTAAATTTGGGGGCT	60.055	20	200	1100	1299
c11993.graph_c0	AGGGTTGCTGCTTTCTCAAA	59.993	20	ATGCACTGCTTGAGCCTTTT	60.022	20	237	2079	2315	AGAGGGTTGCTGCTTTCTCA	60.134	20	ATGCACTGCTTGAGCCTTTT	60.022	20	239	2077	2315	CTGCAACAGCCACCTCAATA	59.864	20	ATGCACTGCTTGAGCCTTTT	60.022	20	198	2118	2315
c11996.graph_c0	ACACGCGTCCTCCCATATTA	60.352	20	AGCTTCTTCCTCGGAAGCTC	60.233	20	176	1761	1936	TCACATTCAAGGGGTTTCCT	59.381	20	AGCTTCTTCCTCGGAAGCTC	60.233	20	256	1681	1936	AAGACTAACACGCGTCCTCC	59.357	20	AGCTTCTTCCTCGGAAGCTC	60.233	20	183	1754	1936
c12005.graph_c0	GCATTGTCAGGCTCATGCTA	59.979	20	CCAACCCAAGTTCTTGCCTA	60.103	20	268	3338	3605	GCATTGTCAGGCTCATGCTA	59.979	20	AAGCCTACGATGGTTCATGC	60.103	20	217	3338	3554	CTATTGCATTCAAGGGGGTG	60.323	20	AAGCCTACGATGGTTCATGC	60.103	20	251	3304	3554
c12008.graph_c0	GAACGACTATTGGAAACGGC	59.574	20	CGAGTATTAACCACAAATTGACTG	57.842	24	172	2271	2442	TTGGAAACGGCAAGAATGTT	60.481	20	CGAGTATTAACCACAAATTGACTG	57.842	24	163	2280	2442	CGAACGACTATTGGAAACGG	60.493	20	CGAGTATTAACCACAAATTGACTG	57.842	24	173	2270	2442
c12009.graph_c0	TCTCCTGGAAAGCAACCAGT	59.844	20	GAGGGTCTCGGAGTCATCTG	59.792	20	244	1220	1463	AAACCATCTCCTTCCCCACT	59.795	20	GAGGGTCTCGGAGTCATCTG	59.792	20	166	1298	1463	AACGAAACCATCTCCTTCCC	60.306	20	GAGGGTCTCGGAGTCATCTG	59.792	20	170	1294	1463
c12018.graph_c0	TTTGGGGAAAGAAAAAGGAAA	59.91	21	CTGGGATTTTTCCTCCCAAT	60.124	20	239	176	414	AGAAACCCATTTGGGGAAAG	60.159	20	AAGATTCACTCCGGCGACT	59.818	19	135	167	301	AGAAACCCATTTGGGGAAAG	60.159	20	AACGAAGATTCACTCCGGC	60.211	19	139	167	305
c12018.graph_c0	AACAACATTCTGGGACCTGC	59.973	20	GCTGGAATTGGAAACGGATA	59.901	20	248	2996	3243	CAACATTCTGGGACCTGCTT	60.111	20	GCTGGAATTGGAAACGGATA	59.901	20	246	2998	3243	TTGCGCCTAACAACATTCTG	59.872	20	GCTGGAATTGGAAACGGATA	59.901	20	256	2988	3243
c12018.graph_c0	CCGAATTATAGAGGGACGCA	60.053	20	TGCAAATGTTTCTGGGATGA	60.049	20	188	3263	3450	CCGAATTATAGAGGGACGCA	60.053	20	TGATGAGGAACCACTGGACA	60.088	20	171	3263	3433	TATCCGTTTCCAATTCCAGC	59.901	20	TGCAAATGTTTCTGGGATGA	60.049	20	227	3224	3450
c12022.graph_c0	CTCTCAAGCAAGATTTCCCG	59.948	20	AGCCACCCATCTCAGAATTG	60.073	20	246	228	473	CCATGGGCTGTTGAAGAAAT	59.933	20	TAATTGGGTCAATTCCCAGC	59.762	20	218	97	314	TCTGCCAATGCTTCTCTCAA	59.673	20	AGCCACCCATCTCAGAATTG	60.073	20	259	215	473
c12022.graph_c0	GGCACATCCCATGTACACAC	59.688	20	TTCCCGATCAATACCAGGAC	59.75	20	174	1321	1494	GGCACATCCCATGTACACAC	59.688	20	TGGCCAAACCATCAACTTTT	60.344	20	251	1321	1571	GGCACATCCCATGTACACAC	59.688	20	AAGGGAGGATGGATGGAAAT	59.588	20	212	1321	1532
c12022.graph_c1	TCTTCTCTGCTTGCTGGACA	59.855	20	AGAAACTGGTCATGGGCATC	59.934	20	275	168	442	TCTTCTCTGCTTGCTGGACA	59.855	20	ACTGGTCATGGGCATCCTAC	59.81	20	271	168	438	TGCTTGCTGGACAATTTTGA	60.379	20	AGAAACTGGTCATGGGCATC	59.934	20	268	175	442
c12026.graph_c0	TCATGCAGCTTCAGCATTTC	60.104	20	GGCAAGTGACCATTTCCAGT	59.973	20	202	675	876	GCTTCAGCATTTCCCAGTTC	59.82	20	GGCAAGTGACCATTTCCAGT	59.973	20	195	682	876	CTTCAGCATTTCCCAGTTCC	59.67	20	GGCAAGTGACCATTTCCAGT	59.973	20	194	683	876
c12026.graph_c0	GCGGAAGCAATGTATTCGAT	60.067	20	CAAATTAAAGGATCAAAGTGGCA	60.342	23	249	1402	1650	TCGATACCGACCGGTTTTAC	59.823	20	CAAATTAAAGGATCAAAGTGGCA	60.342	23	234	1417	1650	TTCGATACCGACCGGTTTTA	60.315	20	CAAATTAAAGGATCAAAGTGGCA	60.342	23	235	1416	1650
c12027.graph_c0	CCGATACCATTTACGCGTCT	59.982	20	GGTTCGCATAAGATCGGTGT	59.962	20	200	174	373	TCTGGGTCTATCGCAAATCC	60.036	20	GGTTCGCATAAGATCGGTGT	59.962	20	183	191	373	CGTCTGGGTCTATCGCAAAT	60.096	20	GGTTCGCATAAGATCGGTGT	59.962	20	185	189	373
c12030.graph_c0	TCGAAAATCCTTGTGTAAGGAAA	59.991	23	GGCCTGATTTTCCTTCATTTT	59.433	21	195	24	218	TTTCTCTTCGAAAATCCTTGTG	58.49	22	AAAGGCCTGATTTTCCTTCA	58.762	20	205	17	221	TTTCTCTTCGAAAATCCTTGTGT	59.295	23	AAAGGCCTGATTTTCCTTCA	58.762	20	205	17	221
c12031.graph_c0	ACACCCATTCTTTCCTCCAA	59.381	20	TTCAACGGCATCAGTGTCTC	59.837	20	278	145	422	AACACCCATTCTTTCCTCCA	59.381	20	TTCAACGGCATCAGTGTCTC	59.837	20	279	144	422	ACACCCATTCTTTCCTCCAA	59.381	20	CGAACCCATCTGACCCATAC	60.195	20	225	145	369
c12034.graph_c0	GCATGAGCTTTGTTCGTCAA	59.995	20	TGGAATGTGGAAGTGACAGC	59.682	20	195	2155	2349	GCATGAGCTTTGTTCGTCAA	59.995	20	AGTGGCTATCCCCCAAAAAT	59.666	20	280	2155	2434	AGCTTCTTTCTCGCATGAGC	59.866	20	TGGAATGTGGAAGTGACAGC	59.682	20	207	2143	2349
c12041.graph_c0	TTTTAGTAACGGCCCCTAGC	58.409	20	ATTCGCTGCATAATTGGGAG	60.06	20	168	2226	2393	TTTTAGTAACGGCCCCTAGC	58.409	20	GCTGCATAATTGGGAGAAGC	59.813	20	164	2226	2389	TTTTAGTAACGGCCCCTAGC	58.409	20	CTGCATAATTGGGAGAAGCC	59.668	20	163	2226	2388
c12041.graph_c0	GGGGTTTCTGTGCTTACCAA	59.971	20	CGCAAAATGAAAAAGTAATGATTG	59.91	24	134	3535	3668	TTGTGCTGTTTTGAAGTCGG	59.881	20	TGCTTTTCATATTGGCTAAACAAA	60.027	24	250	3392	3641	TTGTGCTGTTTTGAAGTCGG	59.881	20	CGCAAAATGAAAAAGTAATGATTG	59.91	24	277	3392	3668
c12042.graph_c0	TGAAAATCGCTCTTGAGGCT	60.096	20	TCTGCCATGACTCTTGCATC	59.95	20	252	1386	1637	CTGAAAATCGCTCTTGAGGC	60.096	20	TCTGCCATGACTCTTGCATC	59.95	20	253	1385	1637	TGAAAATCGCTCTTGAGGCT	60.096	20	CTTTACTGTTTTGCACGCGA	60.052	20	209	1386	1594
c12045.graph_c0	GGAGGCTCTGGTGCTGCT	61.726	18	AGCCTCCATGACCACCTG	59.612	18	133	511	643	GCTCTGGTGCTGCTGCTG	62.153	18	GCAGCTCCTGATCCTCCA	60.028	18	172	515	686	TCTGGTGCTGCTGCTGCT	62.153	18	GCAGCTCCTGATCCTCCA	60.028	18	170	517	686
c12049.graph_c0	TGCAACGGAAATGGTCTACA	60.111	20	GCTGATGGGGATGAGAGTGT	60.08	20	255	2144	2398	TGCAACGGAAATGGTCTACA	60.111	20	CAAATTTCTCACGCTGTCCA	59.84	20	212	2144	2355	CGTAAACCACACATCAACGG	59.881	20	CAAATTTCTCACGCTGTCCA	59.84	20	275	2081	2355
c12050.graph_c0	TGCAAAAAGTGTAACTCCCTCA	59.785	22	GACAAGGGGGAGGGTCTATC	59.755	20	163	68	230	TGCAAAAAGTGTAACTCCCTCA	59.785	22	ATCGATCAGGTTTGCGAAAT	59.533	20	271	68	338	TGCAAAAAGTGTAACTCCCTCA	59.785	22	CTTTATTGTGCTTGGGTGCC	60.502	20	190	68	257
c12050.graph_c0	AGGGCTGAGAGATCCAGACA	59.945	20	GAACGGCCAGGATGAGTAAA	60.074	20	249	3084	3332	AGGGTTCGGATCCTCAGATT	59.896	20	GAACGGCCAGGATGAGTAAA	60.074	20	140	3193	3332	AAGGGTTCGGATCCTCAGAT	59.896	20	GAACGGCCAGGATGAGTAAA	60.074	20	141	3192	3332
c12050.graph_c0	CTCCCACCCGATTCTTGTTA	59.926	20	AAAACCTTAACCCCCACACC	59.955	20	240	3383	3622	TCGTCTTCACCGTAACCCTC	60.111	20	AAAACCTTAACCCCCACACC	59.955	20	257	3366	3622	CTCCCACCCGATTCTTGTTA	59.926	20	ACCTTAACCCCCACACCTTC	60.088	20	237	3383	3619
c12051.graph_c0	CTTCTCCAGCTCAAATTGCC	59.955	20	AAACGGTTACGTTTGCCTTG	60.032	20	220	292	511	CCTTCTCCAGCTCAAATTGC	59.955	20	AAACGGTTACGTTTGCCTTG	60.032	20	221	291	511	TCCTCCTTCTCCAGCTCAAA	60.065	20	AAACGGTTACGTTTGCCTTG	60.032	20	225	287	511
c12052.graph_c0	CAGTGTTCCTCATCTTCGCA	59.984	20	ATGCCTTCTTCCGGTTCTTT	60.074	20	271	1001	1271	CGTAATCCATCGGTTTTGCT	59.96	20	ATGCCTTCTTCCGGTTCTTT	60.074	20	219	1053	1271	CGTAATCCATCGGTTTTGCT	59.96	20	AACGACACCGTTGAAGCTCT	59.914	20	261	1053	1313
c12053.graph_c0	ATTCAGGGCTTGTGATTCGT	59.556	20	AGGGGGAAGGGGATTATTCT	59.979	20	200	107	306	ATTCAGGGCTTGTGATTCGT	59.556	20	ATTTAAGGGGGAAGGGGATT	59.857	20	205	107	311	ATTCAGGGCTTGTGATTCGT	59.556	20	AATTTAAGGGGGAAGGGGAT	59.857	20	206	107	312
c12054.graph_c0	GCAGGACTCGAGTGTAGGGA	60.408	20	CCGTCAACCGGATACAGACT	59.989	20	248	353	600	TCCAGCAGGACTCGAGTGTA	59.571	20	CCGTCAACCGGATACAGACT	59.989	20	252	349	600	AGCAGGACTCGAGTGTAGGG	59.474	20	CCGTCAACCGGATACAGACT	59.989	20	249	352	600
c12054.graph_c0	TGCAAATGTAGGACGAAACG	59.729	20	ATTAATTCCCATGCCCTTCC	59.984	20	278	1001	1278	CACGACGAGTCTGCAAATGT	59.905	20	CCTTCCTCTCTCCTGCTTCA	59.673	20	275	990	1264	GCCCATGCCTCCATACTAAG	59.551	20	ATTAATTCCCATGCCCTTCC	59.984	20	259	1020	1278
c12055.graph_c0	TGGATTGAACATGACCTCCA	59.893	20	TTGAATGACCCAGGAGAACC	59.903	20	266	766	1031	ACTGACTGCGTTCCCTCTGT	59.907	20	CTTCTCCCTCGATGGTTTTG	59.665	20	156	722	877	TGGATTGAACATGACCTCCA	59.893	20	CTTCTCCCTCGATGGTTTTG	59.665	20	112	766	877
c12057.graph_c1	CTGATTTCCAATCACAACGC	59.127	20	GTGGTGGAAAAAGGGACTCA	59.943	20	256	258	513	CTGATTTCCAATCACAACGC	59.127	20	AGGTGGTGGAAAAAGGGACT	59.834	20	258	258	515	CTGATTTCCAATCACAACGC	59.127	20	GACTCATTCCTCCTTGCTGG	59.803	20	242	258	499
c12060.graph_c0	CCTAAAGGCTGAATGGTGGA	60.066	20	CAATGGCTTCGTCTGAATGA	59.799	20	247	71	317	AAAGGCTGAATGGTGGATTG	59.933	20	CAATGGCTTCGTCTGAATGA	59.799	20	244	74	317	TGGATTGGATGAGTAGGGGA	60.272	20	GGGATTTCATCCACCATCAC	59.995	20	197	87	283
c12060.graph_c0	GAAGCCCATCGATTCCAGTA	60.036	20	ATACCTACCCTCCCCAAACC	59.034	20	215	1047	1261	TTATGAAGCCCATCGATTCC	59.862	20	ATACCTACCCTCCCCAAACC	59.034	20	219	1043	1261	AAGCCCATCGATTCCAGTAA	59.528	20	ATACCTACCCTCCCCAAACC	59.034	20	214	1048	1261
c12060.graph_c0	TGTGCGGGTTGTTTATTTCA	59.969	20	CGCTGCGTCTAGACTTCAAA	59.366	20	242	2511	2752	CCATAGCATTTCGTGATCCA	59.499	20	CATAGGTCGTCGATTCAGCA	59.823	20	273	2638	2910	TGTGCGGGTTGTTTATTTCA	59.969	20	GGCCACACATTATTGGTTGA	59.251	20	193	2511	2703
c12061.graph_c0	GCCAATACTTGGCTTGCTGT	60.278	20	AGTGGTGGAAGATTTGGTGG	59.82	20	135	296	430	GCCCTAGTCATCGAAGGTTG	59.694	20	GTGGAAGAGGCAAGACCAAG	59.844	20	258	254	511	GCCCTAGTCATCGAAGGTTG	59.694	20	AGTGGAAGAGGCAAGACCAA	59.844	20	259	254	512
c12067.graph_c1	AGGTGGATTTGGTGGAGGAT	60.575	20	ATCGATTGGGCTGCTTTATG	60.06	20	261	978	1238	AGGTGGATTTGGTGGAGGAT	60.575	20	ATCAGTGGAGATCGATTGGG	59.886	20	271	978	1248	AGGTGGATTTGGTGGAGGAT	60.575	20	AGATCGATTGGGCTGCTTTA	59.807	20	263	978	1240
c12067.graph_c1	GGCTCAGCAAAATCCAAGAA	60.331	20	CCAATTCAAGAAAGTGTTCCG	59.595	21	239	1291	1529	GATTCATCAAACGTGGGCTC	60.47	20	CCAATTCAAGAAAGTGTTCCG	59.595	21	254	1276	1529	TCTGATTCATCAAACGTGGG	59.496	20	CCAATTCAAGAAAGTGTTCCG	59.595	21	257	1273	1529
c12068.graph_c1	GCCAGTTACGATGCACTCAA	59.871	20	ATCACCACCACCTCCTTGTC	59.817	20	191	567	757	GCCAGTTACGATGCACTCAA	59.871	20	TCATCATCATCACCACCACC	60.189	20	199	567	765	GCCAGTTACGATGCACTCAA	59.871	20	GACATCGCATTCAGGAACAA	59.654	20	267	567	833
c12068.graph_c1	GATGGATCATCCGACAGTGA	59.431	20	GGAGCTTGATCATCGGAAAA	60.155	20	254	963	1216	GATGGATCATCCGACAGTGA	59.431	20	ATTGGAGAGTGGGAGCTTGA	59.803	20	265	963	1227	GATGGATCATCCGACAGTGA	59.431	20	TTGGAGAGTGGGAGCTTGAT	59.803	20	264	963	1226
c12075.graph_c0	TCGTCCAATAGTTGTCGTGG	59.566	20	GATCTTGTCGGATGCCATTT	59.9	20	215	45	259	TCGTCCAATAGTTGTCGTGG	59.566	20	ATCTTGTCGGATGCCATTTC	59.9	20	214	45	258	TCCAATAGTTGTCGTGGTCG	59.566	20	GATCTTGTCGGATGCCATTT	59.9	20	212	48	259
c12077.graph_c0	CATGCCAAATTAGCCGAATA	58.652	20	AACTCTTGCAACTTTTTCTCCG	59.927	22	136	21	156	CATGCCAAATTAGCCGAATA	58.652	20	CTCTTGCAACTTTTTCTCCG	57.758	20	134	21	154	CAAAAACAGGCATGCCAAA	60.628	19	AACTCTTGCAACTTTTTCTCCG	59.927	22	146	11	156
c12079.graph_c0	ATTTACCGTTGCAGACCACC	59.859	20	TTTGCAAATTCCAGTCCTCC	60.051	20	104	4587	4690	CTCACGTCTGGCTCCATTTT	60.255	20	TTTGCAAATTCCAGTCCTCC	60.051	20	209	4482	4690	CATACAGCTCGTCTCGATGC	59.577	20	TTTGCAAATTCCAGTCCTCC	60.051	20	228	4463	4690
c12080.graph_c1	TGATGATGATGGAGGAGCAG	59.743	20	TGGAACTGCAGACTTGGTTG	59.873	20	280	584	863	CAGCAGAAGTCGTATCCGGT	60.277	20	TGGAACTGCAGACTTGGTTG	59.873	20	200	664	863	ATACTGGCAAAGGAGGAGCA	59.836	20	TAGCTCGTTTGTTGGTGGTG	59.758	20	254	529	782
c12084.graph_c0	GATGACGATGATGATGACGC	60.047	20	TCCTTCACCATTTTCTTCCG	60.044	20	177	990	1166	GATGACGATGATGATGACGC	60.047	20	TCGACCTTACCTCCACCATC	59.927	20	236	990	1225	GAGACGGTGATGAGGACGAT	60.08	20	TCCTTCACCATTTTCTTCCG	60.044	20	221	946	1166
c12087.graph_c0	GAAAAAGAACGATGGGTGGA	59.91	20	TGGAACGACCTTAGCAGCTT	60.015	20	220	405	624	CGCCTTAAGAAATGGGTCAG	59.702	20	CGCTTAACAGAGCCTCCAAC	60.015	20	174	504	677	CGCCTTAAGAAATGGGTCAG	59.702	20	TGGAACGACCTTAGCAGCTT	60.015	20	121	504	624
c12087.graph_c0	TGAACAAAAGCTTCGTGCAAT	60.797	21	AGTTGGTCCCACGCATCTAA	60.517	20	235	939	1173	GAACAAAAGCTTCGTGCAAT	58.026	20	AGTTGGTCCCACGCATCTAA	60.517	20	234	940	1173	GAAAGAATTCGGTTCATTCAGC	60.082	22	TCCCCTTTGCATCAAATCTT	59.505	20	160	993	1152
c12087.graph_c0	CTGCTCTCTGACTGCTCTGC	59.183	20	TGTGGAAACGCCATTGATTA	59.93	20	220	1370	1589	GCTCTCTGACTGCTCTGCATT	59.913	21	TGTGGAAACGCCATTGATTA	59.93	20	218	1372	1589	CTGCTCTCTGACTGCTCTGC	59.183	20	ACTGTGGAAACGCCATTGAT	60.384	20	222	1370	1591
c12087.graph_c0	CTTCCGCAAGACAATTCCAC	60.636	20	CCCTTGGCAAAGGAATATCA	59.894	20	280	1804	2083	CAAGTCATGCCCAAAACAAG	59.17	20	CCCTTGGCAAAGGAATATCA	59.894	20	101	1983	2083	ATGCCCAAAACAAGAAGACG	60.11	20	AGCTAGATGGTGCAAATCCC	59.154	20	119	1989	2107
c12087.graph_c0	GCAGCATCCAAGACTGTTGA	59.992	20	TCAGCAAAGAAAGCAATGGA	59.542	20	246	2047	2292	ATGGGGATTTGCACCATCTA	60.155	20	TCAGCAAAGAAAGCAATGGA	59.542	20	208	2085	2292	GTGTGCTTCCTCATCAGCAG	59.577	20	TCAGCAAAGAAAGCAATGGA	59.542	20	271	2022	2292
c12087.graph_c0	CATCTTCATGGAGACGGGTT	59.927	20	CATTTGTTCTTTCGGGCTGT	60.11	20	276	3021	3296	GGTTTTCTTCAGGGCAACAA	60.088	20	CATTTGTTCTTTCGGGCTGT	60.11	20	260	3037	3296	TGGAGACGGGTTTTCTTCAG	60.224	20	CATTTGTTCTTTCGGGCTGT	60.11	20	268	3029	3296
c12087.graph_c0	ACAGCCCGAAAGAACAAATG	60.11	20	CTCAGGGAACAGGACAGAGG	59.828	20	258	3277	3534	ACAGCCCGAAAGAACAAATG	60.11	20	CAGGGAACAGGACAGAGGAA	60.229	20	256	3277	3532	ACAGCCCGAAAGAACAAATG	60.11	20	ATGCAGTGTCAACTGCCAAA	60.31	20	175	3277	3451
c12087.graph_c0	CGACCTTTCCTGAAATCCTTC	60.06	21	CATCCTCCCTTTCTGTTCCA	60.042	20	129	5135	5263	TCGACCTTTCCTGAAATCCTT	60.06	21	CATCCTCCCTTTCTGTTCCA	60.042	20	130	5134	5263	TTCCAGCCAAAATGAAACAA	59.133	20	CCAACCATATCTTCCCCTCA	59.744	20	272	4975	5246
c12090.graph_c0	CACCGATTACAGACTCGGAAG	59.743	21	ATCATCATCACGGCCATTCT	60.312	20	262	920	1181	ATCATCATCACGGCCATTCT	60.312	20	CACCGATTACAGACTCGGAAG	59.743	21	262	858	1119	CACCGATTACAGACTCGGAAG	59.743	21	CATCACGGCCATTCTCTGTA	59.673	20	257	920	1176
c12100.graph_c0	GAGGGAGCTGAGATGGTGAG	59.945	20	AAAGGTTACAGCAAGCCAGC	59.522	20	235	230	464	TCTGAGGGAGCTGAGATGGT	59.945	20	AAAGGTTACAGCAAGCCAGC	59.522	20	238	227	464	CTCTGAGGGAGCTGAGATGG	60.088	20	AAAGGTTACAGCAAGCCAGC	59.522	20	239	226	464
c12101.graph_c0	ATCCACCGTAAGCCTTTCCT	59.962	20	CCATCCATTTAGCAGCACCT	60.096	20	110	3083	3192	TGCTTATTTTCAACTCCCCG	60.067	20	CCATCCATTTAGCAGCACCT	60.096	20	179	3014	3192	TTTCGTCGATTACTACGCCC	60.096	20	CCATCCATTTAGCAGCACCT	60.096	20	154	3039	3192
c12105.graph_c0	TCCAGTTTGCCATTTCCTTC	60.051	20	CATGCAGAAATCCATCGGTA	59.499	20	117	1103	1219	GTTTGCCATTTCCTTCCTGA	60.051	20	CATGCAGAAATCCATCGGTA	59.499	20	113	1107	1219	ACATCGGAATGGAATCCAAA	60.133	20	CATGCAGAAATCCATCGGTA	59.499	20	179	1041	1219
c12105.graph_c0	CTGCATGGACTTTGTTTTCG	59.317	20	TTCACACGTAAGTCATAAAGGAAA	57.949	24	194	1213	1406	CTGCATGGACTTTGTTTTCG	59.317	20	TTCACACGTAAGTCATAAAGGAAAAT	59.439	26	194	1213	1406	CGATGGATTTCTGCATGGAC	61.423	20	TTCACACGTAAGTCATAAAGGAAAA	59.178	25	204	1203	1406
c12106.graph_c0	CGTGACCTCAGCTACCCATT	60.134	20	CTGATATATCGGCGGTGGAC	60.318	20	206	48	253	CGTGACCTCAGCTACCCATT	60.134	20	CGATCGCCATAATAGTTGCC	60.444	20	278	48	325	CGTGACCTCAGCTACCCATT	60.134	20	CCGATCGCCATAATAGTTGC	60.444	20	279	48	326
c12114.graph_c1	CCACGTCCAGAAAATCCCTA	59.926	20	CTCCATCCTTCCTTCCTTCC	60.008	20	211	1900	2110	CCACGTCCAGAAAATCCCTA	59.926	20	TCCATCCTTCCTTCCTTCCT	60.008	20	210	1900	2109	CCACGTCCAGAAAATCCCTA	59.926	20	ACCTCTTCCATGCTTCCCTT	60.074	20	273	1900	2172
c12117.graph_c0	CGGTTTCTTTGTTGGAGGAA	60.081	20	ACTACGTTGTCAGCGTGCAG	60.12	20	128	1062	1189	GTCGGTTTCTTTGTTGGAGG	59.569	20	ACTACGTTGTCAGCGTGCAG	60.12	20	130	1060	1189	AATGTCAAAGGGGGCAAGTA	59.429	20	ACTACGTTGTCAGCGTGCAG	60.12	20	229	961	1189
c12121.graph_c0	GTCAGAGTTCAGGCAGAGGC	60.143	20	CTTCACTGAGAAACGCCACA	60.025	20	217	2367	2583	CGGGAAGTTCCAGTTTGAGA	60.224	20	TCCAACGGATCAATCTCTCC	60.011	20	277	2401	2677	CGGGAAGTTCCAGTTTGAGA	60.224	20	CTTCACTGAGAAACGCCACA	60.025	20	183	2401	2583
c12122.graph_c0	CCTCCTCTTGGTCCTGTTCA	60.229	20	ATCAGTGGCCCCCATACATA	60.036	20	157	140	296	ACAGACCCCAAATCTCCCTC	60.314	20	ATCAGTGGCCCCCATACATA	60.036	20	173	124	296	AGGACAGACCCCAAATCTCC	60.314	20	ATCAGTGGCCCCCATACATA	60.036	20	176	121	296
c12126.graph_c0	TCCTTCTCTCTCTCCGGTCA	60.064	20	AATTTGCAGTGTGGTGCTTG	59.764	20	161	135	295	AGCCCACCAGCTACATGAAC	60.142	20	AATTTGCAGTGTGGTGCTTG	59.764	20	258	38	295	TGAACCCAATCCTTACCCAA	60.162	20	AATTTGCAGTGTGGTGCTTG	59.764	20	236	60	295
c12127.graph_c0	GTAGGACAAGTGATGGGCGT	59.997	20	AGCAACTTCGTGCCAGTTCT	60.058	20	264	1383	1646	GATGGGCGTTTTCTGTGATT	59.939	20	AGCAACTTCGTGCCAGTTCT	60.058	20	253	1394	1646	TCTACTTTGAATGGGGCCTG	60.066	20	AGCAACTTCGTGCCAGTTCT	60.058	20	137	1510	1646
c12132.graph_c0	AAAGAAAGGAGAGTTCCGGG	59.685	20	CTGCCCCCATCATCATAAAC	60.155	20	274	2122	2395	AGGAGAGTTCCGGGTATTGG	60.319	20	CTGCCCCCATCATCATAAAC	60.155	20	268	2128	2395	AAAGAAAGGAGAGTTCCGGG	59.685	20	ACTCTGCCCCCATCATCATA	60.303	20	277	2122	2398
c12132.graph_c0	CACAGGAGAAGGAGACCTCG	59.978	20	ATCCCTGTCAATCTCCTCCC	60.278	20	122	2612	2733	CAACAACTTCACCGCTCAGA	60.025	20	ATCCCTGTCAATCTCCTCCC	60.278	20	170	2564	2733	TCAACAACTTCACCGCTCAG	60.025	20	ATCCCTGTCAATCTCCTCCC	60.278	20	171	2563	2733
c12134.graph_c0	TCAACTATTTTGCGCTGTTCC	60.258	21	CCATTCCCTTATTTCCCCAT	59.846	20	274	1211	1484	TCAACTATTTTGCGCTGTTCC	60.258	21	ACCATTCCCTTATTTCCCCA	60.37	20	275	1211	1485	TCAACTATTTTGCGCTGTTCC	60.258	21	CACCATTCCCTTATTTCCCC	60.37	20	276	1211	1486
c12137.graph_c0	GCAGAAATTCTCAAACCCCA	60.051	20	TAGGAGCTTGGCTTGAGCAG	60.807	20	247	714	960	GCAGAAATTCTCAAACCCCA	60.051	20	AATTTTTGGTGATGGGTGGT	59.006	20	128	714	841	TTAAACCAGCCCAGATGACC	59.933	20	AATTTTTGGTGATGGGTGGT	59.006	20	200	642	841
c12137.graph_c0	ATCCAGAGAAAGCGAAAGCA	60.096	20	TCATCCGGTTTACCCATTTC	59.622	20	192	3393	3584	TCCAGAGAAAGCGAAAGCAT	60.096	20	TCATCCGGTTTACCCATTTC	59.622	20	191	3394	3584	TCCAGAGAAAGCGAAAGCAT	60.096	20	TCACAATTTCATTTCGCGTG	60.644	20	150	3394	3543
c12138.graph_c0	TCCTTCCCCATGTCTCGTAG	60.065	20	CTCCCAGACATCCTTGCATT	60.073	20	231	179	409	TACGTCCTTCCCCATGTCTC	59.927	20	CTCCCAGACATCCTTGCATT	60.073	20	235	175	409	GTCCTTCCCCATGTCTCGTA	59.927	20	CTCCCAGACATCCTTGCATT	60.073	20	232	178	409
c12141.graph_c0	AGCTGTCCATGGCTCTTGTT	59.874	20	TTGCACCTGTACATCCCAAA	59.964	20	150	2711	2860	CATGGCTCTTGTTCCCTTTC	59.67	20	TTGCACCTGTACATCCCAAA	59.964	20	143	2718	2860	GAGCTGTCCATGGCTCTTGT	60.418	20	TTGCACCTGTACATCCCAAA	59.964	20	151	2710	2860
c12142.graph_c0	TGGCCTGAAATTTCTCATCC	60.014	20	CTTTTGCGGATTTACCTGGA	60.067	20	153	2491	2643	TGGCCTGAAATTTCTCATCC	60.014	20	AGCCTTTTGCGGATTTACCT	60.095	20	156	2491	2646	TGCAACATTCCGACATTGAT	59.931	20	CTTTTGCGGATTTACCTGGA	60.067	20	242	2402	2643
c12148.graph_c1	CCATTGCCAAGCTCATCATA	59.646	20	GTTTCACAAGGAAGGTGGGA	59.943	20	276	64	339	CCATTGCCAAGCTCATCATA	59.646	20	TGGCTCTCTTCTTTCCCAAA	59.926	20	172	64	235	ATCCAAACGTTCGGCTGTAA	60.502	20	TGGCTCTCTTCTTTCCCAAA	59.926	20	202	34	235
c12148.graph_c1	TTTGGGAAAGAAGAGAGCCA	59.926	20	GTTTCACAAGGAAGGTGGGA	59.943	20	124	216	339	CCATTGCCAAGCTCATCATA	59.646	20	GTTTCACAAGGAAGGTGGGA	59.943	20	276	64	339	TTTGGGAAAGAAGAGAGCCA	59.926	20	GAGAACAAAGTTGAGGGCGA	60.375	20	196	216	411
c12148.graph_c1	TCCCACCTTCCTTGTGAAAC	59.943	20	CTCCCCTTCCAGTCCTCCTA	60.577	20	222	320	541	TCCCACCTTCCTTGTGAAAC	59.943	20	CCCCTTCCAGTCCTCCTAAT	59.392	20	220	320	539	TCCCACCTTCCTTGTGAAAC	59.943	20	AATTCTCCTCCTCCCCTTCC	60.758	20	232	320	551
c12150.graph_c0	AAAGCAAGAATTCCCGAACC	60.431	20	CTCCCTGCTTTTGCCATATC	59.668	20	275	279	553	TCTTCATTTCTGCGAGACCA	59.522	20	AATTACATGCCTCCGCCATA	60.31	20	238	437	674	TTCATTTCTGCGAGACCAGA	59.522	20	AATTACATGCCTCCGCCATA	60.31	20	236	439	674
c12150.graph_c0	CATTGGCTGAAACCTTTCGT	60.11	20	GGAGGAGGTGGTGGGTATTT	60.052	20	162	702	863	CATTGGCTGAAACCTTTCGT	60.11	20	CAAGGTCTTCCAGCTGCTTC	60.134	20	255	702	956	GCTGAAACCTTTCGTTTCCA	60.227	20	GGAGGAGGTGGTGGGTATTT	60.052	20	157	707	863
c12150.graph_c0	AAATACCCACCACCTCCTCC	60.052	20	CACTGAATGCGGGTAATGTG	59.988	20	211	844	1054	AAATACCCACCACCTCCTCC	60.052	20	ATGAATGATGGGCTTCAAGG	59.894	20	248	844	1091	AAATACCCACCACCTCCTCC	60.052	20	CAAGGTCTTCCAGCTGCTTC	60.134	20	113	844	956
c12150.graph_c0	CACCACCATTCTTACCACCC	60.088	20	CTCAGGGGATGATGCCTAAA	60.029	20	249	1205	1453	CCACCACCACCATTCTTACC	60.088	20	CTCAGGGGATGATGCCTAAA	60.029	20	253	1201	1453	CCACCACCATTCTTACCACC	60.088	20	CTCAGGGGATGATGCCTAAA	60.029	20	250	1204	1453
c12151.graph_c0	AGGTTTGCTTTGCAGCAGTT	60.059	20	GCCCATCATTCGGATTTAGA	59.862	20	226	817	1042	TTTGCAGCAGTTGGAAAATG	59.849	20	GCCCATCATTCGGATTTAGA	59.862	20	218	825	1042	AGGGACCTTGAGGGAAAGAG	59.671	20	GCCCATCATTCGGATTTAGA	59.862	20	244	799	1042
c12151.graph_c0	TCTAAATCCGAATGATGGGC	59.862	20	ATGCATCACCATGGGAAAAT	60.021	20	227	1023	1249	TCTAAATCCGAATGATGGGC	59.862	20	TGCATCACCATGGGAAAATA	59.745	20	226	1023	1248	TGTGGCCTGTTTTCCTTTTT	59.587	20	ATGCATCACCATGGGAAAAT	60.021	20	206	1044	1249
c12152.graph_c0	GGGGTTTGTGGTTGTGAGAT	59.679	20	TCGGGTTGGTTCACTTTCTC	60.088	20	108	2201	2308	GGGGTTTGTGGTTGTGAGAT	59.679	20	GGTTGGTTCACTTTCTCCGA	60.088	20	105	2201	2305	GGGGTTTGTGGTTGTGAGAT	59.679	20	TCTTATGGTCGGGTTGGTTC	59.79	20	116	2201	2316
c12154.graph_c0	GCCACTACCGTAAAAAGCCA	60.131	20	TCCTCCGGGGTTTACTTCTT	59.934	20	256	1717	1972	GCCACTACCGTAAAAAGCCA	60.131	20	CAATCCTCCGGGGTTTACTT	60.18	20	259	1717	1975	GCCACTACCGTAAAAAGCCA	60.131	20	AGCATTTTTCCCAATCCTCC	60.265	20	270	1717	1986
c12157.graph_c0	TTCATCGACGCAGTTCTTTG	59.988	20	CGCCATTGCACACACTAAAC	60.18	20	266	61	326	TTCATCGACGCAGTTCTTTG	59.988	20	ACGCCATTGCACACACTAAA	60.18	20	267	61	327	CATCTTCATCTCTGGCGGAT	60.181	20	CGCCATTGCACACACTAAAC	60.18	20	239	88	326
c12158.graph_c0	GCCAGCAAAATACACCCAAT	59.829	20	ATTTGTTGGCTTCGATGAGG	60.074	20	255	3469	3723	GCCAGCAAAATACACCCAAT	59.829	20	TCATTTGTTGGCTTCGATGA	60.197	20	257	3469	3725	GCCAGCAAAATACACCCAAT	59.829	20	ACCCAGTGTTTGATGCCTTT	59.454	20	176	3469	3644
c12159.graph_c0	CCGATGAAGCTCAAATCCAT	60.036	20	AACCGCACTTCCTTCACTTG	60.291	20	188	1561	1748	GTGATTGGGAAAAAGAGGCA	60.051	20	AACCGCACTTCCTTCACTTG	60.291	20	240	1509	1748	TGTGATTGGGAAAAAGAGGC	60.051	20	AACCGCACTTCCTTCACTTG	60.291	20	241	1508	1748
c12162.graph_c1	TGCCAACAAACAAGCCATATT	60.37	21	TGCTCACTTTAACCGCAAGA	59.609	20	236	0	235	TGCCAACAAACAAGCCATATT	60.37	21	TTTTGCTCACTTTAACCGCA	59.486	20	239	0	238	TGCCAACAAACAAGCCATATT	60.37	21	TTTGCTCACTTTAACCGCAA	59.486	20	238	0	237
c12164.graph_c0	ACAGGTGGAGGTGGTGATTT	59.279	20	AGCCTAAGCCTACACCAGCA	60.037	20	118	73	190	AACAGGTGGAGGTGGTGATT	59.279	20	AGCCTAAGCCTACACCAGCA	60.037	20	119	72	190	AACAGGTGGAGGTGGTGATT	59.279	20	GCCTAAGCCTACACCAGCAC	59.904	20	118	72	189
c12174.graph_c0	CTGATTCAAGGGGCTGTGAT	60.073	20	GAAGCCCGATGATGTTCCTA	60.036	20	131	2921	3051	TTTGGTTGGTGTTCGAGTCA	60.128	20	GAAGCCCGATGATGTTCCTA	60.036	20	280	2772	3051	TTGTGCGCATTGTAGTGGTT	60.18	20	GAAGCCCGATGATGTTCCTA	60.036	20	182	2870	3051
c12175.graph_c0	CACACACACTAATACGCGGG	60.05	20	CTGTCTTCAAACAGCGCAAG	59.781	20	232	4	235	CACACACACTAATACGCGGG	60.05	20	TCTTCAAACAGCGCAAGAAA	59.729	20	229	4	232	CACTAATACGCGGGTCTCGT	60.154	20	CTGTCTTCAAACAGCGCAAG	59.781	20	226	10	235
c12175.graph_c0	CACACACACTAATACGCGGG	60.05	20	CTGTCTTCAAACAGCGCAAG	59.781	20	232	4	235	CACACACACTAATACGCGGG	60.05	20	TCTTCAAACAGCGCAAGAAA	59.729	20	229	4	232	CACTAATACGCGGGTCTCGT	60.154	20	CTGTCTTCAAACAGCGCAAG	59.781	20	226	10	235
c12175.graph_c0	TACAATCGCTGGCTCAGATG	59.972	20	GGGGCTTCCATTGATCTACA	59.894	20	197	906	1102	TACAATCGCTGGCTCAGATG	59.972	20	ACTTTTCAGTTCTGGGGGCT	60.11	20	211	906	1116	GAAACTTGCGTGTTCGTTGA	59.888	20	GGGGCTTCCATTGATCTACA	59.894	20	237	866	1102
c12180.graph_c0	TTGCATTCAATTGTTTGTTCAG	58.724	22	AAATGGGCCAAATCAACAAC	59.668	20	264	1091	1354	TTGCATTCAATTGTTTGTTCAG	58.724	22	AAAGAAAATGGGCCAAATCA	59.388	20	269	1091	1359	TTGCATTCAATTGTTTGTTCAG	58.724	22	AAGAAAATGGGCCAAATCAA	59.388	20	268	1091	1358
c12181.graph_c0	AATCTGCTCCTGCTCCATGT	59.834	20	TTTGGGTTCAGGAATGGAAG	59.903	20	228	1306	1533	AATCTGCTCCTGCTCCATGT	59.834	20	TCTTTTGGGTTCAGGAATGG	59.903	20	231	1306	1536	TATGCCACAATCTGCTCCTG	59.823	20	TTTGGGTTCAGGAATGGAAG	59.903	20	236	1298	1533
c12181.graph_c0	CCCAATTCTATTCGCTTCCA	60.031	20	TTGCGTTAATTGCAAGACCA	60.251	20	169	3409	3577	CCCAATTCTATTCGCTTCCA	60.031	20	GACCAACTTGGAGTTTTCGC	59.717	20	154	3409	3562	ATCGGAAGAATTGAGCGAGA	59.917	20	TGCGTTAATTGCAAGACCAA	60.251	20	243	3334	3576
c12188.graph_c0	AGCATCGATACGTTTGCTCA	59.449	20	CCTAGGAAAGCGTGCAAAAC	59.883	20	242	1184	1425	AGCATCGATACGTTTGCTCA	59.449	20	GGAAAGCGTGCAAAACAAGT	60.292	20	238	1184	1421	AGCATCGATACGTTTGCTCA	59.449	20	AGGAAAGCGTGCAAAACAAG	60.42	20	239	1184	1422
c12190.graph_c0	AAGGATGCTTCAACCCAGTG	60.111	20	GGGCTCATTCGGTTCTTGTA	60.074	20	127	3208	3334	ACCAAACCCAAGTTAACCCC	59.955	20	ATGTTGGATCCCTGTTTTGC	59.797	20	198	3254	3451	AAGGATGCTTCAACCCAGTG	60.111	20	TTTTGCTGAGGGTTTGCTTT	59.861	20	230	3208	3437
c12191.graph_c0	ACCACAGCACAAAGTGGTCA	60.203	20	ACGCTCCCAAATATTTTCCC	60.15	20	280	70	349	GGTCATCACTGCTTCACCAA	59.682	20	ACGCTCCCAAATATTTTCCC	60.15	20	265	85	349	CACCACAGCACAAAGTGGTC	60.203	20	CGCTCCCAAATATTTTCCCT	60.272	20	280	69	348
c12194.graph_c0	CTCAGTAGCCGGTTGGTTTC	59.734	20	CCTACTGCATCAGCCAATGA	59.823	20	210	471	680	CTCAGTAGCCGGTTGGTTTC	59.734	20	ATGGATGGATTCTTTGTGGC	59.756	20	258	471	728	AGTAGCCGGTTGGTTTCCTC	60.496	20	CCTACTGCATCAGCCAATGA	59.823	20	207	474	680
c12195.graph_c0	CCGACAAAGCTCTCTCATCA	59.112	20	CCACAATCAGATCCTCCTCC	59.46	20	245	36	280	CCGACAAAGCTCTCTCATCA	59.112	20	AGGGAATTTGGTGGTTCAAA	59.264	20	196	36	231	CCGACAAAGCTCTCTCATCA	59.112	20	AAGGGAATTTGGTGGTTCAA	59.264	20	197	36	232
c12195.graph_c0	CACCACCAAAAACACACAGG	59.89	20	GGAAAGGTGGATTAAATGTTTTT	57.618	23	262	2396	2657	CGATTGATTCATCCCCAAAC	60.133	20	GGAAAGGTGGATTAAATGTTTTT	57.618	23	160	2498	2657	CACCACCAAAAACACACAGG	59.89	20	AGGAAAGGTGGATTAAATGTTTTT	58.496	24	263	2396	2658
c12197.graph_c0	CAACGTAAGGACTCGCCATT	60.132	20	CCAGACATGCGTAACTCTCTCA	60.453	22	204	1757	1960	CCTGGAAACAGCCAAGAGTC	59.844	20	CCAGACATGCGTAACTCTCTCA	60.453	22	176	1785	1960	TCCTGGAAACAGCCAAGAGT	59.844	20	CCAGACATGCGTAACTCTCTCA	60.453	22	177	1784	1960
c12198.graph_c0	GGGCAGAGAATAGTTTCCCA	59.126	20	TTGACCTTTTTCAATTCCCG	59.91	20	251	1232	1482	GGGCAGAGAATAGTTTCCCA	59.126	20	ACCTTTTTCAATTCCCGTCC	60.166	20	248	1232	1479	AGGGCAGAGAATAGTTTCCCA	60.082	21	TTGACCTTTTTCAATTCCCG	59.91	20	252	1231	1482
c12202.graph_c0	TAGAAACCCCACCACACCAA	61.184	20	CGAAGCTCAACCAAGAGGAG	60.126	20	175	1557	1731	TTAGAAACCCCACCACACCA	61.184	20	CGAAGCTCAACCAAGAGGAG	60.126	20	176	1556	1731	TAGAAACCCCACCACACCA	59.79	19	CGAAGCTCAACCAAGAGGAG	60.126	20	175	1557	1731
c12203.graph_c0	CATCGACCCCTTACTCTCCA	60.065	20	GGATGCAAACTGCTGAATGA	59.805	20	164	233	396	CATCGACCCCTTACTCTCCA	60.065	20	GATGGATGCAAACTGCTGAA	59.805	20	167	233	399	CATCGACCCCTTACTCTCCA	60.065	20	TGTGATGGATGCAAACTGCT	60.272	20	170	233	402
c12203.graph_c0	TTTTCAGAATTGGCAAAGGC	60.188	20	TGGCAAATGTAAAGGGAAGG	59.931	20	241	820	1060	TTTTCAGAATTGGCAAAGGC	60.188	20	GCAAATGTAAAGGGAAGGCA	60.074	20	239	820	1058	CTGCGAGCTCTCCTTGAAGT	59.891	20	TGCTTTTGGTGGCTACAATG	59.729	20	205	771	975
c12204.graph_c0	TCTCAACTGATGGTTCGTGC	59.837	20	GAACTTAAATTTCCACCATGCTTT	59.8	24	227	1593	1819	TCTCAACTGATGGTTCGTGC	59.837	20	GAACTTAAATTTCCACCATGCTT	58.622	23	227	1593	1819	TGAATGTCTTGTGTTCGGCT	59.293	20	GAACTTAAATTTCCACCATGCTTT	59.8	24	165	1655	1819
c12206.graph_c0	GGCTCTTTCTCCCAAAATCA	59.244	20	TGAAGGTGATGCCATTGAAA	60.049	20	205	56	260	GTCTTTTCTCTCTTTCGCCG	59.195	20	TGAAGGTGATGCCATTGAAA	60.049	20	224	37	260	CCGTCCTCACCAAAATTGAA	60.863	20	TGAAGGTGATGCCATTGAAA	60.049	20	182	79	260
c12206.graph_c0	TATTTCCTGGCAAAATGGCT	59.547	20	CAGGAGAAGTTAGACCACCCT	57.386	21	254	818	1071	TATTTCCTGGCAAAATGGCT	59.547	20	ACAGGAGAAGTTAGACCACCCT	58.277	22	255	818	1072	TATTTCCTGGCAAAATGGCT	59.547	20	ACAGGAGAAGTTAGACCACCC	57.231	21	255	818	1072
c12208.graph_c0	CAAAACCCAAGGCCTAAACA	59.968	20	GTCGTCGTGAGGGTGGTTAT	59.851	20	135	410	544	CTCCTCCAGTTACCATCGGA	60.065	20	AAGCATCACCGTAAACGAGG	60.132	20	255	439	693	CTCCTCCAGTTACCATCGGA	60.065	20	GTCGTCGTGAGGGTGGTTAT	59.851	20	106	439	544
c12217.graph_c0	TTTTGGGGTGAAATGAGTCC	59.767	20	GGGTTTGAGAGTTGAACGGA	60.088	20	147	22	168	TTTTGGGGTGAAATGAGTCC	59.767	20	AACGGAAGAAGGAAGAAGCC	59.827	20	133	22	154	GGGGTGAAATGAGTCCCATA	59.605	20	GGGTTTGAGAGTTGAACGGA	60.088	20	143	26	168
c12221.graph_c0	GCATATGACACGTCTTTTGGT	57.617	21	AAAGCCAGTAGCAGCAGGAG	59.78	20	235	1454	1688	GCATATGACACGTCTTTTGGT	57.617	21	AGCCAGTAGCAGCAGGAGAA	60.299	20	233	1454	1686	GCATATGACACGTCTTTTGGT	57.617	21	AAGCCAGTAGCAGCAGGAGA	60.299	20	234	1454	1687
c12224.graph_c0	ACTGAATGGGAATGAGTGCG	61.067	20	CCTCCTTGGGTTTTGAGGTT	60.332	20	186	91	276	ACTGAATGGGAATGAGTGCG	61.067	20	TAGAAGTTTGGGAGGGAGGG	60.426	20	262	91	352	CTGAATGGGAATGAGTGCG	60.209	19	CCTCCTTGGGTTTTGAGGTT	60.332	20	185	92	276
c12224.graph_c0	TGCATTGGTCCTTTACCACA	59.964	20	TAACGGACGATAGGTCGGAG	60.088	20	226	422	647	TGCATTGGTCCTTTACCACA	59.964	20	TCTAACGGACGATAGGTCGG	60.088	20	228	422	649	TGCATTGGTCCTTTACCACA	59.964	20	CTAACGGACGATAGGTCGGA	60.088	20	227	422	648
c12224.graph_c0	TCCCTAGCCTTGTCTTCACC	59.284	20	ACCCACAAAACCACTTTCCA	60.246	20	272	1614	1885	TCCCTAGCCTTGTCTTCACC	59.284	20	CCCACAAAACCACTTTCCAT	59.688	20	271	1614	1884	GCTCAACTTCCCTAGCCTTG	59.077	20	ACCCACAAAACCACTTTCCA	60.246	20	280	1606	1885
c12224.graph_c0	TGGAAAGTGGTTTTGTGGGT	60.246	20	ATGGCTTTTGAGCAGTGTCC	60.263	20	131	1866	1996	TGGAAAGTGGTTTTGTGGGT	60.246	20	AAGCCCAAGCATCTGACAAT	59.7	20	110	1866	1975	ATGGAAAGTGGTTTTGTGGG	59.688	20	ATGGCTTTTGAGCAGTGTCC	60.263	20	132	1865	1996
c12226.graph_c0	CCCATTTAGAAGCACGGAAG	59.702	20	TTGAAGGTGCTCATTGCTTG	59.988	20	270	1039	1308	GCAACTCATTCGCAGTTGAA	59.995	20	AGCACAATCTGCCTCCTAGC	59.603	20	255	874	1128	AGAGCCTCAACGGAAACAGA	59.989	20	AGCACAATCTGCCTCCTAGC	59.603	20	145	984	1128
c12230.graph_c0	CCTTTTGCAACATTTTCCCT	59.064	20	CAAAAAGGGGTAAAAGGGGT	59.216	20	178	0	177	CCTTTTGCAACATTTTCCCT	59.064	20	GCTTGAGATACACCCCATGAA	59.947	21	243	0	242	CCTTTTGCAACATTTTCCCT	59.064	20	TTTGAAAAACCAAAAAGGGG	58.937	20	188	0	187
c12230.graph_c0	ACCCCTTTTACCCCTTTTTG	59.216	20	TATGCCACCATGTTGCTGAT	59.955	20	264	158	421	ACCCCTTTTACCCCTTTTTG	59.216	20	ATATGCCACCATGTTGCTGA	59.955	20	265	158	422	ACCCCTTTTACCCCTTTTTG	59.216	20	GATATGCCACCATGTTGCTG	59.955	20	266	158	423
c12232.graph_c0	TCCGTAACTGGTTCGGATTC	59.933	20	CTATGCCTCCTGCTGCTCTT	59.74	20	245	793	1037	TCCGTAACTGGTTCGGATTC	59.933	20	TGCCTCCTGCTGCTCTTACT	60.299	20	242	793	1034	TCCGTAACTGGTTCGGATTC	59.933	20	CCCTCATTAATGCTTCCTGC	59.668	20	264	793	1056
c12236.graph_c0	GTCAGCCTCGTCGATCTTTC	59.957	20	TTATGGGAACCAGAATCCGA	60.266	20	225	0	224	ATAATCGTCCATCGCCACTC	59.923	20	TTATGGGAACCAGAATCCGA	60.266	20	179	46	224	GATAATCGTCCATCGCCACT	59.923	20	TTATGGGAACCAGAATCCGA	60.266	20	180	45	224
c12236.graph_c0	TGACTTGTTTGCTGCATTGA	58.994	20	CACACCCATTGGATCCTGTT	60.634	20	210	1427	1636	TTTGACTTGTTTGCTGCATTG	59.903	21	CACACCCATTGGATCCTGTT	60.634	20	212	1425	1636	TTGACTTGTTTGCTGCATTGA	60.43	21	CACACCCATTGGATCCTGTT	60.634	20	211	1426	1636
c12236.graph_c0	GGATCCAATGGGTGTGAGAC	60.184	20	TTCAGATCTCCTTCCCTCCA	59.731	20	200	1621	1820	AGGATCCAATGGGTGTGAGA	60.326	20	TTCAGATCTCCTTCCCTCCA	59.731	20	201	1620	1820	GGATCCAATGGGTGTGAGAC	60.184	20	CCTCCATAATCAACCGCAAG	60.46	20	186	1621	1806
c12238.graph_c0	ACCCAAAATTTTCACACGGA	60.206	20	TCTTTCCTTGGTGTCCTTGG	60.081	20	241	62	302	CCCAAAATTTTCACACGGAC	60.206	20	CTCCACACCAGCCATTCTTT	60.111	20	255	63	317	ACCCAAAATTTTCACACGGA	60.206	20	CTCCACACCAGCCATTCTTT	60.111	20	256	62	317
c12242.graph_c0	ATCAGGTCCATCTCTCTGCG	60.372	20	AGTTTGCTTTCCCCGTTTTT	59.98	20	233	471	703	CAGGTCCATCTCTCTGCGTT	60.408	20	AGTTTGCTTTCCCCGTTTTT	59.98	20	231	473	703	ATCAGGTCCATCTCTCTGCG	60.372	20	TACAGTTTGCTTTCCCCGTT	59.609	20	236	471	706
c12248.graph_c0	CCTCGTGGTGTTCCTGTTCT	60.151	20	GGTCTTGGCACTCATGGATT	59.934	20	197	190	386	CCTCGTGGTGTTCCTGTTCT	60.151	20	TGGCACTCATGGATTTCTTG	59.648	20	192	190	381	AACATGGATTGGCTCGAACT	59.556	20	GGTCTTGGCACTCATGGATT	59.934	20	171	216	386
c12249.graph_c0	GTACGGGACTTCAAAACCGA	59.971	20	CTGGTCTTCGCTCCACTCTAA	59.624	21	256	2699	2954	GTACGGGACTTCAAAACCGA	59.971	20	TGGTCTTCGCTCCACTCTAA	58.596	20	255	2699	2953	AACCGAAATTCCAATGCAAA	60.302	20	CTGGTCTTCGCTCCACTCTAA	59.624	21	242	2713	2954
c12256.graph_c0	ATATGGATGGTGGGAGCCTT	60.546	20	TCCAACCAAACCACTACGGT	60.269	20	268	868	1135	AATATGGATGGTGGGAGCCT	60.546	20	TCCAACCAAACCACTACGGT	60.269	20	269	867	1135	TGAATATGGATGGTGGGAGC	60.691	20	TCCAACCAAACCACTACGGT	60.269	20	271	865	1135
c12257.graph_c0	TTTTGGGGCTTCGAATACTG	60.067	20	TCTTCTGGAATGGAAGTGGC	60.195	20	280	2178	2457	TCCAAAGAGGAGGAAAAGCA	59.926	20	TCTTCTGGAATGGAAGTGGC	60.195	20	232	2226	2457	ATCACACCTGCGGAAAACTC	60.119	20	TCTTCTGGAATGGAAGTGGC	60.195	20	133	2325	2457
c12257.graph_c2	TTGATGGTCTGGGAAGAACC	59.903	20	CTCATTTTGACATGCAACGG	60.111	20	230	460	689	TTTCTCCCAGGATCAGGTTG	60.042	20	GTGCACTGGTGATTGCACTT	59.758	20	192	403	594	TTTCTCCCAGGATCAGGTTG	60.042	20	GCAACGGGCTAGGTATGAAG	59.73	20	274	403	676
c12257.graph_c2	AGACCGAATAACATCGTCCG	59.955	20	ACAGCAGCGAAACGAAGAAT	60.022	20	184	891	1074	TCCTGGAATTTTGAAGTGGC	60.051	20	ACAGCAGCGAAACGAAGAAT	60.022	20	267	808	1074	TTTGAAGTGGCACTGTCCTG	59.873	20	ACAGCAGCGAAACGAAGAAT	60.022	20	258	817	1074
c12257.graph_c3	TTTGATTGGCCCTTTTCAAC	59.916	20	GGTGGAAGAGCGTTCTGGTA	60.255	20	226	350	575	GTTTGATTGGCCCTTTTCAA	59.916	20	GGTGGAAGAGCGTTCTGGTA	60.255	20	227	349	575	CAGTTTGATTGGCCCTTTTC	59.546	20	GGTGGAAGAGCGTTCTGGTA	60.255	20	229	347	575
c12262.graph_c0	CCATCCCTTTCATCCATTTG	60.126	20	GAGTTCGAGTTCTTCGGGTG	59.844	20	252	2362	2613	ACCCATCCCTTTCATCCATT	60.388	20	GAGTTCGAGTTCTTCGGGTG	59.844	20	254	2360	2613	AACCCATCCCTTTCATCCAT	60.388	20	GAGTTCGAGTTCTTCGGGTG	59.844	20	255	2359	2613
c12262.graph_c0	ACATCACCAGCAAACCAACA	60.008	20	CGGGGAACTAGTACCTTGTG	57.211	20	238	2792	3029	GAGTCGACATCACCAGCAAA	59.837	20	CGGGGAACTAGTACCTTGTG	57.211	20	244	2786	3029	CACCAGCAAACCAACAAGAA	59.734	20	CGGGGAACTAGTACCTTGTG	57.211	20	234	2796	3029
c12264.graph_c0	CCTTGTCGGTCGAAAACAAC	60.529	20	CTCACTTGGAACTGTGTCCG	59.305	20	225	102	326	CCTTGTCGGTCGAAAACAAC	60.529	20	GTTGTGATTGCTGGCTGTTC	59.297	20	263	102	364	TTGTCGGTCGAAAACAACTTT	59.64	21	CTACCCCATGAAGGGTTGTG	60.224	20	275	104	378
c12266.graph_c0	ATAACAAAGAACCCCCGCAT	60.562	20	TGCAGTGCCTTGAATCTCTG	60.136	20	250	1207	1456	GTGATAACAAAGAACCCCCG	59.288	20	TGCAGTGCCTTGAATCTCTG	60.136	20	253	1204	1456	ATAACAAAGAACCCCCGCAT	60.562	20	GAAAATCAGTTGGTCCCTGC	59.532	20	158	1207	1364
c12271.graph_c0	TCCCGGAACGAGTTTCTTTA	59.679	20	ACTGATTTCGATTTCGTGGG	59.933	20	137	171	307	TCCCGGAACGAGTTTCTTTA	59.679	20	CTGATTTCGATTTCGTGGGT	59.933	20	136	171	306	TCCCGGAACGAGTTTCTTTA	59.679	20	TCTCTACCGCACGAATTTCC	60.214	20	210	171	380
c12276.graph_c0	GGCTTGTTTGGCTCCATTAC	59.574	20	GAATAGCCCACCTGCAAAAA	60.074	20	214	2180	2393	TTCTCAAGAAGCTGGGCTTG	60.647	20	GAATAGCCCACCTGCAAAAA	60.074	20	228	2166	2393	TTCTCAAGAAGCTGGGCTTG	60.647	20	TGAGTGGGAGCTGAATAGCC	60.362	20	240	2166	2405
c12278.graph_c0	ACCCGTAAAGAGAAAAGGGG	59.455	20	CGAAATGAAGCCAAGAAACC	59.685	20	223	28	250	GAGGGGTGGGTCTAAGCAAC	60.883	20	CTCCATGTCAAATGGTGCTG	60.112	20	261	49	309	ACCCGTAAAGAGAAAAGGGG	59.455	20	GCTTCGAAATGAAGCCAAGA	60.469	20	227	28	254
c12282.graph_c0	GGTAGGTGGCCCGTTAAAAT	60.075	20	GACTGCTGCACAAAGGATGA	59.992	20	217	610	826	GGTAGGTGGCCCGTTAAAAT	60.075	20	AAGGATGATGGCAAAGATGG	59.894	20	205	610	814	AAAATCATCAACCTCACCCG	59.79	20	GACTGCTGCACAAAGGATGA	59.992	20	268	559	826
c12282.graph_c0	GCAGCAGTCATTTTCCCTTC	59.82	20	CGGAGATAAGGCGAGAGTTG	59.971	20	280	818	1097	GCAGTCATTTTCCCTTCTGC	59.82	20	CGGAGATAAGGCGAGAGTTG	59.971	20	277	821	1097	ACCACTCTCTGACTTCCCGA	59.835	20	CAAGCTGAGGCGGAGATAAG	60.11	20	252	856	1107
c12284.graph_c0	AAGGTTTGCAGTAGAGCGGA	60.015	20	ATGTATTCTGATCCGTCGGC	59.923	20	157	44	200	CTGGAAAGTGCAGACCACAA	59.873	20	ATGTATTCTGATCCGTCGGC	59.923	20	176	25	200	GGCCATCACTGCTACTGGTT	60.142	20	ATGTATTCTGATCCGTCGGC	59.923	20	196	5	200
c12284.graph_c0	GCCGACGGATCAGAATACAT	59.923	20	TGCAGTGTCCTACCCTGGTT	60.567	20	269	181	449	GCCGACGGATCAGAATACAT	59.923	20	ATCTGGGCTGCAGTGTCCTA	60.823	20	277	181	457	GCCGACGGATCAGAATACAT	59.923	20	GCAGTGTCCTACCCTGGTTT	59.065	20	268	181	448
c12284.graph_c0	GCCGACGGATCAGAATACAT	59.923	20	TGCAGTGTCCTACCCTGGTT	60.567	20	269	181	449	GCCGACGGATCAGAATACAT	59.923	20	ATCTGGGCTGCAGTGTCCTA	60.823	20	277	181	457	GCCGACGGATCAGAATACAT	59.923	20	GCAGTGTCCTACCCTGGTTT	59.065	20	268	181	448
c12288.graph_c0	TGTATCGTCTCCTGTGGTGC	59.707	20	GGCGTATGATGGGAGAAAGA	60.036	20	219	1347	1565	TGTATCGTCTCCTGTGGTGC	59.707	20	GGTAATCGAATCCTGGCGTA	59.923	20	233	1347	1579	GCCTGTATCGTCTCCTGTGG	60.678	20	GGCGTATGATGGGAGAAAGA	60.036	20	222	1344	1565
c12289.graph_c0	GCCTCAACAACCAACCTTGT	60.012	20	TCCCTTCTCCCATCTCAATG	60.003	20	275	449	723	GAAGCCTCAACAACCAACCT	59.187	20	TCCCTTCTCCCATCTCAATG	60.003	20	278	446	723	AGAAGCCTCAACAACCAACC	59.187	20	TCCCTTCTCCCATCTCAATG	60.003	20	279	445	723
c12289.graph_c0	CAACCGCCATTTGGATCTAT	59.784	20	CAGTGCTTCGTTGAGGATCA	59.984	20	131	2527	2657	AGAAGTTGCGAATGGTGGAT	59.556	20	CAGTGCTTCGTTGAGGATCA	59.984	20	203	2455	2657	GGACACGAAGATCCGGTAAG	59.55	20	CAGTGCTTCGTTGAGGATCA	59.984	20	226	2432	2657
c12289.graph_c0	GGAGACTGTCTGTGACTGGGA	60.299	21	TTGGCATCCAGAACTTAACG	58.771	20	246	2718	2963	TGATCCTCAACGAAGCACTG	59.984	20	TCAAACAATCAACTCTTCCTGC	59.359	22	261	2638	2898	GGAGACTGTCTGTGACTGGGA	60.299	21	TGGTAATTGGCATCCAGAACT	59.443	21	252	2718	2969
c12291.graph_c0	TGAATTCCTTTTGGATCCTTTT	58.972	22	CTTGCTTCAACTGGGAATCA	58.847	20	181	1075	1255	TGAATTCCTTTTGGATCCTTTTT	60.164	23	CTTGCTTCAACTGGGAATCA	58.847	20	181	1075	1255	TGAATTCCTTTTGGATCCTTTT	58.972	22	TTGCTTCAACTGGGAATCAAT	59.56	21	180	1075	1254
c12294.graph_c1	CCAATGACCGTTCTGTTGAA	59.541	20	CAAGGCGTATATGATGACGAGA	60.117	22	207	2141	2347	TCGGACATTGACACTCCTGT	59.101	20	CAAGGCGTATATGATGACGAGA	60.117	22	104	2244	2347	AATCGGACATTGACACTCCTG	59.981	21	CAAGGCGTATATGATGACGAGA	60.117	22	106	2242	2347
c12295.graph_c0	TAGAGAAGGTCCCCGCTTTT	60.2	20	TAGGGCAACTGATGAGGAGG	60.21	20	268	2897	3164	TAGAGAAGGTCCCCGCTTTT	60.2	20	GTGAATCAACTGGTCCAGCA	59.682	20	215	2897	3111	AAAATAGAGAAGGTCCCCGC	59.554	20	TAGGGCAACTGATGAGGAGG	60.21	20	272	2893	3164
c12296.graph_c0	GGGGCAAGAAAGTGAACAAG	59.711	20	GGCTGGGAAATCATCAAGAA	60.014	20	135	8	142	GGGGCAAGAAAGTGAACAAG	59.711	20	GTAAGTGGCGAAGGTGGTGT	60.035	20	201	8	208	GGGGCAAGAAAGTGAACAAG	59.711	20	AGTAAGTGGCGAAGGTGGTG	60.171	20	202	8	209
c12296.graph_c0	ACACCACCTTCGCCACTTAC	60.035	20	TGCACAGTTGAATTTCGGAG	59.84	20	245	189	433	ACACCACCTTCGCCACTTAC	60.035	20	TTGCACAGTTGAATTTCGGA	60.234	20	246	189	434	CACCACCTTCGCCACTTACT	60.171	20	TGCACAGTTGAATTTCGGAG	59.84	20	244	190	433
c12306.graph_c0	AGATCTGCAGCAGGGGAGT	59.961	19	TCCCTCGAACAACTTTCACC	60.088	20	186	144	329	AGATCTGCAGCAGGGGAGT	59.961	19	GACGGTCCTTTACATTCCCA	59.79	20	226	144	369	AGCAGGGGAGTGGAGAAAA	59.788	19	GACGGTCCTTTACATTCCCA	59.79	20	218	152	369
c12306.graph_c0	TCTACGGTGATAGCGTGTGC	59.895	20	CCACCCAAGAAAAGTCCAAA	59.942	20	278	996	1273	TCTACGGTGATAGCGTGTGC	59.895	20	CTCCACCCAAGAAAAGTCCA	60.081	20	280	996	1275	TCCTCTCCTGTGCAGAACAA	59.545	20	CCACCCAAGAAAAGTCCAAA	59.942	20	158	1116	1273
c12308.graph_c0	TCCATTATTCAAGCCAGCAA	59.257	20	GCATGGTGCACATCATTCTC	60.088	20	192	81	272	TGTCTTTCCATATGTCTGGGC	59.947	21	GCATGGTGCACATCATTCTC	60.088	20	244	29	272	CCATTATTCAAGCCAGCAAA	58.769	20	GCATGGTGCACATCATTCTC	60.088	20	191	82	272
c12308.graph_c0	GGAGCACAGTGGAAGCTAGG	60.012	20	AAAATGTCTAAGAATTGAAAGAAAAAG	57.175	27	230	1040	1269	GATCCAAAGTATCAGGGCCA	59.894	20	AAAATGTCTAAGAATTGAAAGAAAAAG	57.175	27	116	1154	1269	GAGCACAGTGGAAGCTAGGC	60.164	20	AAAATGTCTAAGAATTGAAAGAAAAAG	57.175	27	229	1041	1269
c12311.graph_c0	TTTGATTTGTGCCCTTGTGA	60.088	20	CGCTTGTTCTTGATTACGCC	60.772	20	182	1026	1207	TTTGATTTGTGCCCTTGTGA	60.088	20	CCGCTTGTTCTTGATTACGC	60.772	20	183	1026	1208	TTTGATTTGTGCCCTTGTGA	60.088	20	CGCCAGACATTTACAACTGG	59.195	20	166	1026	1191
c12317.graph_c0	CCCGTCAGCTGTAGGAAAAA	60.241	20	CTGTGGGGTTCTGGTTTGTT	59.861	20	131	262	392	CTGACCCTTCATCCATCCAT	59.737	20	CTGTGGGGTTCTGGTTTGTT	59.861	20	266	127	392	CTGACCCTTCATCCATCCAT	59.737	20	TGGGGTTCTGGTTTGTTTTC	59.807	20	263	127	389
c12317.graph_c0	GAGTTGCCACTGAGGCTTTC	59.997	20	CTAAACCCATCCCAGCACAT	59.813	20	231	2322	2552	GAGTTGCCACTGAGGCTTTC	59.997	20	AATCTAAACCCATCCCAGCA	59.387	20	234	2322	2555	ATGAGTTGCCACTGAGGCTT	59.874	20	AATCTAAACCCATCCCAGCA	59.387	20	236	2320	2555
c12317.graph_c0	AAGATCAACATCAGACGGGG	59.927	20	TTTCCTAGCAATTTGGTCCG	60.067	20	179	3430	3608	CGACCAAGAGAACCCCATAA	59.926	20	TTTCCTAGCAATTTGGTCCG	60.067	20	244	3365	3608	GATCGTTGGCAGAGAAGAGC	60.104	20	TTTCCTAGCAATTTGGTCCG	60.067	20	141	3468	3608
c12326.graph_c0	AACATAGTGCCAAGGCCAAC	60	20	GATTTGTGCTGCCCACTTTT	60.118	20	230	6453	6682	ATGGGCACAGCTTTTATTGC	60.103	20	GATTTGTGCTGCCCACTTTT	60.118	20	264	6419	6682	AACATAGTGCCAAGGCCAAC	60	20	GAAATCTTCCCTTCCCCAAA	60.237	20	253	6453	6705
c12328.graph_c0	CAACAGAAAAATGGCGTCAA	59.706	20	CCGTTTCTGGCAAATGATCT	60.074	20	268	959	1226	CAACAGAAAAATGGCGTCAA	59.706	20	TTCCGTTTCTGGCAAATGAT	60.448	20	270	959	1228	CAACAGAAAAATGGCGTCAA	59.706	20	ATGTTCCGTTTCTGGCAAAT	59.434	20	273	959	1231
c12329.graph_c0	GCCCATGAAGTTGGCATAGT	59.962	20	ATTGCCGTATCCGTGTTAGG	59.845	20	166	2432	2597	GCCCATGAAGTTGGCATAGT	59.962	20	GAAGAGCGAGTATGGTTCGG	59.836	20	221	2432	2652	GCCCATGAAGTTGGCATAGT	59.962	20	AAGAGCGAGTATGGTTCGGA	59.836	20	220	2432	2651
c12330.graph_c1	CCAATCTTGATGAAATCCCAA	59.748	21	TTGCATCATTCAAGCCACAT	60.08	20	269	968	1236	TCCAATCTTGATGAAATCCCA	60.259	21	TTGCATCATTCAAGCCACAT	60.08	20	270	967	1236	CCAATCTTGATGAAATCCCAA	59.748	21	CATTCAAGCCACATCAGCAT	59.679	20	263	968	1230
c12330.graph_c1	CCAATCTTGATGAAATCCCAA	59.748	21	TTGCATCATTCAAGCCACAT	60.08	20	269	968	1236	TCCAATCTTGATGAAATCCCA	60.259	21	TTGCATCATTCAAGCCACAT	60.08	20	270	967	1236	CCAATCTTGATGAAATCCCAA	59.748	21	CATTCAAGCCACATCAGCAT	59.679	20	263	968	1230
c12330.graph_c1	CTAAGGCATGTACGGGGAAA	59.953	20	AAAACTCGTGGTTCAGTGGC	60.156	20	261	4056	4316	GGGAAAACAATCTCCCAACA	59.767	20	AAGGGACCAATCACTTGACG	59.966	20	279	4070	4348	GATCCCAGACGGGATATGAA	59.709	20	AAGGGACCAATCACTTGACG	59.966	20	153	4196	4348
c12333.graph_c0	TGGACATGGAGGAAAAGAAAA	59.532	21	TGAAATTTTTAAGGACGGCG	60.068	20	119	168	286	TGGACATGGAGGAAAAGAAAA	59.532	21	AAGGAGAAGGCTGGATTGGT	60.074	20	252	168	419	TGGACATGGAGGAAAAGAAAA	59.532	21	TGGGTATCCGACAAGGAAAG	59.926	20	269	168	436
c12333.graph_c0	CTGAGGAGCTTCTTCTCCGA	59.82	20	CAATGGCATTTGTGGTTGAG	59.964	20	221	1567	1787	TGAGGAGCTTCTTCTCCGAC	59.679	20	CAATGGCATTTGTGGTTGAG	59.964	20	220	1568	1787	CTGAGGAGCTTCTTCTCCGA	59.82	20	TGTCAATGGCATTTGTGGTT	59.823	20	224	1567	1790
c12334.graph_c0	TGATCTTCCACCCTCTCCAC	60.048	20	CTCTGTCACATCTGCCCTCA	59.98	20	162	119	280	GTGATCTTCCACCCTCTCCA	60.048	20	CTCTGTCACATCTGCCCTCA	59.98	20	163	118	280	AACCTGTCCCATGTCACTCC	59.817	20	CTCTGTCACATCTGCCCTCA	59.98	20	257	24	280
c12335.graph_c0	CCAATATGCAACGGAAGGTT	59.823	20	ATGGCTTTATGGCGAAGACT	58.814	20	226	30	255	TCCAATATGCAACGGAAGGT	60.331	20	ATGGCTTTATGGCGAAGACT	58.814	20	227	29	255	AAACGCACCCAATCTTTTGA	60.481	20	ATGGCTTTATGGCGAAGACT	58.814	20	253	3	255
c12336.graph_c0	CCATCTCGTGGATCGCTTAC	60.624	20	GCAGAAGCAAGAAGACTCCC	59.166	20	175	1557	1731	CCATCTCGTGGATCGCTTAC	60.624	20	CAGAAGCAAGAAGACTCCCAA	59.601	21	174	1557	1730	CCATCTCGTGGATCGCTTA	59.765	19	GCAGAAGCAAGAAGACTCCC	59.166	20	175	1557	1731
c12337.graph_c0	TAACAGCCGAACGGAGAGTT	59.875	20	GGGACTGACCAAAGCAAGAG	59.844	20	266	196	461	TAACAGCCGAACGGAGAGTT	59.875	20	AGGGACTGACCAAAGCAAGA	59.844	20	267	196	462	TAACAGCCGAACGGAGAGTT	59.875	20	CACCTTTGCCTAAGGGACTG	59.728	20	279	196	474
c12337.graph_c0	AGAAGTGGAACATGCAAGGG	60.111	20	GTCCTCATTGCGGGTTAAAA	59.938	20	225	2390	2614	AGAAGTGGAACATGCAAGGG	60.111	20	CCTCATTGCGGGTTAAAAAG	59.581	20	223	2390	2612	GGGCTCTTGCATTATTGGTG	60.469	20	GTCCTCATTGCGGGTTAAAA	59.938	20	207	2408	2614
c12340.graph_c0	GCTGCTCAATCTGTTCCCAC	60.812	20	GATCGTTGGCATAGGCTGTT	60.103	20	253	2437	2689	GCTGCTCAATCTGTTCCCAC	60.812	20	CGTTGGCATAGGCTGTTTTT	60.131	20	250	2437	2686	GCTGCTCAATCTGTTCCCAC	60.812	20	CTTGATCGTTGGCATAGGCT	60.235	20	256	2437	2692
c12340.graph_c0	TCTCGAAGTGCTTGAAGGGT	59.989	20	TTCCCTTGAGCCCATAAGTG	60.066	20	237	5115	5351	TCGAAGTGCTTGAAGGGTCT	59.989	20	TTCCCTTGAGCCCATAAGTG	60.066	20	235	5117	5351	CTCGAAGTGCTTGAAGGGTC	59.989	20	TTCCCTTGAGCCCATAAGTG	60.066	20	236	5116	5351
c12341.graph_c0	TGAGTCTCACGTGATCCCATA	59.101	21	AATATCCAGGGATTCAGGGG	59.974	20	206	46	251	TGAGTCTCACGTGATCCCATA	59.101	21	TGTGTGATTGGAGCCAGAAG	59.831	20	237	46	282	TGAGTCTCACGTGATCCCATA	59.101	21	TTGTGTGATTGGAGCCAGAA	60.24	20	238	46	283
c12341.graph_c0	GAGGTTGGTGGAGGAATTGA	59.903	20	TAAACTGGAGGTGGCTTTGG	60.103	20	258	1149	1406	GAGGTTGGTGGAGGAATTGA	59.903	20	GCGTTTCAGTGAAGTCTCCC	59.851	20	136	1149	1284	GAGGTTGGTGGAGGAATTGA	59.903	20	CGCGTTTACTACTGCTGCTG	59.838	20	213	1149	1361
c12343.graph_c0	TCTCTGTTTTCCGAGCCACT	59.989	20	TATGATGAACCTGGGTGGGT	60.05	20	168	1743	1910	TTTTCCGAGCCACTGCTACT	60.015	20	TATGATGAACCTGGGTGGGT	60.05	20	162	1749	1910	TCTCTGTTTTCCGAGCCACT	59.989	20	GGGTGGGTTGTTGATGTTTC	60.073	20	156	1743	1898
c12345.graph_c0	TTCCTCCATTCCCTCCTTTT	59.875	20	TTGCGACTTACCCTCTGGAT	59.694	20	183	170	352	TTTTCCTTCCTCCATTCCCT	59.875	20	TTGCGACTTACCCTCTGGAT	59.694	20	189	164	352	TTTTTCCTTCCTCCATTCCC	60.237	20	TTGCGACTTACCCTCTGGAT	59.694	20	190	163	352
c12345.graph_c0	CATGTACGGATCCAGAGGGT	59.803	20	AACAAATCAACCCCCAGACA	60.21	20	275	324	598	GATCCAGAGGGTAAGTCGCA	60.218	20	AACAAATCAACCCCCAGACA	60.21	20	267	332	598	ATCCAGAGGGTAAGTCGCAA	59.694	20	AACAAATCAACCCCCAGACA	60.21	20	266	333	598
c12346.graph_c0	TTTCTCGGGCTTTTATGTGG	60.067	20	AATTGAATTGAAAAGAAGGAAACA	58.303	24	174	1461	1634	TTTCTCGGGCTTTTATGTGG	60.067	20	GAGAGAGAAAACTAGCCAATTGAA	58.294	24	191	1461	1651	TGGAGCTCGAAACGGTACTT	59.875	20	AATTGAATTGAAAAGAAGGAAACA	58.303	24	192	1443	1634
c12354.graph_c0	GAGCTGCGATACGGTTCTTT	59.481	20	TTTCTATTTTTGGTTGCGGG	59.937	20	149	17	165	AGCTGCGATACGGTTCTTTC	59.481	20	TTTCTATTTTTGGTTGCGGG	59.937	20	148	18	165	AAAGAGCTGCGATACGGTTC	59.481	20	TTTCTATTTTTGGTTGCGGG	59.937	20	152	14	165
c12354.graph_c0	TTTCGCTTCCACCAATAAGG	60.067	20	TCTTGGCCTTCAACTCTGGT	59.844	20	240	2448	2687	TTTCGCTTCCACCAATAAGG	60.067	20	GTCTTGGCCTTCAACTCTGG	59.844	20	241	2448	2688	TTTCGCTTCCACCAATAAGG	60.067	20	TTTGCTTGAGTGGACGATTG	59.84	20	218	2448	2665
c12356.graph_c0	CGAGTTGAAGTCCCTTGCTT	59.473	20	AATGCCATTCACATTCGGTT	60.199	20	266	2748	3013	ACGGCAACAAATCCAAGAAT	59.434	20	TTGGTTCTCTCTCTGCCCAT	59.803	20	264	2772	3035	ACGGCAACAAATCCAAGAAT	59.434	20	AATGCCATTCACATTCGGTT	60.199	20	242	2772	3013
c12359.graph_c0	GAGGAGGTGGACGATTTTGA	60.05	20	GAGGCCGTTAGAGAAAACCC	60.074	20	252	956	1207	GTCTCATCTCCCAATTCCCA	59.862	20	GAGGCCGTTAGAGAAAACCC	60.074	20	195	1013	1207	GAGGAGGTGGACGATTTTGA	60.05	20	ACAACTGGAATGGGTTTGGA	60.21	20	160	956	1115
c12365.graph_c0	GCCGTGTTTTAATTGGCAGT	60.003	20	TTGCATTTTAGCAGCCACAG	60.014	20	232	327	558	GCCGTGTTTTAATTGGCAGT	60.003	20	TTCCACAGTGATGGAGACCA	60.088	20	148	327	474	GCCGTGTTTTAATTGGCAGT	60.003	20	TCCACGTTTGGACAACTTGA	60.128	20	195	327	521
c12380.graph_c0	AAAGGGGGACAGATTTGAGG	60.298	20	AGGAATTCTCAGGTGCTCCA	59.803	20	207	170	376	GGGACAGATTTGAGGCATTC	59.488	20	AGGAATTCTCAGGTGCTCCA	59.803	20	202	175	376	AAAGGGGGACAGATTTGAGG	60.298	20	TCAGGTGCTCCATAGCTGAA	59.547	20	199	170	368
c12382.graph_c0	GGAGTATGTAAAGCGGGAAACA	60.364	22	TGCAACTATTCTGCTCACGG	60.011	20	148	0	147	GGAGTATGTAAAGCGGGAAACA	60.364	22	CCAAATCCAAGAGGGTCTGA	60.042	20	215	0	214	GGAGTATGTAAAGCGGGAAACA	60.364	22	TTGTGTGCCAAATCCAAGAG	59.691	20	222	0	221
c12382.graph_c0	AGACCATGAATGCCAAGTCC	59.934	20	TCCTTCAGGATAGACCGTGC	60.218	20	223	3768	3990	AGACCATGAATGCCAAGTCC	59.934	20	GCAGCTACTGCATCTGCAAC	59.777	20	196	3768	3963	TACGAGACCATGAATGCCAA	60.073	20	TCCTTCAGGATAGACCGTGC	60.218	20	227	3764	3990
c12386.graph_c0	CTCCTCCCACTTGCTGTTTC	59.844	20	CGGAATTCAGGAGCTCAAAG	59.948	20	210	1111	1320	TCCTCCCACTTGCTGTTTCT	59.844	20	CGGAATTCAGGAGCTCAAAG	59.948	20	209	1112	1320	TTGCTGTTTCTTGTTGCTGC	60.18	20	CGGAATTCAGGAGCTCAAAG	59.948	20	200	1121	1320
c12387.graph_c0	TTTCTGGCCGGTCATTTTTA	60.427	20	TGTGTGTCTCATTTTCCCGA	60.088	20	137	379	515	TTTCTGGCCGGTCATTTTTA	60.427	20	TGAAAACGAGAAGAATCCCG	60.184	20	250	379	628	TTCTGGCCGGTCATTTTTAT	59.411	20	TGTGTGTCTCATTTTCCCGA	60.088	20	136	380	515
c12397.graph_c0	GCCTATTAGGGTTTCGGCTC	60.061	20	ATGATTGCTCTGGTGTCACG	59.707	20	134	652	785	GCCTATTAGGGTTTCGGCTC	60.061	20	TTTGACCATGATTGCTCTGG	59.648	20	141	652	792	GCCTATTAGGGTTTCGGCTC	60.061	20	TGTGTCCGACAAAGAAGCAA	60.427	20	243	652	894
c12397.graph_c0	GATCCGCCAAAGGTGAAGTA	60.074	20	AGTCGTTGCATTACACTCGCT	59.957	21	200	1070	1269	GATCCGCCAAAGGTGAAGTA	60.074	20	GTCGTTGCATTACACTCGCT	58.955	20	199	1070	1268	GATCCGCCAAAGGTGAAGTA	60.074	20	AGTCGTTGCATTACACTCGC	58.955	20	200	1070	1269
c12397.graph_c0	AGCGAGTGTAATGCAACGACT	59.957	21	AAAAGCTCTCCCTCCAGCTC	60.096	20	132	1249	1380	AGCGAGTGTAATGCAACGAC	58.955	20	AAAAGCTCTCCCTCCAGCTC	60.096	20	132	1249	1380	GCGAGTGTAATGCAACGACT	58.955	20	AAAAGCTCTCCCTCCAGCTC	60.096	20	131	1250	1380
c12401.graph_c0	GGCTCGGAAGCATACTCATC	59.803	20	GCCGAATGCTCTAACGACTC	59.985	20	263	1478	1740	GGCTCGGAAGCATACTCATC	59.803	20	TCTCTCTCCCCCTTCAGACA	59.913	20	245	1478	1722	GGCTCGGAAGCATACTCATC	59.803	20	TGCACTTTGGATTGGTTTCA	60.088	20	181	1478	1658
c12406.graph_c0	GAACAAAATTCTAGGGTGGCA	59.077	21	TTGTGCACTGCTGATCTTCC	59.992	20	273	18	290	AGAACAAAATTCTAGGGTGGCA	60.001	22	TTGTGCACTGCTGATCTTCC	59.992	20	274	17	290	GAACAAAATTCTAGGGTGGCA	59.077	21	TCTTCCTTCAAAAAGGCCAA	59.795	20	259	18	276
c12406.graph_c0	ACCCATCTGTGTTGGGTTGT	60.135	20	TACTGAAGGTGTGGTGTGGG	59.435	20	237	2696	2932	CCATCTGTGTTGGGTTGTTG	59.848	20	TACTGAAGGTGTGGTGTGGG	59.435	20	235	2698	2932	AAAGGACCCATCTGTGTTGG	59.82	20	TACTGAAGGTGTGGTGTGGG	59.435	20	242	2691	2932
c12408.graph_c0	CAATTGACTGTAGGCTTCATCTT	57.588	23	TCCTGCTGCTGGTACTCTGA	59.726	20	280	59	338	CAATTGACTGTAGGCTTCATCTT	57.588	23	TTATATTTGTGCCGGTTGCC	60.7	20	248	59	306	CAATTGACTGTAGGCTTCATCTT	57.588	23	CCTGCTGCTGGTACTCTGAA	59.187	20	279	59	337
c12410.graph_c0	GAATCCATTCTGTGGGTAGCA	59.947	21	AGCAAAGCGATCATAAGCGT	60.01	20	256	1575	1830	GGAAATGATTTGGACTGCTGA	60.066	21	AGCAAAGCGATCATAAGCGT	60.01	20	279	1552	1830	TGGGTAGCAACTCTCTTTCCA	59.861	21	AGCAAAGCGATCATAAGCGT	60.01	20	244	1587	1830
c12415.graph_c0	CATTGCATCCATGCATTTTC	59.898	20	AGCAGGATTAGGTCTGGGGT	59.957	20	265	700	964	ATTGCATCCATGCATTTTCA	59.898	20	AGCAGGATTAGGTCTGGGGT	59.957	20	264	701	964	CATTGCATCCATGCATTTTC	59.898	20	GATTAGGTCTGGGGTTGGGT	60.052	20	260	700	959
c12421.graph_c0	TGGAGAAATTGGACTCCTGG	60.042	20	TTCTCCCTCACCACTCATCC	60.048	20	260	1355	1614	GCTGGACTGGAGAAATTGGA	60.195	20	TTCTCCCTCACCACTCATCC	60.048	20	267	1348	1614	TGGAGAAATTGGACTCCTGG	60.042	20	CCTCACCACTCATCCACTCA	59.659	20	255	1355	1609
c12428.graph_c0	GAAATGCCTGTTCAATGCAA	59.67	20	CCCGTATGGACTGTTCTCGT	59.989	20	171	76	246	TACCCTCTGGAAATGCCTGT	59.55	20	CCCGTATGGACTGTTCTCGT	59.989	20	180	67	246	GAAATGCCTGTTCAATGCAA	59.67	20	GGCTGCCATGATTGAGTGTA	59.679	20	275	76	350
c12428.graph_c0	GAAATCAGAGCCGCATTAGC	59.951	20	TTGGTTCTTAGCTACTATTTTTAAACC	57.182	27	168	1156	1323	GGTGAACCGAATCCAAGTGT	59.827	20	TTGGTTCTTAGCTACTATTTTTAAACC	57.182	27	222	1102	1323	GGAAATCAGAGCCGCATTAG	59.807	20	TTGGTTCTTAGCTACTATTTTTAAACC	57.182	27	169	1155	1323
c12432.graph_c0	GGGGGTAAGAAGGAAGTGGA	60.298	20	GGGGGTAAGAAGGAAGTGGA	60.298	20	240	920	1159	GGGGGTAAGAAGGAAGTGGA	60.298	20	ATTCTACAGGTGGTGGTGGG	59.697	20	258	920	1177	ATTCTACAGGTGGTGGTGGG	59.697	20	GGGGGTAAGAAGGAAGTGGA	60.298	20	258	902	1159
c12433.graph_c0	TCCTCCTCATCCCCTTTCTT	60.008	20	CTGCTCAAGGTTTAAGGCCA	60.378	20	240	145	384	TCCTTTCCACCTTCCCTTTT	59.912	20	CTGCTCAAGGTTTAAGGCCA	60.378	20	273	112	384	TTCCTTTCCACCTTCCCTTT	59.912	20	CTGCTCAAGGTTTAAGGCCA	60.378	20	274	111	384
c12441.graph_c0	GGGACCAGAAAGGAGGAAAG	60.045	20	GAGCATGGCATCCAAAAAGT	60.081	20	265	1352	1616	GGGACCAGAAAGGAGGAAAG	60.045	20	CGACAGTCGATGAGACCAAA	59.831	20	148	1352	1499	GGGACCAGAAAGGAGGAAAG	60.045	20	AGTCACAGTCTGCCACCCTT	59.756	20	174	1352	1525
c12448.graph_c0	GACGACGGTAAGATCGGAAA	60.074	20	TGGTTAATCCTTTTGCCTGG	59.931	20	266	2417	2682	AACAAATTCTCATCCAGCGG	60.074	20	TGGTTAATCCTTTTGCCTGG	59.931	20	247	2436	2682	ACTGACGACGGTAAGATCGG	60.134	20	TGGTTAATCCTTTTGCCTGG	59.931	20	269	2414	2682
c12458.graph_c0	GGAGGGGCGAGGTACTAATC	59.925	20	CAGGTCTGGAGCTTCGTTTC	59.989	20	160	21	180	GGAGGGGCGAGGTACTAATC	59.925	20	GTCTGGAGCTTCGTTTCCTG	59.989	20	157	21	177	GGAGGGGCGAGGTACTAATC	59.925	20	TTCCGGTGGTGAGTACATGA	59.96	20	269	21	289
c12458.graph_c0	CCGGTGACACAAAAGGAAGT	60.005	20	CTGCAACTAGCTCTCCCAGG	60.149	20	210	423	632	CCGGTGACACAAAAGGAAGT	60.005	20	CCCCAAATTCACACTCACCT	59.82	20	101	423	523	TCATGTACTCACCACCGGAA	59.96	20	CCCCAAATTCACACTCACCT	59.82	20	254	270	523
c12458.graph_c0	GAAGGCATGTTGGGAGGATA	59.894	20	TGCGAACCATGCCTACAATA	60.096	20	239	799	1037	GGCATGTTGGGAGGATATTG	60.155	20	TACTGCGAACCATGCCTACA	60.28	20	239	802	1040	GAAGGCATGTTGGGAGGATA	59.894	20	AGTAATGCCTCGCCTCTTTG	59.476	20	118	799	916
c12458.graph_c0	CAGCTCACAAAATGCTGGAA	59.988	20	TCACTTGGACAGAAGCATGG	59.831	20	205	1729	1933	CAGCTCACAAAATGCTGGAA	59.988	20	CCGTGATCACTTGGACAGAA	59.676	20	211	1729	1939	CAGCTCACAAAATGCTGGAA	59.988	20	TAGATGCCGTGATCACTTGG	59.673	20	217	1729	1945
c12463.graph_c0	AATGGTGGACGGCTGTATTC	59.82	20	TTCTGCTCATTTTGATTTGGG	60.06	21	238	530	767	TTCAGATTGCTTCAGAGCCA	59.673	20	TTCTGCTCATTTTGATTTGGG	60.06	21	263	505	767	AATGGTGGACGGCTGTATTC	59.82	20	TCTGCTCATTTTGATTTGGG	58.695	20	237	530	766
c12463.graph_c0	TGCTATGGCGTTGATGGTAA	60.096	20	AGGAAGGAAGAAGAAAGGCG	59.955	20	180	1014	1193	TTGCTATGGCGTTGATGGTA	60.096	20	AGGAAGGAAGAAGAAAGGCG	59.955	20	181	1013	1193	TTCTTGCTATGGCGTTGATG	59.833	20	AGGAAGGAAGAAGAAAGGCG	59.955	20	184	1010	1193
c12466.graph_c0	TCTTCCGCTGACTTTTTGCT	60.132	20	GAGATACGGCACTGGATCGT	60.104	20	158	224	381	TCTTCCGCTGACTTTTTGCT	60.132	20	AGAGATACGGCACTGGATCG	60.24	20	159	224	382	TCTTCCGCTGACTTTTTGCT	60.132	20	ATACGGCACTGGATCGTTGT	60.406	20	155	224	378
c12466.graph_c0	GCATCAACAGGGAAAAGAGG	59.67	20	CAAGGAAACGTCTCACACACA	59.779	21	163	1196	1358	AACGGATGGGAAAATGATTG	59.622	20	CAAGGAAACGTCTCACACACA	59.779	21	219	1140	1358	GCATCAACAGGGAAAAGAGG	59.67	20	GGTCAAGGAAACGTCTCACA	58.697	20	166	1196	1361
c12468.graph_c0	TGGCGGAACTGAAAGAGACT	59.989	20	ACTACACATCCCGAATCCGA	60.34	20	280	121	400	AAGAACGAGAGGGGTTGGTT	59.972	20	ACTACACATCCCGAATCCGA	60.34	20	249	152	400	AATGGAAGAACGAGAGGGGT	59.935	20	ACTACACATCCCGAATCCGA	60.34	20	254	147	400
c12472.graph_c0	TGATGATGAGAATTAGAAAGGGC	59.585	23	GAGCAGGTTATTGTCCCGAA	60.074	20	242	49	290	TGATGATGAGAATTAGAAAGGGC	59.585	23	TTTCGCCTGGACTTGGTATC	60.074	20	161	49	209	TGATGATGAGAATTAGAAAGGGC	59.585	23	TACCAGTTTCGCCTGGACTT	59.734	20	167	49	215
c12475.graph_c0	AAGGCCAACCCTCTGCTTAT	60.096	20	CCTAACCAGCTCCTTGGATG	59.688	20	166	2142	2307	GCTTAAAAGGCCAACCCTCT	59.725	20	CCTAACCAGCTCCTTGGATG	59.688	20	172	2136	2307	GCAACTTGCTTAAAAGGCCA	60.376	20	CCTAACCAGCTCCTTGGATG	59.688	20	179	2129	2307
c12480.graph_c0	GGGCAGGTTTTAGTTGGTGA	59.971	20	TGCATCAAGGCCATTTTTCT	60.585	20	267	4693	4959	GGGCAGGTTTTAGTTGGTGA	59.971	20	TCTGCATCAAGGCCATTTTT	60.585	20	269	4693	4961	GGGCAGGTTTTAGTTGGTGA	59.971	20	TTCTGCATCAAGGCCATTTT	60.585	20	270	4693	4962
c12484.graph_c0	TGAGTCGGTTGAGAGGAGGT	59.835	20	GACGAGGAAGATGATGGGAA	60.011	20	212	187	398	TGAGTCGGTTGAGAGGAGGT	59.835	20	AGGAAGATGATGGGAAGGCT	60.037	20	208	187	394	TGAGTCGGTTGAGAGGAGGT	59.835	20	AGACATTGGTGGCGGATTAG	59.955	20	264	187	450
c12484.graph_c0	GAAAGATGCAGCTGAGCAGA	59.425	20	CTCTGTGTGGGGGAGTTTGT	60.002	20	235	1705	1939	GCAGCTGAGCAGATCAGAAA	59.425	20	CTCTGTGTGGGGGAGTTTGT	60.002	20	228	1712	1939	GCAGCTGAGCAGATCAGAAA	59.425	20	CCGTGTGAAGAGAGAGGGAG	59.978	20	180	1712	1891
c12485.graph_c0	CGATCGTCTTCTCAATCCCT	59.239	20	CGCCATTTTCAGACCAGAAT	60.074	20	139	18	156	CGATCGTCTTCTCAATCCCT	59.239	20	AGGAACGGAAAGGCAAACTT	60.11	20	240	18	257	CCCTTGTCCTCACAAGAGGT	59.149	20	CGCCATTTTCAGACCAGAAT	60.074	20	123	34	156
c12489.graph_c0	TACACCAATCCCTACCCCAA	60.044	20	TGCAATTCCAGAGGATGATG	59.604	20	247	1016	1262	CCTACCCCAATGCACATACC	60.074	20	TGCAATTCCAGAGGATGATG	59.604	20	237	1026	1262	CCCTACCCCAATGCACATAC	60.074	20	TGCAATTCCAGAGGATGATG	59.604	20	238	1025	1262
c12494.graph_c0	TGCACAAAGGTTATTGGCAG	59.729	20	AAGGTTTCAGTGGTGCCATC	59.973	20	224	101	324	CTGCACAAAGGTTATTGGCA	59.729	20	AAGGTTTCAGTGGTGCCATC	59.973	20	225	100	324	TGCACAAAGGTTATTGGCAG	59.729	20	GGTGCCATCATCATCCTCTT	59.893	20	213	101	313
c12495.graph_c1	TTGTTCCCACGTAAAAAGCC	59.975	20	GGTGAACCTGGTTGAACAGAA	59.997	21	145	1116	1260	TGTGGGAAGGTAGGAGAACG	60.103	20	GGTGAACCTGGTTGAACAGAA	59.997	21	247	1014	1260	TAGGAGAACGAAATGCGACC	60.214	20	GGTGAACCTGGTTGAACAGAA	59.997	21	237	1024	1260
c12503.graph_c0	GCCACGATCAGTCCAATTTT	59.939	20	GGATGCAGCAAAAACAAACA	59.712	20	239	2437	2675	GATGTGAACTTGCCTCCGTT	60.119	20	GGATGCAGCAAAAACAAACA	59.712	20	259	2417	2675	ATTTTTCGGGGAGAACGAAG	60.423	20	GGATGCAGCAAAAACAAACA	59.712	20	224	2452	2675
c12506.graph_c0	GCACACACAACCTCCAAATG	60.008	20	GCTTTCCTGGGGATACACAA	59.933	20	251	288	538	ATATGCATTCTCCGCACACA	60.104	20	GCTTTCCTGGGGATACACAA	59.933	20	264	275	538	CATATGCATTCTCCGCACAC	60.104	20	GCTTTCCTGGGGATACACAA	59.933	20	265	274	538
c12511.graph_c0	TGTCAGAGATGTCCCAGCAG	59.98	20	TTCACCTTTCCAAAATTGCAC	59.967	21	146	88	233	TGTCAGAGATGTCCCAGCAG	59.98	20	CCTTTCCAAAATTGCACAAA	58.649	20	142	88	229	TGTCAGAGATGTCCCAGCAG	59.98	20	TCACCTTTCCAAAATTGCAC	58.599	20	145	88	232
c12512.graph_c0	ACCTCATCATGGCTTTCCAC	59.934	20	TGGATTCAGAGCATAGGGCT	59.797	20	217	826	1042	ACCTCATCATGGCTTTCCAC	59.934	20	GCTGGATTCAGAGCATAGGG	59.797	20	219	826	1044	ACCTCATCATGGCTTTCCAC	59.934	20	CTGGATTCAGAGCATAGGGC	59.797	20	218	826	1043
c12513.graph_c0	GTCCTCACATTTTGGGGTTG	60.21	20	GCAATCAGACGGGTCATTTT	59.939	20	196	116	311	CCTCACATTTTGGGGTTGAC	60.21	20	GCAATCAGACGGGTCATTTT	59.939	20	194	118	311	GTCCTCACATTTTGGGGTTG	60.21	20	GTCCTCGGAAGAAACGAGTG	59.844	20	265	116	380
c12517.graph_c0	GGGGTTTTCAGTTGAGGGAT	60.169	20	CAGGGATTTCCAGTTCTCCA	60.042	20	213	746	958	GGAACGGTAATGTGACTGGG	60.232	20	CAGGGATTTCCAGTTCTCCA	60.042	20	102	857	958	GGGAACGGTAATGTGACTGG	60.232	20	CAGGGATTTCCAGTTCTCCA	60.042	20	103	856	958
c12519.graph_c0	ACTGGAAGGCGGTGAAAGAT	61.019	20	GGGCAAGAAAGGAATGATGA	60.014	20	278	2598	2875	CTGGAAGGCGGTGAAAGAT	60.203	19	GGGCAAGAAAGGAATGATGA	60.014	20	277	2599	2875	AACTGGAAGGCGGTGAAAG	60.239	19	GGGCAAGAAAGGAATGATGA	60.014	20	279	2597	2875
c12525.graph_c0	ACCTTGAAGAAGTGGACCGA	59.697	20	ATTTGCAGAAATTGGTTGCC	59.945	20	264	307	570	CCTTGAAGAAGTGGACCGAC	59.697	20	ATTTGCAGAAATTGGTTGCC	59.945	20	263	308	570	ACCTTGAAGAAGTGGACCGA	59.697	20	ATTCCCATTTGACTCATGCC	59.756	20	131	307	437
c12526.graph_c0	CGTGCAGTTCACTCGCTAAC	59.664	20	ACTGGAGGGGTTTGTCTTCC	60.349	20	238	14	251	CGTGCAGTTCACTCGCTAAC	59.664	20	CATTAATCAGTGATGGCGGA	59.499	20	216	14	229	CAGTGTTCCGGCTCTTTCTT	59.473	20	ACTGGAGGGGTTTGTCTTCC	60.349	20	209	43	251
c12527.graph_c0	ACCGGATGATTTGTCCCATA	60.014	20	CAATCTTCTCCAAACCCCAA	59.903	20	275	169	443	TACCGGATGATTTGTCCCAT	60.014	20	CAATCTTCTCCAAACCCCAA	59.903	20	276	168	443	ACCGGATGATTTGTCCCATA	60.014	20	TCCCGTGATGACAATGAAAA	59.9	20	180	169	348
c12529.graph_c0	GATAACCCTGCAATCCAAGC	59.533	20	TCAGCCTCATCAACGAGGTA	59.394	20	278	468	745	GATAACCCTGCAATCCAAGC	59.533	20	CAGCCTCATCAACGAGGTAAG	59.883	21	277	468	744	GATAACCCTGCAATCCAAGC	59.533	20	CAGCCTCATCAACGAGGTAA	58.874	20	277	468	744
c12531.graph_c0	TTGAAACTGCTTTGCTGTGG	60.027	20	GACTGGTTGGTTCTTTCGAACT	59.66	22	274	1	274	TTGAAACTGCTTTGCTGTGG	60.027	20	TGGTTGGTTCTTTCGAACTACA	59.649	22	271	1	271	TCTTCTGGACAACCACCCTC	60.088	20	GACTGGTTGGTTCTTTCGAACT	59.66	22	194	81	274
c12544.graph_c0	TTTCCTTCAACCGATTTTGC	60.053	20	ATAAGCGAAAACCGCAACTG	60.264	20	170	143	312	TTTCCTTCAACCGATTTTGC	60.053	20	GGTGGGTGTGGTAGTGGTCT	59.732	20	278	143	420	TTTCCTTCAACCGATTTTGC	60.053	20	GAATAAGCGAAAACCGCAAC	59.726	20	172	143	314
c12544.graph_c0	TTTCCTTCAACCGATTTTGC	60.053	20	GGTGGGTGTGGTAGTGGTCT	59.732	20	278	143	420	CCTTCAACCGATTTTGCACT	60.11	20	GGTGGGTGTGGTAGTGGTCT	59.732	20	275	146	420	CAGTTGCGGTTTTCGCTTAT	60.264	20	TTGGCCGGTGATAATACACA	59.809	20	165	293	457
c12551.graph_c0	GCACAAGCAAGAAGATGCAA	60.142	20	ACTGTTCTGTTCGGAGGCAT	59.727	20	222	1825	2046	GCACAAGCAAGAAGATGCAA	60.142	20	AATCTTGATTCTTGGCGGAA	59.645	20	198	1825	2022	AGCAAGAAGATGCAACCCAC	60.263	20	ACTGTTCTGTTCGGAGGCAT	59.727	20	217	1830	2046
c12553.graph_c0	GACCTTCCCGAAATGCACTA	60.074	20	TGTAGAAAGCTAGAGCCACGC	59.805	21	229	4485	4713	AAGACGCGGGAACTTAAACA	59.747	20	TGTAGAAAGCTAGAGCCACGC	59.805	21	127	4587	4713	ACAAAAGACGCGGGAACTTA	59.747	20	TGTAGAAAGCTAGAGCCACGC	59.805	21	131	4583	4713
c12554.graph_c0	TGGGTTAAAGTGCGTGAGTG	59.758	20	CGAGCTAAAACTGCCTGGTC	60.015	20	273	50	322	TGTGGGTTAAAGTGCGTGAG	59.758	20	CGAGCTAAAACTGCCTGGTC	60.015	20	275	48	322	TGGGTTAAAGTGCGTGAGTG	59.758	20	GCTAAAACTGCCTGGTCTGC	60.022	20	270	50	319
c12558.graph_c0	AACACCATCCAAGCTGAACC	59.973	20	ATACAAGTCGATTGGGCTGG	59.955	20	254	624	877	AACACCATCCAAGCTGAACC	59.973	20	AGCATACAAGTCGATTGGGC	60.103	20	257	624	880	AACACCATCCAAGCTGAACC	59.973	20	GCATACAAGTCGATTGGGCT	60.103	20	256	624	879
c12558.graph_c0	CTCCATGTTTAAGGACCCCA	59.784	20	TTGGAGCCTGAGAATTACGG	60.206	20	205	1479	1683	CTCCATGTTTAAGGACCCCA	59.784	20	TGGAGCCTGAGAATTACGGT	59.694	20	204	1479	1682	CTCCATGTTTAAGGACCCCA	59.784	20	CGATTGGTTTGTGATGTGGA	60.367	20	237	1479	1715
c12559.graph_c0	TCCCTGGTCCTAAGCTGCTA	59.971	20	GAAGCTACATGCATATGTCCGA	60.124	22	108	3245	3352	TGCTGAGCTGACTGCAATTT	59.746	20	GAAGCTACATGCATATGTCCGA	60.124	22	157	3196	3352	GAACCCTTCCCTGGTCCTAA	60.298	20	GAAGCTACATGCATATGTCCGA	60.124	22	115	3238	3352
c12566.graph_c0	AATCTCACGCACTCAATCCC	60.081	20	TTAAATCGGGAAATTGGACG	59.767	20	234	820	1053	TCGCCGGAGAAATTTTACAT	59.547	20	GTCGTCACGAAAGCCCTAAG	59.875	20	249	863	1111	TTCGCCGGAGAAATTTTACA	60.56	20	GTCGTCACGAAAGCCCTAAG	59.875	20	250	862	1111
c12577.graph_c0	ACTGTGCAGAAAACACACGC	59.953	20	AGACAGAGGAGCAAGAACGG	59.598	20	182	1213	1394	ACGGAAGATCTGAAAGCCAA	59.813	20	AGACAGAGGAGCAAGAACGG	59.598	20	149	1246	1394	TGCAGAAAACACACGCAAAT	60.302	20	AGACAGAGGAGCAAGAACGG	59.598	20	178	1217	1394
c12578.graph_c1	TACAAAGGGATTCAGTCGGG	59.926	20	GGGACAGAAAAAGCTCCCTT	59.691	20	176	37	212	TACAAAGGGATTCAGTCGGG	59.926	20	TGGGAACATTGTTGCTATGC	59.548	20	237	37	273	TACAAAGGGATTCAGTCGGG	59.926	20	TCCTTCGGTTAAAGATGGGA	59.5	20	137	37	173
c12578.graph_c1	CTGGAACGAAGTTACCCGTG	60.541	20	TAAAACGCGAAAACACAAGC	59.006	20	180	2061	2240	CTGGAACGAAGTTACCCGTG	60.541	20	GGGCAAAAGGACTAGAAATGG	59.952	21	138	2061	2198	CTGGAACGAAGTTACCCGTG	60.541	20	CGAAAACACAAGCGACGAAT	61.196	20	173	2061	2233
c12587.graph_c0	GGCCGAAAGAAAATGATGAA	60.016	20	GGGTATCCTTGTCCAGAGACAT	59.327	22	247	562	808	AAGGGCCGAAAGAAAATGAT	59.909	20	GGGTATCCTTGTCCAGAGACAT	59.327	22	250	559	808	AGAAGGGCCGAAAGAAAATG	60.553	20	GGGTATCCTTGTCCAGAGACAT	59.327	22	252	557	808
c12590.graph_c0	CCTCAGCCACTCTCACCTTC	59.986	20	GCTGAAACTCCGAGGAATCA	60.34	20	253	131	383	TCCTCAGCCACTCTCACCTT	59.986	20	GCTGAAACTCCGAGGAATCA	60.34	20	254	130	383	TTCCTCAGCCACTCTCACCT	59.986	20	GCTGAAACTCCGAGGAATCA	60.34	20	255	129	383
c12596.graph_c0	ACCATACTTTCCCCTCCCAC	60.052	20	CCATGGTGAGTCAAAGCTCA	59.831	20	214	36	249	ACCATACTTTCCCCTCCCAC	60.052	20	AGAGGCAGCAAGATTTGAGC	59.723	20	240	36	275	ACCATACTTTCCCCTCCCAC	60.052	20	GGCAGCAAGATTTGAGCTTT	59.597	20	237	36	272
c12603.graph_c0	TTGACTGGTGTCAGCTTTGC	60.032	20	GGTGCCAGCACTAACAATGA	59.722	20	271	415	685	TTGACTGGTGTCAGCTTTGC	60.032	20	CGATTTCTGCTGCCATTCTT	60.352	20	212	415	626	GATCCCCTCACACCACAAAT	59.636	20	GCGAATCGGTAACGTGAAAT	59.967	20	271	454	724
c12610.graph_c0	TGATGATGAGCAGCAGAAGAG	59.282	21	CTAGTCGCCTTCCAATTTCG	59.839	20	249	1006	1254	TGATGATGAGCAGCAGAAGA	58.156	20	CTAGTCGCCTTCCAATTTCG	59.839	20	249	1006	1254	TGATGATGAGCAGCAGAAGAGT	60.164	22	CTAGTCGCCTTCCAATTTCG	59.839	20	249	1006	1254
c12614.graph_c0	CTGTGGTTCTCCCCAACAAT	59.82	20	TCCTCGAGATTGGCTGTTCT	59.95	20	270	123	392	CCATTAAGTTGGCCATTGCT	59.96	20	CTCCAGTTCTTCCCCCATTT	60.298	20	126	102	227	CTGTGGTTCTCCCCAACAAT	59.82	20	TTTCCTCGAGATTGGCTGTT	59.813	20	272	123	394
c12618.graph_c0	TGTTGGTGTTGGGATCAATG	60.216	20	AAATGCCTGAGAAACGCAGT	59.882	20	140	738	877	ATCCGCCTAGGCCTCTTATC	59.671	20	AAATGCCTGAGAAACGCAGT	59.882	20	189	689	877	GATCCGCCTAGGCCTCTTAT	59.671	20	AAATGCCTGAGAAACGCAGT	59.882	20	190	688	877
c12621.graph_c0	AGCCAACTTTGCTCTTTGGA	59.993	20	CTTGATGAACCGTTCCGTTT	59.971	20	260	469	728	CATCTGAGCTCATCAAGCCA	60.096	20	CTTGATGAACCGTTCCGTTT	59.971	20	275	454	728	AGCCAACTTTGCTCTTTGGA	59.993	20	AGTACACAGTGCACCGCAAC	59.826	20	197	469	665
c12635.graph_c0	GATTCCATGGCGAAAGAAAA	60.016	20	GTGGGTCTGTGGGTCTGTGT	60.915	20	260	1995	2254	GATTCCATGGCGAAAGAAAA	60.016	20	GTGTGGGTCTGTGGGTCTGT	60.915	20	262	1995	2256	GATTCCATGGCGAAAGAAAA	60.016	20	GTGTGTGGGTCTGTGGGTCT	60.915	20	264	1995	2258
c12647.graph_c0	TTCGCAATTGGAAGCTCTTT	59.96	20	CAGTGGAGCAGCAGTGGTTA	60.049	20	258	1308	1565	TTCCCAATAGCTCCAACAGG	60.066	20	CCTCCATTGGTTGAGGAAGA	60.042	20	269	1365	1633	GGTGCAGGAATCAGTCCATT	59.934	20	CAGTGGAGCAGCAGTGGTTA	60.049	20	276	1290	1565
c12648.graph_c0	CCATTCGCTTCTTTGATATGC	59.696	21	ATTTGCGGCTGAAAACTGAT	59.713	20	280	229	508	GATTTTGGAGTATCTCCGGG	58.452	20	GCCCATTTCCAACACAAACT	59.836	20	265	349	613	GATTTTGGAGTATCTCCGGG	58.452	20	AATCGAAACCACAGTTTGGG	59.83	20	198	349	546
c12649.graph_c0	GGAGAAGCCACTTCAATCCA	60.195	20	GTCCCCAAAGTCAACGAAAA	59.948	20	164	86	249	GGAGAAGCCACTTCAATCCA	60.195	20	GCAGGTACATGGAAGGAGGA	60.073	20	197	86	282	GGAGAAGCCACTTCAATCCA	60.195	20	CCCCAAAGTCAACGAAAAGA	60.081	20	162	86	247
c12650.graph_c0	AGTCAAACCCAAAACATCGG	59.83	20	AAATGTCCGAAGCAAAAACG	60.11	20	142	290	431	AGTCAAACCCAAAACATCGG	59.83	20	ATGTCCGAAGCAAAAACGAT	59.574	20	140	290	429	AGTCAAACCCAAAACATCGG	59.83	20	AATGTCCGAAGCAAAAACGA	60.617	20	141	290	430
c12650.graph_c0	CAATTCCATCTCCGGTGTCT	59.927	20	TCCAAACACTGTTCCTGCTG	59.873	20	216	1104	1319	TGCCTCTGTTCATTTTGTGC	59.847	20	TCCAAACACTGTTCCTGCTG	59.873	20	255	1065	1319	GCTGCAGCAGTCATGTCATT	60.024	20	TGCTGTTGTTGATGCCTTGT	60.31	20	176	1129	1304
c12654.graph_c0	GTCGGGTTGTCCTGTTCCTA	59.966	20	CTTCCAATTGCTCAAGAGGC	59.955	20	168	1242	1409	CTCCTTTGGGCTGTGATGTT	60.111	20	CTTCCAATTGCTCAAGAGGC	59.955	20	250	1160	1409	AACTCCTTTGGGCTGTGATG	60.111	20	CTTCCAATTGCTCAAGAGGC	59.955	20	252	1158	1409
c12654.graph_c0	CTCCAAACACCTTCGCTGAT	60.255	20	AATTCCCATTTCCACCATGA	59.991	20	272	1688	1959	TACCTCCAAACACCTTCGCT	59.734	20	AATTCCCATTTCCACCATGA	59.991	20	275	1685	1959	CTACCTCCAAACACCTTCGC	59.734	20	AATTCCCATTTCCACCATGA	59.991	20	276	1684	1959
c12663.graph_c0	CAGGGATCTCTTCTCGCAAC	59.95	20	TGCAGGTGTGGTCTGTGATT	60.162	20	178	141	318	AACAGGGATCTCTTCTCGCA	59.95	20	TGCAGGTGTGGTCTGTGATT	60.162	20	180	139	318	ACAGGGATCTCTTCTCGCAA	59.95	20	TGCAGGTGTGGTCTGTGATT	60.162	20	179	140	318
c12674.graph_c0	CCAGACTCTCTGTTCCCTGG	59.828	20	AACAGAAGACCCTCCTCGTCT	59.353	21	256	688	943	CCAGACTCTCTGTTCCCTGG	59.828	20	AACAGAAGACCCTCCTCGTC	58.314	20	256	688	943	CCCAGTCAAGAGTCCTTCCA	60.229	20	AACAGAAGACCCTCCTCGTCT	59.353	21	273	671	943
c12675.graph_c0	GCTTTCTGTTTCCCATATCCC	59.791	21	AGAGGAGATCCATGGTGGAA	59.46	20	278	1718	1995	GGCTTTCTGTTTCCCATATCC	59.791	21	AGAGGAGATCCATGGTGGAA	59.46	20	279	1717	1995	TTTCTGTTTCCCATATCCCC	58.69	20	AGAGGAGATCCATGGTGGAA	59.46	20	276	1720	1995
c12679.graph_c0	AAGCACGTAATAACATGGTTGG	58.945	22	GTATTGATGGCAATGATGCG	59.921	20	208	2	209	AAGCACGTAATAACATGGTTGG	58.945	22	AGCAATGGAAGAAAAGCCCT	60.208	20	152	2	153	AAGCACGTAATAACATGGTTGG	58.945	22	CGCCATTGAAAAATGGGTAG	60.315	20	185	2	186
c12681.graph_c0	AATGGAGAAACCGAACCAGA	59.526	20	CAAATCGGAGATTTCTTGGG	59.5	20	160	77	236	ATGGAGAAACCGAACCAGAA	59.526	20	CAAATCGGAGATTTCTTGGG	59.5	20	159	78	236	CTCTGAGTTGCCCTTCCTTG	59.982	20	AAGCAGAAACTTTCGCACAGA	60.183	21	132	163	294
c12681.graph_c0	AGCATGAAAAACCTGCTCGT	59.882	20	TCTTCTCAATCCCCATCACC	59.862	20	144	1100	1243	CTGTTTGGTGGGCAAGCTAT	60.132	20	TCTTCTCAATCCCCATCACC	59.862	20	210	1034	1243	AGCATGAAAAACCTGCTCGT	59.882	20	TTGAAGTTCCCCAAGCTGAC	60.232	20	255	1100	1354
c12682.graph_c0	ACAACCATCTCACTCCCAGG	59.962	20	CCATGATTTCGGCAGTTCTT	60.074	20	252	319	570	ACAACCATCTCACTCCCAGG	59.962	20	GGGTTCAAGGTTTGCATCAT	59.797	20	220	319	538	TGCCATTTTCTCATTGGTCA	60.049	20	GGGTTCAAGGTTTGCATCAT	59.797	20	276	263	538
c12686.graph_c0	AGTCCCTTCCACCACAACTG	60.002	20	ATTCCCATTCCCATTCATCA	59.952	20	271	159	429	AGTCCCTTCCACCACAACTG	60.002	20	TTCCCATTCCCATTCATCAT	59.952	20	270	159	428	CCCTTCCACCACAACTGAAT	59.82	20	ATTCCCATTCCCATTCATCA	59.952	20	268	162	429
c12686.graph_c0	ATGGCCTTGTTTCAAGCATC	60.081	20	CATGGGAAAAGAGAGAATGAAT	57.293	22	131	1870	2000	CCTTGTTTCAAGCATCCTCC	59.67	20	CATGGGAAAAGAGAGAATGAAT	57.293	22	127	1874	2000	AATGGCCTTGTTTCAAGCAT	59.574	20	CATGGGAAAAGAGAGAATGAAT	57.293	22	132	1869	2000
c12694.graph_c0	TTCTGCAAAATGATTTGGGTT	59.442	21	ACCTTGAGGCTTCTGATCCA	59.803	20	147	594	740	TTCTGCAAAATGATTTGGGTT	59.442	21	GCCATTTCTTCAACGAATCC	59.51	20	244	594	837	TTCTGCAAAATGATTTGGGTT	59.442	21	GGCCATTTCTTCAACGAATC	59.51	20	245	594	838
c12711.graph_c0	TCATGTCAGGCCTAGGAACC	60.073	20	CGGGTATCCAGACTATGCAA	58.599	20	271	737	1007	CCTGGAGGAGCACAACAAAT	60.111	20	CGGGTATCCAGACTATGCAA	58.599	20	230	778	1007	CTTCTCAGCTACCCCCTGTG	59.861	20	CGGGTATCCAGACTATGCAA	58.599	20	126	882	1007
c12718.graph_c0	TGGAAATGTTTCTTCCCTGG	59.903	20	ATGAACCTCACGCGAACTCT	59.874	20	181	150	330	TGGAAATGTTTCTTCCCTGG	59.903	20	GATGGAAGGATGAAGGCTCA	60.158	20	274	150	423	TGGAAATGTTTCTTCCCTGG	59.903	20	GGAAGGATGAAGGCTCACAA	60.195	20	271	150	420
c12720.graph_c0	TTTGAAGTTCCTTTCGCCAT	59.685	20	TTTGTTGAGATGATGGGGGT	60.173	20	196	151	346	TTTGAAGTTCCTTTCGCCAT	59.685	20	TGGGGATCTGATAGAGGCAG	60.173	20	126	151	276	TTTTGAAGTTCCTTTCGCCA	60.722	20	GGCAGTGAGGAGAGAGATGG	59.945	20	112	150	261
c12720.graph_c0	TCCAGCATTAGTCATCTGCG	59.972	20	GCAAAGCTCCCTTTCCTCTT	59.962	20	258	499	756	TCCAGCATTAGTCATCTGCG	59.972	20	CTCCCTTTCCTCTTTTTGGG	60.04	20	252	499	750	TCCAGCATTAGTCATCTGCG	59.972	20	TCCCTTTCCTCTTTTTGGGT	59.912	20	251	499	749
c12720.graph_c0	CCATAAGCAGTTTGTTGGGC	60.502	20	GATCAAGAAACAGGCTAGCACA	59.522	22	223	1386	1608	CGCAGGTGCAGCTAATAGAA	59.23	20	GATCAAGAAACAGGCTAGCACA	59.522	22	192	1417	1608	CCATAAGCAGTTTGTTGGGC	60.502	20	TCAAGAAACAGGCTAGCACA	57.217	20	221	1386	1606
c12733.graph_c0	ATTCGGACTGGGGAGTTCTT	59.935	20	CACGTTCTGGTGAGAGCAAA	60.025	20	137	169	305	AGGTCACTTGCCTTGCAGTT	59.914	20	CACGTTCTGGTGAGAGCAAA	60.025	20	229	77	305	AAGGTCACTTGCCTTGCAGT	59.914	20	CACGTTCTGGTGAGAGCAAA	60.025	20	230	76	305
c12733.graph_c0	AGACCATAGACACGGCATCC	59.957	20	CCGATGCTCTGCAACTTTCT	60.538	20	204	2106	2309	TTGCGTGTAATCGCATCAAT	60.103	20	CCGATGCTCTGCAACTTTCT	60.538	20	241	2069	2309	AGACCATAGACACGGCATCC	59.957	20	TTCTTCCTCCATGCTGTTGA	59.369	20	242	2106	2347
c12734.graph_c1	CGGAGCTCATTCACAATTCA	59.799	20	TATAGCCATGTCAAGGCACG	59.712	20	226	740	965	AGGAATTCGGAGCTCATTCA	59.773	20	TATAGCCATGTCAAGGCACG	59.712	20	233	733	965	TCAGGAATTCGGAGCTCATT	59.773	20	TATAGCCATGTCAAGGCACG	59.712	20	235	731	965
c12736.graph_c0	GTTACAGGGTTCCAGGGACA	59.82	20	CAACTGAATACGTCACCAGCA	59.773	21	248	1258	1505	GTTACAGGGTTCCAGGGACA	59.82	20	TGAATACGTCACCAGCATCAG	59.731	21	244	1258	1501	GTTACAGGGTTCCAGGGACA	59.82	20	CTGAATACGTCACCAGCATCA	59.731	21	245	1258	1502
c12739.graph_c0	CAGGTTGGAGTTTCTTTCCTTG	60.137	22	AGTTGCCGGAGCAGATTTTA	59.845	20	265	175	439	GGTTGGAGTTTCTTTCCTTGAA	59.61	22	AGTTGCCGGAGCAGATTTTA	59.845	20	263	177	439	CAGGTTGGAGTTTCTTTCCTTG	60.137	22	AACAAAGCTGAGGAGTTGCC	59.478	20	278	175	452
c12745.graph_c0	TGCTCTGCCTCGTATTGTTG	60.011	20	CACGCTGCCTCAAGTTCATA	60.011	20	160	358	517	TGAGTCTGCTCTGCCTCGTA	59.88	20	CACGCTGCCTCAAGTTCATA	60.011	20	166	352	517	TGCTCTGCCTCGTATTGTTG	60.011	20	GTGAGGAGGTCATGAATGGG	60.326	20	269	358	626
c12745.graph_c0	AGGCAAGAAAGCTAAGCGTG	59.791	20	ATGGAACCCAAATGAAGCTG	59.933	20	260	5790	6049	AGGCAAGAAAGCTAAGCGTG	59.791	20	TAGGATTCACACGGAAAGGC	60.074	20	233	5790	6022	AGGCAAGAAAGCTAAGCGTG	59.791	20	GAAGCTGCTGCTGCTAGGAT	59.888	20	247	5790	6036
c12745.graph_c0	CAGCTTCATTTGGGTTCCAT	59.933	20	ATGCTCTTACCACCAGCCC	60.088	19	233	6030	6262	GCCTTTCCGTGTGAATCCTA	60.074	20	ATGCTCTTACCACCAGCCC	60.088	19	260	6003	6262	AAGAGGAGCAAACTGGGGAT	60.074	20	ATGCTCTTACCACCAGCCC	60.088	19	205	6058	6262
c12747.graph_c0	TGTATGAGTACTCTTCCTTCCTTTTT	58.145	26	TCCAAAGTCCAAACTCCACC	59.943	20	207	7	213	TGTATGAGTACTCTTCCTTCCTTTTT	58.145	26	TCCAAACTCCACCAGTGACA	60.129	20	200	7	206	TGTATGAGTACTCTTCCTTCCTTTTT	58.145	26	CCACCAGTGACATACCTCCC	60.238	20	192	7	198
c12747.graph_c1	CTTCTTTGTGGCAAGGCTTC	59.993	20	GCCGAATTAGCATCCAAGAA	60.175	20	216	1757	1972	TGTGAACCACGCAAAAACAT	60.011	20	GCCGAATTAGCATCCAAGAA	60.175	20	176	1797	1972	ACTGGTCGGAGATGGAGATG	60.072	20	GCCGAATTAGCATCCAAGAA	60.175	20	153	1820	1972
c12749.graph_c0	CGTTGAAGTTACCCCCAGAA	59.964	20	AAACGCCCACTTATGAGACG	60.132	20	191	274	464	CGTTGAAGTTACCCCCAGAA	59.964	20	CATTGTCAAGGAGCTCAGCA	60.136	20	219	274	492	CGTTGAAGTTACCCCCAGAA	59.964	20	TGCAGAAACTTTGGATGCAC	59.847	20	160	274	433
c12749.graph_c0	TTCCACTCCTTGTGTACCCC	59.82	20	TGGCATTGAGAAAAAGTTGC	58.895	20	100	1407	1506	TTCCACTCCTTGTGTACCCC	59.82	20	TGGCATTGAGAAAAAGTTGCT	59.875	21	100	1407	1506	TTCCACTCCTTGTGTACCCC	59.82	20	TCAGCACCAGATGACAACAA	58.784	20	237	1407	1643
c12753.graph_c0	GAAAGAAGAGTGTCCCTAAAGCA	59.078	23	GGCAGTACCCTCCATCAAAC	59.41	20	259	81	339	AGAAAGAAGAGTGTCCCTAAAGCA	59.954	24	GGCAGTACCCTCCATCAAAC	59.41	20	260	80	339	GAAAGAAGAGTGTCCCTAAAGCA	59.078	23	CCTCCATCAAACAAATTCCC	59.22	20	251	81	331
c12754.graph_c0	CCCGAATCACAGAGAACAAA	58.695	20	CCAGGGAGTATTCAATCGACC	60.698	21	155	93	247	ACCCGAATCACAGAGAACAAA	59.583	21	CCAGGGAGTATTCAATCGACC	60.698	21	156	92	247	CCCGAATCACAGAGAACAAA	58.695	20	TCCAGGGAGTATTCAATCGAC	58.995	21	156	93	248
c12754.graph_c0	GGTTTGGCAGGGAATAGTCA	59.933	20	TGACCACAAGGACTCCAACA	60.129	20	240	584	823	GGTTTGGCAGGGAATAGTCA	59.933	20	TGTGACCACAAGGACTCCAA	60.129	20	242	584	825	GGTTTGGCAGGGAATAGTCA	59.933	20	TTGTGACCACAAGGACTCCA	60.129	20	243	584	826
c12754.graph_c0	CTGTTCATTTCTGCTGGCAA	59.988	20	CGGCAGAAGTAACTGAATGGA	60.256	21	187	1423	1609	CTGTTCATTTCTGCTGGCAA	59.988	20	AGCGGCAGAAGTAACTGAATG	59.531	21	189	1423	1611	CTGTTCATTTCTGCTGGCAA	59.988	20	GCGGCAGAAGTAACTGAATG	58.529	20	188	1423	1610
c12754.graph_c0	AGATGGAGCAGCAGGTTTGT	59.874	20	TCTCTCATGAATTATTGGGGGT	59.666	22	180	1783	1962	ATCAGATGGAGCAGCAGGTT	59.834	20	TCTCTCATGAATTATTGGGGGT	59.666	22	183	1780	1962	GGTGTGTGTGGATCAGATGG	59.801	20	TCTCTCATGAATTATTGGGGGT	59.666	22	194	1769	1962
c12757.graph_c0	TTGATCTTTCTTCCGTTGCC	60.192	20	CCCAACTTCGGAACTCACAG	60.68	20	232	39	270	ATCTTTCTTCCGTTGCCCTC	60.578	20	CCCAACTTCGGAACTCACAG	60.68	20	229	42	270	GATCTTTCTTCCGTTGCCCT	60.578	20	CCCAACTTCGGAACTCACAG	60.68	20	230	41	270
c12758.graph_c0	AACAATCATTTGCATCCTTCAA	59.456	22	TCACCATCAACAAAAGCCAA	60.088	20	183	155	337	AACAATCATTTGCATCCTTCAA	59.456	22	CCAGCTTATCGCAGGGTAAA	60.223	20	150	155	304	AACAATCATTTGCATCCTTCAA	59.456	22	AAAGCCAATAAGCGTGTCGT	59.775	20	171	155	325
c12761.graph_c0	ACCACCAAATTTTCAGCCAG	59.971	20	TAAGAGAGCCAAGCGGGTAA	59.975	20	256	120	375	ACCACCAAATTTTCAGCCAG	59.971	20	AGTGCTAAGAGAGCCAAGCG	59.92	20	261	120	380	AGCACCACCAAATTTTCAGC	60.118	20	TAAGAGAGCCAAGCGGGTAA	59.975	20	259	117	375
c12761.graph_c0	TGGCAAGAAAGAAGGCTCAT	59.955	20	TACTCATTCCAAAACCAGCG	58.771	20	204	3165	3368	TGGCAAGAAAGAAGGCTCAT	59.955	20	CTACTCATTCCAAAACCAGCG	59.755	21	205	3165	3369	TGGCAAGAAAGAAGGCTCAT	59.955	20	AAGACCAACATGAAACATGGG	59.703	21	246	3165	3410
c12762.graph_c0	TGCGTCTTCAGCTGTGTACTG	60.252	21	TGTCGTTGCCTCCATGTTTA	60.111	20	222	1299	1520	TGCGTCTTCAGCTGTGTACTG	60.252	21	GCCTCCATGTTTATGTTGGG	60.192	20	215	1299	1513	TGCGTCTTCAGCTGTGTACTG	60.252	21	TGTTGGGAAAAGGCTCAAAG	60.22	20	202	1299	1500
c12765.graph_c0	TTGGCAGGTAGTCGTTGATG	59.716	20	TCAGGAATTCACTTGTGGCA	60.24	20	186	565	750	TTGGCAGGTAGTCGTTGATG	59.716	20	AGGAATTCACTTGTGGCAGC	60.263	20	184	565	748	GTGGCACAATCGAAACCTCT	60.119	20	GAATTCACTTGTGGCAGCAG	59.445	20	265	482	746
c12772.graph_c0	CGCATGAAAAGACTCACTCAA	59.061	21	AGAAATGCACCTGCGGATAG	60.235	20	230	139	368	ACGCATGAAAAGACTCACTCAA	59.92	22	AGAAATGCACCTGCGGATAG	60.235	20	231	138	368	AACGCATGAAAAGACTCACTCA	59.92	22	AGAAATGCACCTGCGGATAG	60.235	20	232	137	368
c12777.graph_c0	TCTTGTCAAACCGTCATGAAA	59.159	21	CAAAAGTGATTTTGCCCTCA	58.745	20	247	32	278	TCTTGTCAAACCGTCATGAAA	59.159	21	TGGCAATATTTTTCTTTGGCA	60.43	21	136	32	167	CTGGCAGGGCATAGGAAAA	61.114	19	CAAAAGTGATTTTGCCCTCA	58.745	20	278	1	278
c12777.graph_c0	GGATGGATCCTGGACATCAA	60.692	20	TGCCTTGATGAAATTGTGGA	60.049	20	181	459	639	GGATGGATCCTGGACATCAA	60.692	20	TCTGATTCTGCTGTGCCTTG	60.136	20	194	459	652	GGATGGATCCTGGACATCAA	60.692	20	CCAAGGCTTATTTGAGGCAG	59.839	20	269	459	727
c12778.graph_c0	GGTGGCAATCCACTTGAAAT	59.797	20	TCTGTTTTGGAGATTTGGGG	59.903	20	200	2454	2653	CAAGAACATTAGCCATGCGA	59.833	20	AGCCAGAAAGTCAAAGCCTG	59.615	20	237	2362	2598	TCAAGAACATTAGCCATGCG	59.833	20	AGCCAGAAAGTCAAAGCCTG	59.615	20	238	2361	2598
c12782.graph_c0	CCTGGCTTGAGTTTTGCAGT	60.431	20	AAAAGCCTGCCTGATGATGA	60.744	20	133	56	188	TGCAGTCTAACCCTGCAAAA	59.464	20	AAAAGCCTGCCTGATGATGA	60.744	20	119	70	188	AATCCTGGCTTGAGTTTTGC	59.316	20	AAAAGCCTGCCTGATGATGA	60.744	20	136	53	188
c12791.graph_c0	GCTGGGCTCTATTTGCTCAG	60.118	20	ACTATCATCGCATCTTGGGG	59.917	20	230	0	229	GCTGGGCTCTATTTGCTCAG	60.118	20	CAGCTGGTGAAATCTGGACA	59.831	20	252	0	251	GCTGGGCTCTATTTGCTCAG	60.118	20	TGCAGTGCGCTTTTAGTTTG	60.191	20	135	0	134
c12794.graph_c0	TGCTGTAGCCATTTTTGCAG	60.014	20	AATGCCAAAACCCAAAACAA	60.202	20	163	3394	3556	TGCTGTAGCCATTTTTGCAG	60.014	20	AAATGCCAAAACCCAAAACA	60.202	20	164	3394	3557	TGCTGTAGCCATTTTTGCAG	60.014	20	ATGCCAAAACCCAAAACAAC	59.708	20	162	3394	3555
c12812.graph_c0	GAGAGAACATGGGTTTGGGA	59.903	20	CCAGTTCTCTTTCAGTGCCC	59.844	20	238	3103	3340	AGAACATGGGTTTGGGATCA	60.173	20	TTCGCCTTCAAACTGGAACT	59.853	20	280	3106	3385	AGAACATGGGTTTGGGATCA	60.173	20	CCAGTTCTCTTTCAGTGCCC	59.844	20	235	3106	3340
c12816.graph_c0	GCTGGAGAGGAAGAAATCCA	59.361	20	CCAGGGGTAGAGAAGCCATT	60.455	20	252	193	444	TGCTGGAGAGGAAGAAATCC	59.361	20	CCAGGGGTAGAGAAGCCATT	60.455	20	253	192	444	TGCTGGAGAGGAAGAAATCC	59.361	20	CGATAACAGAGGTGGATGCC	60.483	20	271	192	462
c12819.graph_c0	AGCCCCTCAGACATAACAACA	59.607	21	TTTTTGGCCTGGTAAGTTCG	60.103	20	182	0	181	GCCCCTCAGACATAACAACA	58.57	20	TTTTTGGCCTGGTAAGTTCG	60.103	20	181	1	181	AGCCCCTCAGACATAACAACA	59.607	21	GGTAAGTTCGCTCGGATTGA	60.214	20	172	0	171
c12822.graph_c0	AAGGAAGGACAAATACACGAAAA	59.088	23	ATGGCCATGCTTTCAGTACC	59.962	20	198	41	238	AGGAAGGACAAATACACGAAAA	57.802	22	ATGGCCATGCTTTCAGTACC	59.962	20	197	42	238	AAGGAAGGACAAATACACGAAA	57.802	22	ATGGCCATGCTTTCAGTACC	59.962	20	198	41	238
c12822.graph_c0	ATGGCATGCACCGTGTACTA	60.019	20	ATGGCATGCACCGTGTACTA	60.019	20	210	911	1120	ATGGCATGCACCGTGTACTA	60.019	20	GTACCAGCACCAAGCTCCAT	60.142	20	228	911	1138	GTACCAGCACCAAGCTCCAT	60.142	20	ATGGCATGCACCGTGTACTA	60.019	20	228	893	1120
c12822.graph_c0	ATGGCCATGCTTTCAGTACC	59.962	20	AAGGAAGGACAAATACACGAAA	57.802	22	198	1793	1990	GGCCATGCTTTCAGTACCAG	60.657	20	AAGGAAGGACAAATACACGAAA	57.802	22	196	1795	1990	ATGGCCATGCTTTCAGTACC	59.962	20	TTAAGGAAGGACAAATACACGAAA	59.128	24	200	1793	1992
c12832.graph_c0	AAGAGGCAAGCCCTTGAAGT	60.382	20	CCGAGAACCTGAACCTGAAA	60.224	20	259	240	498	AGCCCTTGAAGTCAATACGC	59.34	20	CCGAGAACCTGAACCTGAAA	60.224	20	251	248	498	AAGAGATTCCACAATCCCCC	60.133	20	ATCAAGATTGAAGCGCGAAA	60.857	20	161	195	355
c12833.graph_c0	TCGACTTCAACGAGAACAAGG	60.416	21	AGATACTCAGCGATTCCCGA	59.797	20	279	4	282	CGACTTCAACGAGAACAAGGA	60.416	21	AGATACTCAGCGATTCCCGA	59.797	20	278	5	282	CGACTTCAACGAGAACAAGG	58.496	20	AGATACTCAGCGATTCCCGA	59.797	20	278	5	282
c12834.graph_c0	TCCGTTGATCACAATCTCCA	60.048	20	GCCACTTCTATGTTGCCCAT	59.962	20	275	1266	1540	TCCGTTGATCACAATCTCCA	60.048	20	CTTGAATGTAGAACCGGGGA	59.926	20	250	1266	1515	TCCGTTGATCACAATCTCCA	60.048	20	TTGAATGTAGAACCGGGGAG	59.926	20	249	1266	1514
c12840.graph_c0	TACAAGTACGTCTGGCTGCG	60.073	20	AGAACGGAGAGTGGGGAGAT	60.073	20	249	305	553	AAAGCAGGACGGAGGAAACT	60.247	20	AGAACGGAGAGTGGGGAGAT	60.073	20	192	362	553	TACAAGTACGTCTGGCTGCG	60.073	20	GAAGATTTGGGGAAAAAGGG	59.75	20	201	305	505
c12844.graph_c0	CTGAGGAATTCACAGGGGAC	59.505	20	CCAACCGAAATCTACCTCCA	59.926	20	193	118	310	CTGAGGAATTCACAGGGGAC	59.505	20	GCATGATATGCTCAGGGGAT	59.884	20	221	118	338	TCTGAGGAATTCACAGGGGA	60.59	20	CCAACCGAAATCTACCTCCA	59.926	20	194	117	310
c12846.graph_c0	CCCAAACAAGCAGACCATTT	59.971	20	ACCACCATGACGAAGGAAAG	59.966	20	273	25	297	CGCTCCTCTTGTTTCCACAT	60.255	20	CATTAACACCACCACCACCA	60.128	20	252	59	310	CCCAAACAAGCAGACCATTT	59.971	20	TGGGTTAGAGCTGCGTTTTC	60.386	20	148	25	172
c12850.graph_c0	CAACCTTCACCGGATAGCAT	59.955	20	GAAGAAGGCGGAACATACCA	60.074	20	172	128	299	CAACCTTCACCGGATAGCAT	59.955	20	TGAAGAAGGCGGAACATACC	60.074	20	173	128	300	CACCGGATAGCATAAAGGGA	59.916	20	GAAGAAGGCGGAACATACCA	60.074	20	165	135	299
c12850.graph_c0	CATTTCTTCTCTTCCGCCAC	59.813	20	CGGCAAATACAGAGGCAACT	60.27	20	261	1072	1332	CATTTCTTCTCTTCCGCCAC	59.813	20	TTCTCGGCAAATACAGAGGC	60.352	20	265	1072	1336	ATACATAGGCGTGGTTTCCG	59.845	20	AAAACAGAGAGCACCGTTCG	60.431	20	264	1047	1310
c12851.graph_c0	AAACCTCTGGAACACCACCA	60.399	20	GAGAAAGGCATGAAAGGCAG	59.955	20	135	59	193	CAAACCTCTGGAACACCACC	60.399	20	GAGAAAGGCATGAAAGGCAG	59.955	20	136	58	193	CCAAACCTCTGGAACACCAC	60.399	20	GAGAAAGGCATGAAAGGCAG	59.955	20	137	57	193
c12853.graph_c0	TGCACGGAAACTTTTCTTTTG	60.263	21	CAAAAATGGCTAATCATCCACA	59.832	22	158	3848	4005	CACGGAAACTTTTCTTTTGCTT	59.808	22	CAAAAATGGCTAATCATCCACA	59.832	22	156	3850	4005	TCCACTTCAATCTTCCCTTTTC	59.571	22	CAAAAATGGCTAATCATCCACA	59.832	22	132	3874	4005
c12856.graph_c0	GAAACAGACCAAGCTGAATGC	59.874	21	AACATGGCACTCCATCATCA	59.925	20	116	16	131	GAAACAGACCAAGCTGAATGC	59.874	21	ATGGCACTCCATCATCATCA	59.882	20	113	16	128	GAAACAGACCAAGCTGAATGC	59.874	21	CATGGCACTCCATCATCATC	59.882	20	114	16	129
c12861.graph_c0	TGAGGGAGAGTCAAATTGGG	60.042	20	CTCTTCCACGAAGTTTTCGC	59.993	20	194	627	820	TGAGGGAGAGTCAAATTGGG	60.042	20	ATCCCCAACCACACAGAGAG	59.962	20	254	627	880	GGGGATGTTCAAATTGCCTA	59.762	20	CTCTTCCACGAAGTTTTCGC	59.993	20	271	550	820
c12863.graph_c0	CCACCCATTCTACAGTGCCT	59.989	20	GGGGTCTTTGTTGAGGGATT	60.169	20	278	465	742	CCACCCATTCTACAGTGCCT	59.989	20	TTGAGGGATTGCTGTGTCTG	59.831	20	268	465	732	CCACCCATTCTACAGTGCCT	59.989	20	TTTGTTGAGGGATTGCTGTG	59.691	20	272	465	736
c12864.graph_c0	GCGCATTCGTTGAAGACTTT	60.395	20	TCGAAATAGAGGAGGAGCCA	59.91	20	252	4539	4790	GAAACCATTCGCAATTCGTC	60.457	20	TCGAAATAGAGGAGGAGCCA	59.91	20	204	4587	4790	GTCCTCTCTGGATTGGATCG	59.612	20	GCCACGTGGGATGCTATTAT	59.813	20	279	4496	4774
c12868.graph_c0	TCCAGTGTTCTGTAGCGACG	60.049	20	CAAAATTATTGGAGGTGGCG	60.315	20	175	110	284	TCCAGTGTTCTGTAGCGACG	60.049	20	AGCTGTTTGCGCACTGAATA	59.638	20	275	110	384	TCCAGTGTTCTGTAGCGACG	60.049	20	GCGCACTGAATACTGACTCG	59.621	20	267	110	376
c12870.graph_c0	GCCATCAGTAGGATGGCATT	59.923	20	AACCAGGAATGATTATGGCG	59.784	20	278	172	449	GCCATCAGTAGGATGGCATT	59.923	20	ACCAGGAATGATTATGGCGA	60.296	20	277	172	448	CCTCCACCGCATTGTATTTC	60.331	20	TTCTGGGAAAACCAGGAATG	59.903	20	249	210	458
c12874.graph_c0	ATAACGGTCTAATCGGCGTG	59.982	20	GGTCCTTTTGACATCGCATT	59.939	20	202	593	794	ATAACGGTCTAATCGGCGTG	59.982	20	TTATCATCAGGCAGTGGCAG	59.823	20	274	593	866	ATAACGGTCTAATCGGCGTG	59.982	20	AGCAGCTGGAGGTAGCTTTG	59.78	20	245	593	837
c12881.graph_c0	GATCCAAGCTTAGTGGGCAA	60.214	20	CCGTTCGACGAAGATTCATT	60.074	20	220	59	278	TTGATCCAAGCTTAGTGGGC	60.214	20	CCGTTCGACGAAGATTCATT	60.074	20	222	57	278	ATCCAAGCTTAGTGGGCAAA	59.708	20	CCGTTCGACGAAGATTCATT	60.074	20	219	60	278
c12892.graph_c0	CATCCATGTGTGCACTCTCC	60.121	20	GGCCAAAAATGAGGAATGAA	59.878	20	102	2671	2772	ATCTCCATCTCTTGCCTCCA	59.761	20	ATTTCCGACGCTAAATGTGG	59.96	20	278	2465	2742	CATCCATGTGTGCACTCTCC	60.121	20	CTGAGGCCAAAAATGAGGAA	60.184	20	106	2671	2776
c12896.graph_c0	CCAAGCCATGGGACAATAAG	60.323	20	ATCTGTCGTCATTGCAGCAG	60.016	20	194	991	1184	CCAAGCCATGGGACAATAAG	60.323	20	ATTGCAGCAGGCCTTAAAGA	59.982	20	184	991	1174	TTAGCTGGCTGGAAAGATGG	60.344	20	ATTGCAGCAGGCCTTAAAGA	59.982	20	211	964	1174
c12896.graph_c0	CTTCAGGAACTCCACCAGGA	60.229	20	CCCAGAGGATGGAAGAACTG	59.649	20	224	1264	1487	CTTCAGGAACTCCACCAGGA	60.229	20	CCAGAGGATGGAAGAACTGG	59.649	20	223	1264	1486	TCTTCAGGAACTCCACCAGG	60.229	20	CCCAGAGGATGGAAGAACTG	59.649	20	225	1263	1487
c12897.graph_c0	AGCCTCCGCTACTTCACAAA	60.015	20	TCCTTTATGTCCTTCTTCTCAGC	59.036	23	220	1341	1560	AGCCTCCGCTACTTCACAAA	60.015	20	TTTGTGCTTGTATCACCACTTTTT	59.972	24	250	1341	1590	AGCCTCCGCTACTTCACAAA	60.015	20	TTTTGTGCTTGTATCACCACTTTT	59.972	24	251	1341	1591
c12902.graph_c0	TGCAGGAATTGAAGGGCTTA	60.712	20	TCAGGTGTGTCAGCCAATGT	60.162	20	253	203	455	TGCAGGAATTGAAGGGCTTA	60.712	20	CAGGTGTGTCAGCCAATGTC	60.162	20	252	203	454	ACTCTGCAGGAATTGAAGGG	59.284	20	TCAGGTGTGTCAGCCAATGT	60.162	20	257	199	455
c12902.graph_c0	CAGTTGCTCCTCAAGGAAGG	59.982	20	GCACAAGGCTGGGTTAGTGT	60.179	20	160	1711	1870	CAGTTGCTCCTCAAGGAAGG	59.982	20	CTGCACAAGGCTGGGTTAGT	60.312	20	162	1711	1872	ACCAGGAAGGGTGACATTTG	59.82	20	GCACAAGGCTGGGTTAGTGT	60.179	20	191	1680	1870
c12904.graph_c0	GGAATTGGGTCTGGGAATTT	59.996	20	CCTTCTTCATCTTCAACGCC	59.813	20	251	1566	1816	GGAATTGGGTCTGGGAATTT	59.996	20	CCCTTCTTCATCTTCAACGC	59.813	20	252	1566	1817	GGAATTGGGTCTGGGAATTT	59.996	20	AAATGGCTTCGGCTAAATCA	59.682	20	280	1566	1845
c12913.graph_c0	CTGGGTTTTGACGGGTTCTA	59.964	20	AAAACGAGCAGGAACCAGAA	59.853	20	227	1618	1844	CGTGGCTTTGGATCTCAACT	60.255	20	GAACCAGAACCATAAGCCCA	59.933	20	110	1724	1833	CGTGGCTTTGGATCTCAACT	60.255	20	AAAACGAGCAGGAACCAGAA	59.853	20	121	1724	1844
c12917.graph_c0	TCATTGATGCCATGGAAATG	60.284	20	CTTGTAGCAGGCTGGGTAGC	60.037	20	273	115	387	TCATTGATGCCATGGAAATG	60.284	20	TTTCTTGTAGCAGGCTGGGT	59.875	20	276	115	390	TCATTGATGCCATGGAAATG	60.284	20	GTTTCTTGTAGCAGGCTGGG	59.875	20	277	115	391
c12919.graph_c0	GAGTCTGCGCCTTTTACTGC	60.162	20	GTTGTCCAAATGATGATGCG	59.931	20	273	45	317	GAGTCTGCGCCTTTTACTGC	60.162	20	TGAGCTGCACATTCAGGAAG	60.136	20	226	45	270	GAGTCTGCGCCTTTTACTGC	60.162	20	GTCACAATTTCGAACAGCGA	59.847	20	158	45	202
c12931.graph_c0	TGCTGGATCTGTTTCACCAC	59.682	20	AGCCTAAAGCCACACCTAAAA	58.089	21	169	861	1029	TGCTGGATCTGTTTCACCAC	59.682	20	GCCTAAAGCCACACCTAAAA	57.08	20	168	861	1028	CAGCGATAGCTTCCCATGTC	60.765	20	AGCCTAAAGCCACACCTAAAA	58.089	21	277	753	1029
c12933.graph_c0	GAACACCCCCACCTTTTTCT	60.204	20	TGAGGGACCAAATCTCCTTG	60.042	20	253	1317	1569	GAACACCCCCACCTTTTTCT	60.204	20	CAACCATGAGGGACCAAATC	60.173	20	259	1317	1575	ATAACCAGGAACACCCCCAC	60.862	20	TGAGGGACCAAATCTCCTTG	60.042	20	261	1309	1569
c12937.graph_c0	ATACGAACAAATTGGTGCCC	59.691	20	GGAAAAATCCAGATCGAGTCTCT	60.089	23	187	1026	1212	TACGAACAAATTGGTGCCCT	60.365	20	GGAAAAATCCAGATCGAGTCTCT	60.089	23	186	1027	1212	GGAGGGAGGTAGACGAGCAT	60.617	20	GGAAAAATCCAGATCGAGTCTCT	60.089	23	280	933	1212
c12940.graph_c0	TTTTCACCCTGCTCTTCGAT	59.813	20	TTCGTTCTTTAAATATCGGCAG	58.462	22	168	1023	1190	AGTGACTTGTTGAGCAGCGA	59.776	20	TTCGTTCTTTAAATATCGGCAG	58.462	22	127	1064	1190	AGACCCCTCTCCCATCTCTC	59.619	20	TTCGTTCTTTAAATATCGGCAG	58.462	22	244	947	1190
c12942.graph_c0	TTCCGACAGAACAACCATCA	60.088	20	AGCAAAACCCAGTTTTCCAA	59.587	20	184	182	365	ATTCCGTCAAAGTTCCGACA	60.495	20	AGCAAAACCCAGTTTTCCAA	59.587	20	196	170	365	TTCCGACAGAACAACCATCA	60.088	20	GCAAAACCCAGTTTTCCAAT	58.928	20	183	182	364
c12942.graph_c0	CATTTGCAGCCGAAGAATTT	60.209	20	AATTTCTTCACAAATGGGTGC	58.941	21	209	1637	1845	AGAATCTCAGCCCTCCCACT	60.216	20	AATTTCTTCACAAATGGGTGC	58.941	21	146	1700	1845	TGCAGAAGTTTCTCAGGCAA	59.716	20	AATTTCTTCACAAATGGGTGC	58.941	21	274	1572	1845
c12943.graph_c0	TGATGAAATGGGAACCTCGT	60.317	20	GGCCTTTCCTATCTTCCCTG	60.032	20	224	155	378	TGATGAAATGGGAACCTCGT	60.317	20	TGGCCTTTCCTATCTTCCCT	60.032	20	225	155	379	AAGAAGACGACGGAGGAACA	59.844	20	GAATAGATGCCGACAGAGCC	59.803	20	209	91	299
c12943.graph_c0	AGCCAACCACCATTTCACTC	59.973	20	CTTTGAGGACAGCACCACAA	59.873	20	276	466	741	AGAGCCAACCACCATTTCAC	59.973	20	CTTTGAGGACAGCACCACAA	59.873	20	278	464	741	GAGCCAACCACCATTTCACT	59.973	20	CTTTGAGGACAGCACCACAA	59.873	20	277	465	741
c12943.graph_c0	TCCTGTGCTTTTGAGTGTGC	60.032	20	GAGGACGTGCCCAGAAAATA	60.074	20	169	3506	3674	CTAACATCCATGGGCAATCC	60.155	20	GAGGACGTGCCCAGAAAATA	60.074	20	265	3410	3674	GCTAACATCCATGGGCAATC	60.304	20	GAGGACGTGCCCAGAAAATA	60.074	20	266	3409	3674
c12944.graph_c0	ATGAAAAGGTTCTCGTCCCC	60.306	20	TTGCTGATTAACGGAAAGGG	60.067	20	267	737	1003	GCCAAGAGAACGCTGGTAAA	60.386	20	TTGCTGATTAACGGAAAGGG	60.067	20	230	774	1003	GCCAAGAGAACGCTGGTAAA	60.386	20	TGCATCACTGCTTCTTTTGC	60.142	20	246	774	1019
c12945.graph_c0	TGGTGATTTTGCTCGTTTTG	59.706	20	AAACCCGCTGCATAGAAAAA	59.72	20	266	405	670	TGGTGATTTTGCTCGTTTTG	59.706	20	AAAACCCGCTGCATAGAAAA	59.72	20	267	405	671	TGCTCGTCAGATTCCCTGTA	59.394	20	TCCCACCACCCAAAAATAAA	60.024	20	252	452	703
c12958.graph_c0	GATAAAGGCCCGAGAAAGGT	59.554	20	TCATAGCTGCTGTTATCACTGTTTT	59.424	25	248	1463	1710	GCCCGAGAAAGGTTGTTAGA	59.312	20	TCATAGCTGCTGTTATCACTGTTTT	59.424	25	241	1470	1710	GATAAAGGCCCGAGAAAGGT	59.554	20	TCATAGCTGCTGTTATCACTGTTT	58.176	24	248	1463	1710
c12959.graph_c0	TACCAAAACATGCGGAACAA	59.969	20	CGTGAAAGGCATGGTTACCT	59.993	20	197	685	881	CCCTTTTCTCCAGGAAGGAC	60.045	20	CGTGAAAGGCATGGTTACCT	59.993	20	153	729	881	ACCCTTTTCTCCAGGAAGGA	60.045	20	CGTGAAAGGCATGGTTACCT	59.993	20	154	728	881
c12964.graph_c0	GGTCCATTGACCTGGAGCTA	60.073	20	TCTGGCAACCCACAAATACA	59.964	20	232	2614	2845	TCTTGCAAGGCCTTCTTCAT	59.955	20	CACCAATTCAACCCCTCATT	59.647	20	137	2760	2896	GCAAGGCCTTCTTCATTCAG	59.955	20	CACCAATTCAACCCCTCATT	59.647	20	133	2764	2896
c12967.graph_c0	CCTGCCATGTCTTGATCCTT	60.073	20	CATGGCATAAGGTTTGGCTT	59.96	20	258	6457	6714	CGAAATTTCCTCCTTTTCCC	59.882	20	CATGGCATAAGGTTTGGCTT	59.96	20	180	6535	6714	CGAAATTTCCTCCTTTTCCC	59.882	20	CAGGAGACGATTGCATCTCA	59.942	20	254	6535	6788
c12967.graph_c0	TGAGATGCAATCGTCTCCTG	59.942	20	AAGCTAGATGGAGAAAGGTGGA	59.371	22	113	6769	6881	AACCTTATGCCATGACCAGG	59.813	20	AAGCTAGATGGAGAAAGGTGGA	59.371	22	181	6701	6881	TGAGATGCAATCGTCTCCTG	59.942	20	AGATGGAGAAAGGTGGAGTTG	58.241	21	108	6769	6876
c12973.graph_c0	TCTTCAAAATCCCGAGGAGA	59.744	20	AAATTTGCCGAATTGTGACC	59.807	20	153	2930	3082	AGCTGCCTCATTTCAGAAGC	59.723	20	AAATTTGCCGAATTGTGACC	59.807	20	264	2819	3082	TCTTCAAAATCCCGAGGAGA	59.744	20	AGTTTGAAACGGCACGAAAT	59.615	20	113	2930	3042
c12976.graph_c0	AGGCCTTTTTGCCTTGATTT	60.075	20	GGCTGGTGATGACATTGTTG	59.967	20	274	882	1155	AATTCAGGCCTTTTTGCCTT	60.075	20	GGCTGGTGATGACATTGTTG	59.967	20	279	877	1155	AGGCCTTTTTGCCTTGATTT	60.075	20	TGGCTGGTGATGACATTGTT	59.967	20	275	882	1156
c12984.graph_c0	GCTGTCGTAAAAGAGGACGG	59.875	20	TTGGTGCTAATTGGACAACCT	59.485	21	210	101	310	CTGTCGTAAAAGAGGACGGG	59.728	20	TTGGTGCTAATTGGACAACCT	59.485	21	209	102	310	TCCATGTCTATTGCTGGTGG	59.522	20	TTGGTGCTAATTGGACAACCT	59.485	21	166	145	310
c12985.graph_c0	CCAGAATGTGATTCTTTTGGC	59.56	21	AAGCATCCAGTAAAGCTGCC	59.481	20	241	48	288	CCAGAATGTGATTCTTTTGGC	59.56	21	TGGTGTGTGAAATAAAGGGGA	60.213	21	266	48	313	ACCAGAATGTGATTCTTTTGGC	60.36	22	AAGCATCCAGTAAAGCTGCC	59.481	20	242	47	288
c12989.graph_c0	TGACTTCAAATACCAGGTCGTC	59.101	22	ATGGCCTTGAAGTGGTTCTG	60.111	20	241	31	271	TGACTTCAAATACCAGGTCGTC	59.101	22	CAAGATGGCCTTGAAGTGGT	60.111	20	245	31	275	TGACTTCAAATACCAGGTCGTC	59.101	22	GCCTTGAAGTGGTTCTGGAG	59.844	20	238	31	268
c12990.graph_c0	CGGAAAAGAAAGCGATCAAG	59.953	20	CCCTCTCTCACGCGTCTATC	59.973	20	199	1457	1655	CGGAAAAGAAAGCGATCAAG	59.953	20	TAACGTCACCACCCTCCTTC	59.966	20	143	1457	1599	CCCATAGACGACGGAAAAGA	60.066	20	TAACGTCACCACCCTCCTTC	59.966	20	154	1446	1599
c12994.graph_c0	TCCAAAAAGGAAATGTCCAAA	59.415	21	ATGGATCGTTAATTTTGCCG	59.795	20	262	43	304	TTCCAAAAAGGAAATGTCCAA	59.415	21	ATGGATCGTTAATTTTGCCG	59.795	20	263	42	304	TCCAAAAAGGAAATGTCCAAA	59.415	21	TCGTTAATTTTGCCGGACAT	60.323	20	257	43	299
c12996.graph_c0	GGCTGAGCTCCTCTCTCTGA	59.969	20	TGAGTTTCCCCCTCTATCCC	60.264	20	223	380	602	GGCTGAGCTCCTCTCTCTGA	59.969	20	TGAAGATGAGTTTCCCCCTC	59.065	20	229	380	608	GGCTGAGCTCCTCTCTCTGA	59.969	20	TGAAGATGAGTTTCCCCCTCT	60.059	21	229	380	608
c13003.graph_c0	GAACAAGGGATTCGTGAAACA	59.963	21	CCAGTGATCCCCATGAAATC	60.135	20	260	88	347	GAACAAGGGATTCGTGAAACA	59.963	21	CTCCATGGAAGAGATGGTGC	60.622	20	241	88	328	GGCCCTATATAGCTGGCTCTC	59.35	21	CCAGTGATCCCCATGAAATC	60.135	20	183	165	347
c13004.graph_c0	CGACACGGTTACAGGATTGA	59.566	20	AGGATTGGACCGGGTTTAAG	60.18	20	267	3305	3571	CGACACGGTTACAGGATTGA	59.566	20	ACCGGGTTTAAGGAACCAAT	59.571	20	259	3305	3563	ATACCTCCAGCAGGCAACTC	59.313	20	AGGATTGGACCGGGTTTAAG	60.18	20	169	3403	3571
c13008.graph_c0	CCCCAATCTTCCTTCCTTTC	59.875	20	TGGCTGGCTAGAATTATCGG	60.188	20	280	197	476	CCCCAATCTTCCTTCCTTTC	59.875	20	ATTCTTGCCAGAGATGGTGC	60.226	20	247	197	443	CCCCAATCTTCCTTCCTTTC	59.875	20	CCAGAGATGGTGCTTCTCGT	60.408	20	240	197	436
c13014.graph_c0	GTGCCTCCGTGCATACTCTT	60.285	20	ACTAATTTGGGCTGTCGGAA	59.569	20	278	2148	2425	GTGCCTCCGTGCATACTCTT	60.285	20	AACTAATTTGGGCTGTCGGA	59.569	20	279	2148	2426	CACGAATCCTCATCGTCAAA	59.648	20	ACTAATTTGGGCTGTCGGAA	59.569	20	220	2206	2425
c13015.graph_c0	TGACTATTGTCCGCAAGCAC	59.871	20	TTGAAAATCCACGAAAAGGG	59.91	20	196	4597	4792	TGACTATTGTCCGCAAGCAC	59.871	20	CCTCCCCTGCAAACAAGTTA	60.103	20	245	4597	4841	TGACTATTGTCCGCAAGCAC	59.871	20	GCTTCTCTTTCATCCTCCCC	60.154	20	258	4597	4854
c13018.graph_c0	TGTGAATTGGCTTTGAGTCG	59.84	20	CAGCTTCTTCCCCACCATTA	60.066	20	229	649	877	TGTGAATTGGCTTTGAGTCG	59.84	20	AAGTGCAAAAAGAGCACCGT	59.92	20	204	649	852	GAAGCCTGGTTTCAGATCCA	60.195	20	CAGCTTCTTCCCCACCATTA	60.066	20	270	608	877
c13028.graph_c0	GAACCCCAGCAAACCAACTA	59.971	20	TAGTGGTCCGCTAATCTCGC	60.374	20	223	155	377	GGCTTGTGAGTGGGAAAAGA	60.232	20	TAGTGGTCCGCTAATCTCGC	60.374	20	251	127	377	GGCTTGTGAGTGGGAAAAGA	60.232	20	CGAACAGGGCATCTTAGTGG	60.647	20	265	127	391
c13030.graph_c0	TTGGAGACAAAATTGGGGAA	60.28	20	TGGTTCTTTGGTGCAGAGGT	60.69	20	134	1890	2023	TTTTGCTGCAGAACCATGAA	60.379	20	TGGTTCTTTGGTGCAGAGGT	60.69	20	231	1793	2023	TTGGAGACAAAATTGGGGAA	60.28	20	CTGGTTCTTTGGTGCAGAGG	60.822	20	135	1890	2024
c13031.graph_c0	GCAATCAGAAATGACAGCGA	59.955	20	CCGTGACTTCACCAAAACCT	60.005	20	274	3758	4031	CAAATTAACGCTCCGAAAGC	59.853	20	CCGTGACTTCACCAAAACCT	60.005	20	156	3876	4031	AATCCCCAAATTAACGCTCC	60.15	20	CCGTGACTTCACCAAAACCT	60.005	20	162	3870	4031
c13034.graph_c0	AAACTGCTGCAGAGCCAAAT	60.022	20	TCATTAAAGCCTGCAGAAAGAA	59.143	22	173	1805	1977	AAACTGCTGCAGAGCCAAAT	60.022	20	TTCATTAAAGCCTGCAGAAAGA	59.143	22	174	1805	1978	AAACTGCTGCAGAGCCAAAT	60.022	20	GGCAGGATAATTCATTAAAGCC	59.012	22	184	1805	1988
c13035.graph_c0	GGTCATGAAATTGGGGAAAA	59.599	20	GAGCGAGCTCAGGTAACCAC	60.02	20	237	2599	2835	GGTCATGAAATTGGGGAAAA	59.599	20	GTGGAGCGAGCTCAGGTAAC	60.02	20	240	2599	2838	ATGACTTGCTCGTCTTCCGT	59.874	20	CTGAAGAAGGGTGGATTTGC	59.67	20	227	2495	2721
c13040.graph_c0	TTTACAAAGATTACAGCCGTTGA	58.862	23	AAAACCTGCAATGCAAGAGC	60.395	20	254	25	278	GTTTACAAAGATTACAGCCGTTGA	59.617	24	AAAACCTGCAATGCAAGAGC	60.395	20	255	24	278	TTTACAAAGATTACAGCCGTTGAC	59.617	24	AAAACCTGCAATGCAAGAGC	60.395	20	254	25	278
c13040.graph_c0	TAGGTACATCGCTTCCAGGC	60.235	20	AAGCTTTCCAGTCTGTCCGA	59.989	20	235	1502	1736	TAGGTACATCGCTTCCAGGC	60.235	20	GAAGCTTTCCAGTCTGTCCG	59.989	20	236	1502	1737	CACTCCACCCCACAAGAAAC	60.399	20	GAAGCTTTCCAGTCTGTCCG	59.989	20	188	1550	1737
c13044.graph_c0	TGACTTGGATGCTAGAGCTGAA	60.154	22	CCCAGTTTTCCCATGATGTC	60.173	20	114	153	266	TTGACTTGGATGCTAGAGCTGA	60.154	22	CCCAGTTTTCCCATGATGTC	60.173	20	115	152	266	TGACTTGGATGCTAGAGCTGAA	60.154	22	TCCCAGTTTTCCCATGATGT	60.173	20	115	153	267
c13044.graph_c0	TTGCACAACCCTGGTTTCTT	60.529	20	CATGGACACGCGAAGTTCTA	59.864	20	209	635	843	AAACATCCTTGCACAACCCT	59.454	20	CATGGACACGCGAAGTTCTA	59.864	20	217	627	843	TTATCAAGCATTCAGCGCAC	59.983	20	ATGTTGGGAGACAACATGGC	60.79	20	275	543	817
c13045.graph_c0	TTTGAGTGGCTGCATCTTGT	59.445	20	TGTGACGGTTCTTTTTGTGAA	59.205	21	269	1887	2155	TTTGAGTGGCTGCATCTTGT	59.445	20	CTGTGACGGTTCTTTTTGTGAA	60.182	22	270	1887	2156	TTTGAGTGGCTGCATCTTGT	59.445	20	CTGTGACGGTTCTTTTTGTGA	58.811	21	270	1887	2156
c13047.graph_c0	ACAATCCACCACCGCTAGAC	59.997	20	CATAGATGCGATAGCGAGCA	60.103	20	246	482	727	ACAGAATGGTTCCATGAGGC	59.934	20	CATAGATGCGATAGCGAGCA	60.103	20	228	500	727	AGAATGGTTCCATGAGGCTG	60.073	20	CATAGATGCGATAGCGAGCA	60.103	20	226	502	727
c13047.graph_c0	CATGCTCGCTATCGCATCTA	60.103	20	CATCAGAATATTGGTGGGGG	60.006	20	234	706	939	AGCAGGAGCAGAGGATGAAA	60.096	20	GTGGCTTCCCACTTCACCTA	60.111	20	247	659	905	CATGCTCGCTATCGCATCTA	60.103	20	GTGGCTTCCCACTTCACCTA	60.111	20	200	706	905
c13048.graph_c0	AACTTCAGCATATTTTCATTCAGTG	58.813	25	AGAATGCAGATCCCTTGGGT	60.853	20	266	17	282	ACTTCAGCATATTTTCATTCAGTG	57.544	24	AGAATGCAGATCCCTTGGGT	60.853	20	265	18	282	AACTTCAGCATATTTTCATTCAGTG	58.813	25	GAATGCAGATCCCTTGGGT	59.878	19	265	17	281
c13050.graph_c1	CGGGGTACAAATAAATTTCGG	60.408	21	TGAACTACTTACCGGTGGGC	59.993	20	175	122	296	CGGGGTACAAATAAATTTCGG	60.408	21	GCACTGGCGTCTCTTTTCTC	60.142	20	208	122	329	CGGGGTACAAATAAATTTCGG	60.408	21	GCGTCTCTTTTCTCTGCGTT	59.763	20	202	122	323
c13050.graph_c1	TGCCCACCGGTAAGTAGTTC	59.993	20	TTTCTGCCCTTCCACACTTC	60.232	20	183	276	458	GCCCACCGGTAAGTAGTTCA	59.993	20	TTTCTGCCCTTCCACACTTC	60.232	20	182	277	458	GCCCACCGGTAAGTAGTTCA	59.993	20	AGTTTTTCTGCCCTTCCACA	59.711	20	186	277	462
c13054.graph_c0	AGAGCCCAGACACAAGGATG	60.261	20	CGACCCGAATACCACTTGAC	60.375	20	242	861	1102	CAGAGCCCAGACACAAGGAT	60.261	20	CGACCCGAATACCACTTGAC	60.375	20	243	860	1102	AGAGCCCAGACACAAGGATG	60.261	20	CGTGGAAGTGGAAGAGGAGA	60.377	20	206	861	1066
c13059.graph_c0	CCATGAGATTGGGAAGCTGT	60.073	20	TGTTTACCTAGCGGGTGGTC	59.993	20	249	262	510	ACCATGAGATTGGGAAGCTG	60.073	20	TGTTTACCTAGCGGGTGGTC	59.993	20	250	261	510	CCATGAGATTGGGAAGCTGT	60.073	20	GTTTACCTAGCGGGTGGTCA	59.993	20	248	262	509
c13059.graph_c0	GGGAACGTACCCTGAGACAA	59.966	20	TTCAGACCTATCCCCTTCCC	60.264	20	254	1702	1955	GGGAACGTACCCTGAGACAA	59.966	20	TTCCCCGGATCTATCTCCTC	60.367	20	239	1702	1940	AGGTCTGAGCCCGAAAGATT	60.212	20	TTCAGACCTATCCCCTTCCC	60.264	20	188	1768	1955
c13062.graph_c0	CTAGATTGGCTTGCGATTCC	59.807	20	TTCAAAGCACACTTTGCGAG	60.172	20	274	1176	1449	TTTGCACATTGTTCCCGTTA	59.969	20	ACAAGTCCCATGGTGGCTAA	60.375	20	256	1045	1300	CTAGATTGGCTTGCGATTCC	59.807	20	CAAAGCACACTTTGCGAGAG	59.781	20	272	1176	1447
c13077.graph_c0	AATCCAAGGTGTAGGGACCA	59.259	20	GAGGCAACCGTTTCAAACAC	60.538	20	207	1824	2030	AATCCAAGGTGTAGGGACCA	59.259	20	AGCTTTCTCCCCCAACACTC	60.628	20	186	1824	2009	AATCCAAGGTGTAGGGACCA	59.259	20	AACACTAGCTTTCTCCCCCAA	60.116	21	192	1824	2015
c13078.graph_c0	GTCCACCCAAAGTGAGGAAA	59.943	20	AGACGGCTGCTCATGAAGTT	60.02	20	267	628	894	CCACCCAAAGTGAGGAAAAA	59.942	20	AGACGGCTGCTCATGAAGTT	60.02	20	265	630	894	GTCCACCCAAAGTGAGGAAA	59.943	20	CGGACCAAATCCCATCTCTA	59.887	20	242	628	869
c13081.graph_c0	CAGATTTTCATGGGCCAGTT	59.933	20	AAACCAGCTGAGGCTTACCA	59.875	20	275	667	941	AGATTTTCATGGGCCAGTTG	59.933	20	AAACCAGCTGAGGCTTACCA	59.875	20	274	668	941	AGATTTTCATGGGCCAGTTG	59.933	20	ATGAGAGCGACGCAGAAGTT	60.164	20	246	668	913
c13083.graph_c0	TTCTGCGCTAACAACAAACAA	59.541	21	AGCAAAGCGTGAAAGAGAGG	59.757	20	273	165	437	TTCTGCGCTAACAACAAACAA	59.541	21	GCAAAGCGTGAAAGAGAGGT	59.621	20	272	165	436	TCTGCGCTAACAACAAACAA	58.131	20	CAACAAGAAGCAAAGCGTGA	60.172	20	280	166	445
c13083.graph_c0	GTCTGAAAACCACCCATGCT	59.973	20	AAGACAGAGGCCCCTTTATGA	60.082	21	248	1080	1327	CTGAAAACCACCCATGCTCT	60.111	20	AAGACAGAGGCCCCTTTATGA	60.082	21	246	1082	1327	AAAACCACCCATGCTCTCTG	60.111	20	AAGACAGAGGCCCCTTTATGA	60.082	21	243	1085	1327
c13086.graph_c0	TGCTCCTTGGATTCTTCTTCA	59.94	21	TCTTCAACCAACCCACATCA	59.935	20	251	74	324	TGCTCCTTGGATTCTTCTTCA	59.94	21	ATCGTCTTCAACCAACCCAC	59.827	20	255	74	328	TGCTCCTTGGATTCTTCTTCA	59.94	21	CAATCGTCTTCAACCAACCC	60.353	20	257	74	330
c13086.graph_c0	GTGGAGCTTGGACCTATGGA	60.073	20	CAATGCGTCAAGAAAGAGCA	60.134	20	165	3228	3392	GTGGAGCTTGGACCTATGGA	60.073	20	TGCGTCAAGAAAGAGCAGAA	59.864	20	162	3228	3389	TGGAGCTTGGACCTATGGAG	60.21	20	CAATGCGTCAAGAAAGAGCA	60.134	20	164	3229	3392
c13091.graph_c0	GCTCACCGCTTCGTCATATT	60.243	20	GACCAGTGCGAGACAAGTGA	60.03	20	263	26	288	GCTCACCGCTTCGTCATATT	60.243	20	AAAAAGTAACCCGCAACACG	60.032	20	143	26	168	GCTCACCGCTTCGTCATATT	60.243	20	TGTCTTTCTGAACGCCAATG	59.84	20	108	26	133
c13098.graph_c0	TCGGGGCTCAGTTTTCTCTA	59.948	20	TGTATCTGCCACAAGCCAAG	59.864	20	272	1066	1337	TCGGGGCTCAGTTTTCTCTA	59.948	20	GTGTATCTGCCACAAGCCAA	59.722	20	273	1066	1338	TCGGGGCTCAGTTTTCTCTA	59.948	20	CCACAAGCCAAGGACACTCT	60.298	20	264	1066	1329
c13102.graph_c0	TTGAACAATGTCCACCTTCG	59.541	20	TGGAGATAGGTAGGGATTGGG	60.152	21	199	3242	3440	CCCTGCAATTTTTCACATCA	59.518	20	TGGAGATAGGTAGGGATTGGG	60.152	21	166	3275	3440	CTCCGCCTTTAGCTCTGTGA	60.668	20	TGGAGATAGGTAGGGATTGGG	60.152	21	243	3198	3440
c13108.graph_c0	AGCGAGTGGTTCCAAGAAAA	59.853	20	AACTTTTGGGATCTCCGATT	57.584	20	212	4364	4575	GCGAGTGGTTCCAAGAAAAA	60.227	20	AACTTTTGGGATCTCCGATT	57.584	20	211	4365	4575	TATAGCTGCTGGTGGTGGTG	59.74	20	AACTTTTGGGATCTCCGATT	57.584	20	237	4339	4575
c13109.graph_c0	CTTCAAATCCCACCACTGGA	60.892	20	AGACGTTTTGTGGATTTGGC	59.978	20	242	2343	2584	CTTCAAATCCCACCACTGGA	60.892	20	TGAGGCGGAGTGTGTTACTG	59.897	20	219	2343	2561	CTTCAAATCCCACCACTGGA	60.892	20	ACGTTTTGTGGATTTGGCAT	60.235	20	240	2343	2582
c13111.graph_c0	CGTTGTGTGGGTATGTCGAG	60.025	20	GGGATTTTGCTGACGAAGAA	60.192	20	265	59	323	CTCGTTGTGTGGGTATGTCG	60.025	20	GGGATTTTGCTGACGAAGAA	60.192	20	267	57	323	CTCGTTGTGTGGGTATGTCG	60.025	20	ACACTCGCGATCTTGGTTTC	60.263	20	197	57	253
c13111.graph_c1	CCTCCGTTTCTCCATAACCA	59.926	20	TTTCAGCAGCAGCAGTCTGT	59.929	20	205	198	402	GCTCCTTCTCCAACTCCTCC	60.336	20	TTTCAGCAGCAGCAGTCTGT	59.929	20	220	183	402	CCTCCGTTTCTCCATAACCA	59.926	20	TGTTTTCAGCAGCAGCAGTC	60.333	20	208	198	405
c13111.graph_c1	CAAAAACCGGCATTATCCAC	60.188	20	GCCGTAGCCACATCTTGATT	60.103	20	238	2702	2939	AAACCGGCATTATCCACGTA	60.209	20	GCCGTAGCCACATCTTGATT	60.103	20	235	2705	2939	TACACTCCAAAAACCGGCAT	60.365	20	GCCGTAGCCACATCTTGATT	60.103	20	245	2695	2939
c13112.graph_c0	TCTGCACTCTACTGCTGGGA	59.726	20	AAAATAGGATCCGGCCATTC	60.116	20	124	93	216	TCTGCACTCTACTGCTGGGA	59.726	20	GCCTTTCTTTTTCCTCTCGG	60.312	20	241	93	333	TCTGCACTCTACTGCTGGGA	59.726	20	GGCCTTTCTTTTTCCTCTCG	60.312	20	242	93	334
c13112.graph_c0	GAATGGCCGGATCCTATTTT	60.116	20	ATTGGGGGTCGCTCTTCTAT	59.925	20	262	197	458	GAATGGCCGGATCCTATTTT	60.116	20	ATTTTTATTGGGGGTCGCTC	60.15	20	268	197	464	CCGAGAGGAAAAAGAAAGGC	60.312	20	AAAAAGAACCAAAGCTGCGA	59.996	20	260	314	573
c13117.graph_c0	AGTATTGGTGGCAAAACCCA	60.227	20	CAGAACGGAGGAGTTGGTGT	60.151	20	186	3740	3925	AGTATTGGTGGCAAAACCCA	60.227	20	CCAGGGATGACTCAGCAGAT	60.223	20	156	3740	3895	ATTGGTGGCAAAACCCATAG	59.685	20	CAGAACGGAGGAGTTGGTGT	60.151	20	183	3743	3925
c13119.graph_c0	ACCGCTTCTGGAGACGAGTA	60.012	20	GGCAACTGGGAAACAAATTC	59.41	20	248	832	1079	ACCGCTTCTGGAGACGAGTA	60.012	20	GCAACTGGGAAACAAATTCC	59.41	20	247	832	1078	TTTTGAAATCGGTCCTCGTC	60.051	20	GCAACTGGGAAACAAATTCC	59.41	20	271	808	1078
c13121.graph_c0	CTACACCCTCGAATTTCCCA	59.926	20	ATTCCAACAAGGACTGTGCC	59.973	20	261	214	474	TACACCCTCGAATTTCCCAG	59.926	20	ATTCCAACAAGGACTGTGCC	59.973	20	260	215	474	CTACACCCTCGAATTTCCCA	59.926	20	GATCGTCAGGAACAATGGCT	60.081	20	238	214	451
c13121.graph_c0	GGGATGAGAAACCTGACTGG	59.505	20	GGTTGGTTGGTGCTGAATTT	59.836	20	218	2214	2431	CCTCAAACTCCGGAAGAAGA	59.401	20	GGTTGGTTGGTGCTGAATTT	59.836	20	186	2246	2431	ACCTGACTGGAAACCAAAGC	59.187	20	GGTTGGTTGGTGCTGAATTT	59.836	20	208	2224	2431
c13132.graph_c0	CACGAACCAAAAGGCTCATT	60.11	20	GTGTCCTCTCCGGACTACCA	60.112	20	101	444	544	CTGGTGTGTAGCCAACGAAA	59.758	20	GTGTCCTCTCCGGACTACCA	60.112	20	150	395	544	AGCAGACACGAACCAAAAGG	60.291	20	GTGTCCTCTCCGGACTACCA	60.112	20	107	438	544
c13137.graph_c0	CATCATCAAACTCCCCATCC	60.135	20	CCACCCAATCCTTTCGACTA	59.926	20	260	1905	2164	TCATCAAACTCCCCATCCTC	59.862	20	CCACCCAATCCTTTCGACTA	59.926	20	258	1907	2164	CATCATCAAACTCCCCATCC	60.135	20	CAGTGGCAACCTCAGGATTT	60.111	20	141	1905	2045
c13146.graph_c0	CAAGTGATTTCGCCGGTTAT	59.96	20	CGTGGCTTTTGGTTTGTTTT	60.011	20	181	2771	2951	GTCCGGGAAACCCATTAACT	60.053	20	CGTGGCTTTTGGTTTGTTTT	60.011	20	237	2715	2951	GTAAGTCCGGGAAACCCATT	60.053	20	CGTGGCTTTTGGTTTGTTTT	60.011	20	241	2711	2951
c13152.graph_c0	AACCCTTTTTCAATCCACCA	59.264	20	GCATCAAATTTTGCCTCCTC	59.651	20	243	159	401	AACCCTTTTTCAATCCACCA	59.264	20	CTGAACTAGCCCGTGATGCT	60.419	20	263	159	421	AACCCTTTTTCAATCCACCA	59.264	20	TTCTGCTCCTGAACTAGCCC	59.574	20	271	159	429
c13163.graph_c0	GCCATGCTACAGAGAAATAGCC	60.251	22	TGCTCTGTGATTGCCTTTGA	60.539	20	234	958	1191	CCATGCTACAGAGAAATAGCCA	59.384	22	TGCTCTGTGATTGCCTTTGA	60.539	20	233	959	1191	TTGAATTCTTCAGTAGCCATGC	59.365	22	TGCTCTGTGATTGCCTTTGA	60.539	20	249	943	1191
c13165.graph_c0	TGATGATGATGAAAGGCCAA	60.009	20	GCTTCTGATGGTTCCGTTGT	60.119	20	132	1119	1250	TGATGATGATGAAAGGCCAA	60.009	20	AGCACGGTGACATGTTCAAA	60.16	20	209	1119	1327	TTTGTTGTTTCGGACCTTCC	59.948	20	GCTTCTGATGGTTCCGTTGT	60.119	20	209	1042	1250
c13166.graph_c0	TGACCTGCAAACACACACAC	59.154	20	TCATGACTGACGCAACCACT	60.319	20	258	65	322	GACCTGCAAACACACACACA	59.154	20	TCATGACTGACGCAACCACT	60.319	20	257	66	322	TGACCTGCAAACACACACAC	59.154	20	TTTTTCTTTTGCCCTTTCCA	59.671	20	205	65	269
c13166.graph_c0	TTCTCTTTTGGGATGGATGG	59.864	20	TAAGCTCGATCCTCTCCAGC	59.676	20	223	331	553	CAGGAAGGAATGGTATGGGA	59.744	20	TAAGCTCGATCCTCTCCAGC	59.676	20	198	356	553	TCAGGAAGGAATGGTATGGG	59.744	20	TAAGCTCGATCCTCTCCAGC	59.676	20	199	355	553
c13167.graph_c0	AACCCTTGATCCTTTGACCC	60.169	20	TTAGACCATGGCTGCTTGTG	59.864	20	158	51	208	ACCCTTGATCCTTTGACCCT	59.795	20	TTAGACCATGGCTGCTTGTG	59.864	20	157	52	208	CACTCCACCACAACTAGCCA	59.745	20	ACATGGGGATTTGGAACAGA	60.173	20	253	99	351
c13178.graph_c0	ATCAACAGTGACACACGGGA	60.005	20	AAGTACCAAGGCAAGGCAAA	59.747	20	175	75	249	ATCAACAGTGACACACGGGA	60.005	20	AAAGTACCAAGGCAAGGCAA	59.747	20	176	75	250	GACACACGGGAATGTTTGTG	59.855	20	AAAGTACCAAGGCAAGGCAA	59.747	20	167	84	250
c13186.graph_c0	GGTTGCAGGTTGGTTGTACC	60.277	20	TTGAAGGCCTGCCAAATTAT	59.547	20	190	1665	1854	TAATGCAAATGCAGCAAGGA	60.356	20	TTGAAGGCCTGCCAAATTAT	59.547	20	227	1628	1854	GGTTGCAGGTTGGTTGTACC	60.277	20	TTTGAAGGCCTGCCAAATTA	60.56	20	191	1665	1855
c13187.graph_c0	GCATGGGATGGAGAAATCTG	60.426	20	GCTCTCAAGAACAGCTTCGC	60.428	20	258	124	381	GCATGGGATGGAGAAATCTG	60.426	20	CTCTCAAGAACAGCTTCGCA	59.465	20	257	124	380	GCATGGGATGGAGAAATCTG	60.426	20	AGCTTCGCAGTTGTGGAGAC	60.599	20	246	124	369
c13187.graph_c0	AACTGAATTCCGCCATGAAG	60.074	20	TGAACATCCAATCCCAATCA	59.707	20	272	1362	1633	TAAGCACCTTTCACGACACG	59.904	20	TGAACATCCAATCCCAATCA	59.707	20	247	1387	1633	AGGCCAGTAAGCACCTTTCA	59.875	20	TGAACATCCAATCCCAATCA	59.707	20	254	1380	1633
c13188.graph_c0	GGCTTCAAATTTCATGGACC	59.368	20	TTGAAACTTACTGCCGGAGC	60.386	20	218	121	338	AAATGCAACCGACAATGCTA	59.186	20	CGGGGGACAATTGAAACTTA	59.795	20	147	202	348	GGCTTCAAATTTCATGGACC	59.368	20	GAGCGCATTTGCATACACTG	60.432	20	202	121	322
c13189.graph_c0	TCCAAAATTTCTCAGCAGCA	59.542	20	GCCAAGACAAGGAATTTGGA	60.051	20	264	302	565	TCCAAAATTTCTCAGCAGCA	59.542	20	TGTGGTAGTTGTAGCCGGTG	59.634	20	243	302	544	GCAGGAACGAGGATATTTGC	59.674	20	CGGTTGAAGATGATATGCCA	59.499	20	224	165	388
c13189.graph_c0	CTGGTGCTATCGGGAATGTT	59.955	20	TCCCTTGTTGATTGGCTTTC	60.051	20	189	850	1038	CTGGTGCTATCGGGAATGTT	59.955	20	CATTCCCTTGTTGATTGGCT	59.933	20	192	850	1041	CTGGTGCTATCGGGAATGTT	59.955	20	AGCATTCCCTTGTTGATTGG	59.933	20	194	850	1043
c13192.graph_c0	CAACCGCCCATTAGAAAAGA	60.067	20	AAAATGAACCCACGTTTCCA	60.206	20	274	836	1109	CAACCGCCCATTAGAAAAGA	60.067	20	AAATGAACCCACGTTTCCAC	59.694	20	273	836	1108	CAACCGCCCATTAGAAAAGA	60.067	20	AATGAACCCACGTTTCCACT	59.308	20	272	836	1107
c13200.graph_c0	TGCTGCTGATCAAGAATTGG	59.948	20	ATGTGGGTGGGAGATCACAT	60.056	20	218	869	1086	GGGTAACTCCAATGGCAAGA	59.933	20	ATGTGGGTGGGAGATCACAT	60.056	20	200	887	1086	TTGAAGTGGAGGAGTTGCCT	59.844	20	ATGTGGGTGGGAGATCACAT	60.056	20	240	847	1086
c13208.graph_c0	AGCATTCAGTCCCTGGTTTG	60.111	20	TGAAATTTGCTCGTTTGCTG	59.992	20	108	806	913	CTTTCAGCGAGGACTATCGC	60.118	20	TGAAATTTGCTCGTTTGCTG	59.992	20	246	668	913	AGCATTCAGTCCCTGGTTTG	60.111	20	AAATTTGCTCGTTTGCTGCT	60.025	20	106	806	911
c13208.graph_c0	TGGTTTGAAGCCAATGATGA	60.049	20	TTTTTCCGCTGAGGTTTGG	61.122	19	228	819	1046	CCTGGTTTGAAGCCAATGAT	59.933	20	TTTTTCCGCTGAGGTTTGG	61.122	19	230	817	1046	CGACGACCCAAGAAGATGAT	60.073	20	TTTTTCCGCTGAGGTTTGG	61.122	19	208	839	1046
c13213.graph_c0	CAATATATGAACCACCGCCC	60.038	20	CAACGGCTTCCTGCATTTAT	60.096	20	185	71	255	CAATATATGAACCACCGCCC	60.038	20	TTGTTCAGGAGCAAACAACG	59.881	20	200	71	270	CGCCCCACTTCAATCTAAAA	60.067	20	CAACGGCTTCCTGCATTTAT	60.096	20	170	86	255
c13213.graph_c0	AAGGTTCAGCCGATTCATTG	60.074	20	CATTCCTCTTCGTTGTCATCA	58.709	21	262	1432	1693	AAGGTTCAGCCGATTCATTG	60.074	20	CATCATTCCTCTTCGTTGTCA	58.709	21	265	1432	1696	AGGAAAAAGGTTCAGCCGAT	60.074	20	CATTCCTCTTCGTTGTCATCA	58.709	21	268	1426	1693
c13228.graph_c0	TGGTTACTAGAGGCGTTGGC	60.27	20	CAAAATCTTTAAGCCCACCG	59.581	20	269	1415	1683	TACATTCATGCTTCGTGGCT	59.301	20	AAATCTTTAAGCCCACCGCT	60.095	20	121	1561	1681	GTACATTCATGCTTCGTGGC	59.156	20	AAATCTTTAAGCCCACCGCT	60.095	20	122	1560	1681
c13231.graph_c0	TACCCTACCGGATCAAATCG	59.778	20	TGCACCCAGTACGTGGATTA	59.988	20	166	37	202	CCTACCGGATCAAATCGAAC	59.387	20	TGCACCCAGTACGTGGATTA	59.988	20	163	40	202	TACCCTACCGGATCAAATCG	59.778	20	TTGAAATTGCACCCAGTACG	59.585	20	173	37	209
c13237.graph_c0	GCCAACACGAGTCACAAAGA	59.88	20	ATATTGACGAGCAGGGGATG	59.917	20	255	4	258	GCCAACACGAGTCACAAAGA	59.88	20	ATGATATTGACGAGCAGGGG	59.917	20	258	4	261	GCCAACACGAGTCACAAAGA	59.88	20	CGGAGACTCCATCCTCTGAC	59.792	20	144	4	147
c13239.graph_c0	TTATGATTTCATCGGTGCGA	60.035	20	TCTTTTCAAGCTGTGAGGGAA	59.978	21	263	27	289	TTATGATTTCATCGGTGCGA	60.035	20	TTCTTTTCAAGCTGTGAGGGA	59.978	21	264	27	290	TTATGATTTCATCGGTGCGA	60.035	20	TTCAAGCTGTGAGGGAAATG	58.847	20	259	27	285
c13241.graph_c0	AAGAAGCAGGAAGGAGGAGG	59.95	20	TTTCAAACGGATTTGCTGTG	59.706	20	182	1719	1900	AAGAAGCAGGAAGGAGGAGG	59.95	20	AAACGGATTTGCTGTGTGTG	59.615	20	178	1719	1896	AAGAAGCAGGAAGGAGGAGG	59.95	20	CAAACGGATTTGCTGTGTGT	59.615	20	179	1719	1897
c13243.graph_c0	TCCGCTGTACCTCCTCAAGT	59.867	20	ATGCAGCCGTCTGAAGAACT	60.02	20	177	8	184	TCCGCTGTACCTCCTCAAGT	59.867	20	TTCCTTGGTTTCGTCAAAGG	60.081	20	233	8	240	TCCGCTGTACCTCCTCAAGT	59.867	20	CCTTCCTTGGTTTCGTCAAA	60.081	20	235	8	242
c13247.graph_c0	TCGGAGATGAAAATGATCCA	59	20	CCGCCACCTATCACTACCAC	60.397	20	253	1449	1701	TCGGAGATGAAAATGATCCA	59	20	CTCCGCCACCTATCACTACC	59.574	20	255	1449	1703	TCGGAGATGAAAATGATCCA	59	20	CATCCAAATTGCAAAACCAA	59.396	20	197	1449	1645
c13280.graph_c1	ATTCACGAAGGACAGCCTTG	60.255	20	AAAGTGGTGAGGTCTTGGGA	59.549	20	265	90	354	ATTCACGAAGGACAGCCTTG	60.255	20	GAAAGTGGTGAGGTCTTGGG	59.549	20	266	90	355	ATTCACGAAGGACAGCCTTG	60.255	20	AGTGGTGAGGTCTTGGGAAA	59.549	20	263	90	352
c13280.graph_c1	GCTTATGAAATGCCCCGTAA	59.928	20	TCAAGAAACCAAACCGAACA	59.145	20	182	743	924	GCTTATGAAATGCCCCGTAA	59.928	20	CAAGAAACCAAACCGAACAAA	59.997	21	181	743	923	GCTTATGAAATGCCCCGTAA	59.928	20	TCTTCAAGAAACCAAACCGAA	59.71	21	185	743	927
c13292.graph_c0	CCAACAAAACTTTCCTCCGA	60.081	20	CGGTAGGCGGTTTGTCTAAG	59.763	20	190	247	436	GCGATCCAATTTGTCCATCT	59.9	20	CGGTAGGCGGTTTGTCTAAG	59.763	20	246	191	436	AGCGATCCAATTTGTCCATC	59.9	20	CGGTAGGCGGTTTGTCTAAG	59.763	20	247	190	436
c13308.graph_c0	AAAAATCTTACAAAACATTTACCCAA	58.529	26	GCTCAGTAACACCGGGACAT	59.997	20	233	6	238	AAAAATCTTACAAAACATTTACCCAA	58.529	26	TCAGTAACACCGGGACATGA	59.96	20	231	6	236	AAAAATCTTACAAAACATTTACCCAA	58.529	26	TCGGATCTATACTCGGTCGG	60.051	20	261	6	266
c13312.graph_c0	TTCGTTCTTGGAAAAATGGC	60.053	20	TCAATTTCAACACAGGGCAA	60.088	20	280	410	689	CGGCAAGTACCTTCGAAAAG	59.876	20	TCAATTTCAACACAGGGCAA	60.088	20	202	488	689	CGGCAAGTACCTTCGAAAAG	59.876	20	TTCAATTTCAACACAGGGCA	60.088	20	203	488	690
c13323.graph_c0	CGAAACCATTTCCGATCAAT	59.762	20	GAATTTTCCCTTGGTTCGGT	60.166	20	206	1158	1363	CGAAACCATTTCCGATCAAT	59.762	20	ATTTTCCCTTGGTTCGGTTT	59.682	20	204	1158	1361	CGAAACCATTTCCGATCAAT	59.762	20	AATTTTCCCTTGGTTCGGTT	59.682	20	205	1158	1362
c13323.graph_c0	AAACCGAACCAAGGGAAAAT	59.682	20	TCATTGAAAAGGGGATCAGC	60.014	20	155	1342	1496	AAACCGAACCAAGGGAAAAT	59.682	20	AAAGGGGATCAGCTGTTGTG	60.111	20	148	1342	1489	AACCAAGGGAAAATTCAGCA	59.546	20	TCATTGAAAAGGGGATCAGC	60.014	20	149	1348	1496
c13328.graph_c0	GCAAATAAAGAAGAAAGAAAAGAAAA	58.036	26	ATCCCTTCACCCTCCATTTC	60.133	20	108	0	107	GCAAATAAAGAAGAAAGAAAAGAAAA	58.036	26	TATCATCCCTTCACCCTCCA	60.272	20	112	0	111	GCAAATAAAGAAGAAAGAAAAGAAAAG	58.809	27	TATCATCCCTTCACCCTCCA	60.272	20	112	0	111
c13334.graph_c0	GCCAACCTCCAATCACATTT	59.797	20	TGGATGCTGGAAGTGAACTG	59.831	20	244	842	1085	TCCAATCCGATGAATGACCT	60.281	20	TGGATGCTGGAAGTGAACTG	59.831	20	266	820	1085	CAATCCGATGAATGACCTCC	60.281	20	TGGATGCTGGAAGTGAACTG	59.831	20	264	822	1085
c13340.graph_c0	GGGTAAACTTTCATTTCTCCGA	59.48	22	GTCGGCGCTCTGAATATCAT	60.207	20	280	121	400	GGGTAAACTTTCATTTCTCCGA	59.48	22	AGAGCCATGGAACTGACGAC	60.269	20	235	121	355	GGGTAAACTTTCATTTCTCCGA	59.48	22	TCGGACTCGATCTTCTCCAC	60.349	20	147	121	267
c13345.graph_c0	TGAGCGAAAGTTCAGACCCT	59.989	20	TCCCAATCGCACAAGATACA	60.073	20	268	54	321	CAGTGCGATCCAAGTGAATG	60.263	20	TCCCAATCGCACAAGATACA	60.073	20	149	173	321	GATTACAAAGGTCGCCAAGC	59.713	20	TCCCAATCGCACAAGATACA	60.073	20	215	107	321
c13349.graph_c0	GAGGTACTCCCAAGTGGCAA	60.111	20	TTGATGCAACCATTCTCTGC	59.805	20	163	255	417	TGGTTTCATGGCTGTTTGAG	59.691	20	ACCAGATAATGGCCGACTTG	59.955	20	140	215	354	TGGTTTCATGGCTGTTTGAG	59.691	20	CACCAGATAATGGCCGACTT	59.955	20	141	215	355
c13364.graph_c0	TGCCTGCCTTTCTTTGAACT	59.993	20	CCATCATTCCACACCCTCTT	59.779	20	232	21	252	GTCAAAACAAATGCCTGCCT	60.118	20	CCATCATTCCACACCCTCTT	59.779	20	243	10	252	GGCTGTCAAAACAAATGCCT	60.118	20	CCATCATTCCACACCCTCTT	59.779	20	247	6	252
c13370.graph_c0	TTCTTCGCATAGCAGCTCAA	59.856	20	ATGCGGATAAACATGTGCAA	59.96	20	111	550	660	TTTCTTCGCATAGCAGCTCA	59.856	20	ATGCGGATAAACATGTGCAA	59.96	20	112	549	660	AAATGAACAACCGGGAAGTG	59.83	20	ATGCGGATAAACATGTGCAA	59.96	20	177	484	660
c13383.graph_c0	AAATCTGCCTTTCCTGATGC	59.273	20	AGAGGAGAGAACGCGAATGA	60.096	20	270	2183	2452	AAATCTGCCTTTCCTGATGC	59.273	20	TCAGAGGAGAGAACGCGAAT	60.096	20	272	2183	2454	AAATCTGCCTTTCCTGATGC	59.273	20	ATTGCAGATGGTGCCGTTAT	60.361	20	248	2183	2430
c13424.graph_c0	GCTGAATTTAGGAGGAACTGC	58.085	21	GGCCAAAAGTCACTCATCCA	61.046	20	272	479	750	GCTGAATTTAGGAGGAACTGC	58.085	21	TGGCCAAAAGTCACTCATCC	61.046	20	273	479	751	AGCTGAATTTAGGAGGAACTGC	59.049	22	GGCCAAAAGTCACTCATCCA	61.046	20	273	478	750
c13445.graph_c0	ACTAATCCAAAATGACGCGG	59.96	20	GCAGGCTTTCATCGTCAGAT	60.37	20	269	253	521	AACCGACAACCGGTTTACAT	59.218	20	CATTATATTTGCGCTTGGGG	60.295	20	248	293	540	ACTAATCCAAAATGACGCGG	59.96	20	GCAGGCTTTCATCGTCAGA	60.088	19	269	253	521
c13445.graph_c0	GCGAAGGAGAGTACGTGAGC	60.164	20	GCCGATCTCGTTTCTCAAAA	60.331	20	150	2001	2150	AAGCAAACACACAAGCCACA	60.347	20	GCCGATCTCGTTTCTCAAAA	60.331	20	212	1939	2150	AACGGCAGAGGACAACTGAG	60.444	20	GCCGATCTCGTTTCTCAAAA	60.331	20	185	1966	2150
c13448.graph_c0	GGGTAGTGGCAACGTGACTT	60.035	20	AAGATTCTGCAATCTCCCGA	59.773	20	220	1159	1378	ATCCAAGTGGCAATTCTTCG	60.074	20	AAGATTCTGCAATCTCCCGA	59.773	20	157	1222	1378	GTGACTTGTCCCAGCACTGA	59.872	20	AAGATTCTGCAATCTCCCGA	59.773	20	207	1172	1378
c13460.graph_c0	AAGAGCTGTTGCTCCACCAT	59.874	20	TCCTTGAGCAAACCTTGTCC	60.232	20	198	374	571	AAAATACGGCAAAACCAACG	59.868	20	TCCTTGAGCAAACCTTGTCC	60.232	20	126	446	571	CCCATTTGAGCTTTGAGAGG	59.807	20	TCCTTGAGCAAACCTTGTCC	60.232	20	242	330	571
c13460.graph_c0	TAAAAGGCTGCTGGAAAGGA	59.953	20	ATGCCTCGCACTGAGTTTTT	59.882	20	206	823	1028	GGAACTGCAGCCATTTCATT	60.081	20	ATGCCTCGCACTGAGTTTTT	59.882	20	172	857	1028	AAAGGCTGCTGGAAAGGATT	60.208	20	ATGCCTCGCACTGAGTTTTT	59.882	20	204	825	1028
c13461.graph_c0	TCCGACGATTCAGTTGATGA	60.201	20	GGTTGAACTTGTTTGGCGAT	59.978	20	237	137	373	TCCGACGATTCAGTTGATGA	60.201	20	TGCCACTTCTCCATTAGGCT	59.836	20	199	137	335	TCCGACGATTCAGTTGATGA	60.201	20	ATGGGTTGAACTTGTTTGGC	59.836	20	240	137	376
c13461.graph_c0	GGTGAAATTCCCATCTGTGG	60.173	20	ATACCATTCCTGCCATCTGC	59.923	20	258	1506	1763	TTTCCTATGGACCAGTTGGG	59.784	20	ATACCATTCCTGCCATCTGC	59.923	20	194	1570	1763	GGATTTTTGTTGGCTTCTGC	59.691	20	ATACCATTCCTGCCATCTGC	59.923	20	125	1639	1763
c13475.graph_c0	AAATGATGGATGGGGTGAGA	60.135	20	TTTTCCACACTGGCGTGATA	60.111	20	160	1786	1945	GAAATGATGGATGGGGTGAG	60.135	20	TTTTCCACACTGGCGTGATA	60.111	20	161	1785	1945	AGAAATGATGGATGGGGTGA	60.135	20	TTTTCCACACTGGCGTGATA	60.111	20	162	1784	1945
c13475.graph_c0	TATCACGCCAGTGTGGAAAA	60.111	20	CATCTGAGCAACCTGAGCAA	60.136	20	209	1926	2134	GGTGAGTCTGTATCACGCCA	59.707	20	CATCTGAGCAACCTGAGCAA	60.136	20	219	1916	2134	ATCACGCCAGTGTGGAAAAT	60.384	20	CATCTGAGCAACCTGAGCAA	60.136	20	208	1927	2134
c13482.graph_c0	TTCCCTAGCCCTTTCAGTCA	59.807	20	CTGAAATTGGAATGTGGGCT	59.933	20	191	321	511	GGAGACGAAGACCTCTGCAC	59.993	20	CGGACGTGAACGAGAAGAAT	60.255	20	246	204	449	CACAGGGAATGGAGGAAGAA	60.042	20	CGGACGTGAACGAGAAGAAT	60.255	20	229	221	449
c13486.graph_c0	AGGGCTTTAAGCTTGGCTTC	59.987	20	TACATCAGCATCAGCTTCGG	59.972	20	144	2714	2857	AGCGGAGGATAAGACAGCAA	59.978	20	TACATCAGCATCAGCTTCGG	59.972	20	244	2614	2857	GACAGCAACAACAAAAGGCA	59.888	20	TACATCAGCATCAGCTTCGG	59.972	20	232	2626	2857
c13487.graph_c0	TCCTTCGTAGATGATTCGGG	60.029	20	AGGGATTGGAGGAAAGGAGA	60.008	20	243	97	339	CGTAGATGATTCGGGGGTTA	59.778	20	AGGGATTGGAGGAAAGGAGA	60.008	20	238	102	339	TCCTTCGTAGATGATTCGGG	60.029	20	ATTGCTGGGAAAGGCAGTAA	59.708	20	217	97	313
c13527.graph_c0	CACCTCCGTCCGTAAAGTGT	60.028	20	TGGTAGCTTCCTTTGGGATG	60.066	20	168	1765	1932	CCGTCCGTAAAGTGTCGTTT	60.03	20	TGGTAGCTTCCTTTGGGATG	60.066	20	163	1770	1932	CTCCGTCCGTAAAGTGTCGT	60.171	20	TGGTAGCTTCCTTTGGGATG	60.066	20	165	1768	1932
c13535.graph_c0	TTCGTTCCTTTCTCTTTCTTCC	59.001	22	CCAGAAGAAATCCGTTTGGA	60.044	20	265	5	269	TCGTTCCTTTCTCTTTCTTCCTT	59.888	23	CCAGAAGAAATCCGTTTGGA	60.044	20	264	6	269	TTCGTTCCTTTCTCTTTCTTCCT	59.888	23	CCAGAAGAAATCCGTTTGGA	60.044	20	265	5	269
c13542.graph_c0	CACCACCCACCATGAATGTA	60.088	20	CCTCAAAGAATGTAGGGCCA	60.066	20	195	546	740	CACCACCCACCATGAATGTA	60.088	20	CCAGATGTTGCTTCACAGGA	59.831	20	233	546	778	CACCACCCACCATGAATGTA	60.088	20	TCCCAGATGTTGCTTCACAG	59.831	20	235	546	780
c13546.graph_c0	CCCTCTGAACAACCCTATGC	59.55	20	AAGGCAGTTTTGTTCTCCCA	59.711	20	259	3	261	GCCCTCTGAACAACCCTATG	59.55	20	AAGGCAGTTTTGTTCTCCCA	59.711	20	260	2	261	CCCTCTGAACAACCCTATGC	59.55	20	TCGGTGGAACAACATGAAAC	59.394	20	138	3	140
c13551.graph_c0	AGCAAGTGCATCATCACCTTT	59.755	21	CCAGGCATAGTGGTGGTTCT	59.989	20	245	149	393	GCAAGTGCATCATCACCTTT	58.726	20	CCAGGCATAGTGGTGGTTCT	59.989	20	244	150	393	CAAGTGCATCATCACCTTTCA	59.707	21	CCAGGCATAGTGGTGGTTCT	59.989	20	243	151	393
c13551.graph_c0	GGTTTCATCGTTTCCTTCCA	59.91	20	CTTTTTGTTGCTCTCTCCCG	59.986	20	259	2554	2812	TGGTTTCATCGTTTCCTTCC	59.91	20	CTTTTTGTTGCTCTCTCCCG	59.986	20	260	2553	2812	GGTTTCATCGTTTCCTTCCA	59.91	20	CATCGCCAATCACTGCTCTA	59.972	20	280	2554	2833
c13551.graph_c0	CGGGAGAGAGCAACAAAAAG	59.986	20	CACGCTTACTCTAATATCTTTTCTTCA	58.764	27	106	2793	2898	ATTCGGGAGAGAGCAACAAA	59.813	20	CACGCTTACTCTAATATCTTTTCTTCA	58.764	27	109	2790	2898	TCCCGAAGAGAATTTCCAGA	59.744	20	CACGCTTACTCTAATATCTTTTCTTCA	58.764	27	207	2692	2898
c13554.graph_c0	CAGTGATTCCGTTTCCACCT	59.966	20	TGGGAAGGAAAGATTGTTGC	60.051	20	205	40	244	CTCGCACACACTAGCTGCTC	59.953	20	TGGGAAGGAAAGATTGTTGC	60.051	20	168	77	244	CAGTGATTCCGTTTCCACCT	59.966	20	GTTTTTCACCGAATAGCGGA	60.074	20	280	40	319
c13558.graph_c0	ATTTGATCCCACGATTTCCA	60.133	20	CGTTGTAGCCAACTCGATCA	59.864	20	264	246	509	ATTTGATCCCACGATTTCCA	60.133	20	GGTTCTATTTCTCGTCGCCA	60.214	20	147	246	392	ATTTGATCCCACGATTTCCA	60.133	20	TGGTTCTATTTCTCGTCGCC	60.214	20	148	246	393
c13560.graph_c0	CAACTCTGGTGTAGCCCCAT	59.989	20	CACAGAAGAGTGCGAACCAA	60.025	20	147	118	264	AAAGAAAGCCGAATGAGCAA	59.96	20	CACAGAAGAGTGCGAACCAA	60.025	20	247	18	264	AAAAGAAAGCCGAATGAGCA	59.96	20	CACAGAAGAGTGCGAACCAA	60.025	20	248	17	264
c13565.graph_c0	CTAAAGCATGCCATCACACC	59.152	20	TCAATGGTTCTTGGAGATACAGG	60.359	23	210	1088	1297	CTAAAGCATGCCATCACACC	59.152	20	CAATGGTTCTTGGAGATACAGG	58.577	22	209	1088	1296	CTAAAGCATGCCATCACACC	59.152	20	TGTCAATGGTTCTTGGAGATACA	59.485	23	212	1088	1299
c13606.graph_c0	CAAGCTCTGGCTCAAACTCC	60.134	20	TTCTGCACTTCAATTTGGCA	60.379	20	246	488	733	AAGCTCTGGCTCAAACTCCA	60.134	20	TTCTGCACTTCAATTTGGCA	60.379	20	245	489	733	GCAAGGGTAGGTGGTATGGA	59.813	20	TTCTGCACTTCAATTTGGCA	60.379	20	209	525	733
c13622.graph_c0	TGAGGGGCACTATGGTTCAT	60.34	20	TCACTGAGCACAAAGCAGAGA	59.913	21	105	3089	3193	TTCTGAGGGGCACTATGGTT	59.55	20	TCACTGAGCACAAAGCAGAGA	59.913	21	108	3086	3193	CATTCTGAGGGGCACTATGG	60.474	20	TCACTGAGCACAAAGCAGAGA	59.913	21	110	3084	3193
c13626.graph_c0	AGGCACAGAGGCACTCCTAA	60.012	20	GTGTGTTCTGCCTCCCATTT	59.973	20	258	118	375	AGGCACAGAGGCACTCCTAA	60.012	20	CTGCCATGTTATTGGCATTG	59.953	20	209	118	326	TTCCCAGTACATCAGGAGGC	60.073	20	CTGCCATGTTATTGGCATTG	59.953	20	225	102	326
c13650.graph_c0	CCAATCGAGAGAACAAGTTTTATG	59.224	24	GGGACAGAAGAACGCCTCTA	59.43	20	173	266	438	CCAATCGAGAGAACAAGTTTTATG	59.224	24	TAGAGGGGGACAGAAGAACG	59.28	20	179	266	444	ACCAATCGAGAGAACAAGTTTTATG	59.952	25	GGGACAGAAGAACGCCTCTA	59.43	20	174	265	438
c13667.graph_c0	CAAGGCACCCGTATCAGAAT	59.955	20	TTTCTGCACTTTCAGCCCTT	59.993	20	187	1346	1532	TTGCATGTGATTTGGTTGCT	60.119	20	TTTCTGCACTTTCAGCCCTT	59.993	20	239	1294	1532	CAAGGCACCCGTATCAGAAT	59.955	20	TTCAGCCCTTGTAGTTGGCT	59.875	20	177	1346	1522
c13690.graph_c0	TCAGATTGGGACACAAACCA	59.935	20	CAACCAACCACTTCCTCTGAA	60.133	21	275	869	1143	TCAGATTGGGACACAAACCA	59.935	20	CAACCAACCACTTCCTCTGA	58.695	20	275	869	1143	TGTCTGCAGTGGTAACCCAG	59.745	20	CAACCAACCACTTCCTCTGAA	60.133	21	158	986	1143
c13693.graph_c0	CACCACCCCAACAGTCACTA	59.435	20	TCATTGGCATGTCTTATCGC	59.652	20	258	1644	1901	CACCACCCCAACAGTCACTA	59.435	20	TCTTATCGCGGCTTTCAGAG	60.617	20	247	1644	1890	TGATGGGTTTTTGGTTTTTCA	60.188	21	TAGCTGATGAATGTCTGCGG	59.972	20	211	1727	1937
c13695.graph_c0	ATGCCAGTTTGGGTGAAAAG	59.971	20	GCAACATTGTAATCATTGTTTGG	59.288	23	183	1447	1629	ATGCCAGTTTGGGTGAAAAG	59.971	20	TTGTTTGGACTTGTATGCAAAA	58.264	22	168	1447	1614	CTTCCCAACGGTAAGGATGA	59.926	20	GCAACATTGTAATCATTGTTTGG	59.288	23	211	1419	1629
c13730.graph_c0	CGGGGATCATACTCAATCCA	60.681	20	AAGAATCGCAGGAAGGAACA	59.813	20	192	2	193	CGGGGATCATACTCAATCCA	60.681	20	CGTAAGAATCGCAGGAAGGA	60.344	20	195	2	196	CGGGGATCATACTCAATCCA	60.681	20	TCTTCCCGTAAGAATCGCAG	60.344	20	201	2	202
c13730.graph_c0	TAGCTGCTGGAGCCCATACT	60	20	TGAAGGAGAAAAGCATTGACA	58.488	21	258	1278	1535	TCGTACCTTTCCATCGATCC	59.894	20	TGAAGGAGAAAAGCATTGACA	58.488	21	204	1332	1535	TAGCTGCTGGAGCCCATACT	60	20	GTGAAGGAGAAAAGCATTGACA	59.359	22	259	1278	1536
c13744.graph_c0	TGAACGCAGAAAGGTCACAA	60.427	20	GAACCTTTTGAGGCCTCCTT	59.691	20	219	114	332	TGAACGCAGAAAGGTCACAA	60.427	20	TCCAGAAGGGCTGTCTTTTG	60.366	20	272	114	385	TGAACGCAGAAAGGTCACAA	60.427	20	TCTTGGCCATGATTGTTTTG	59.518	20	242	114	355
c13744.graph_c0	GCGCGTCGTTTATTTCTCTC	59.988	20	TGAATCCCGAAGAAAATTGC	60.016	20	277	671	947	GCGCGTCGTTTATTTCTCTC	59.988	20	TTCAAGCATTGGAACCACAA	60.088	20	131	671	801	GCGCGTCGTTTATTTCTCTC	59.988	20	TTTCAAGCATTGGAACCACA	60.088	20	132	671	802
c13746.graph_c0	GCAGGCATTGTCACTCAAGA	59.992	20	TCCATTTAACTTCAGCCCCC	61.173	20	225	610	834	AGATTGCACCTGATTGGAGG	60.073	20	TCCATTTAACTTCAGCCCCC	61.173	20	244	591	834	ATCGGTATAGGCATTGCAGC	60.088	20	TCCATTTAACTTCAGCCCCC	61.173	20	170	665	834
c13748.graph_c0	CTTTTTCCTTGAGTGCTGGG	59.846	20	ATTGAACGGTGTTGGAAAGC	59.978	20	222	70	291	TTTTTCCTTGAGTGCTGGGT	59.711	20	ATTGAACGGTGTTGGAAAGC	59.978	20	221	71	291	CTTTTTCCTTGAGTGCTGGG	59.846	20	ACGGTGTTGGAAAGCAGAAG	60.291	20	217	70	286
c13748.graph_c0	TTCTCAATCTCAACCACCCC	59.903	20	TCTTTTCGTACCGGTTTTGG	59.968	20	261	1519	1779	TTCTCAATCTCAACCACCCC	59.903	20	AAGGAACATAAGGAACCCCG	60.18	20	233	1519	1751	TTCTCAATCTCAACCACCCC	59.903	20	CCCCCTTCATTTCTTTTCGT	60.291	20	272	1519	1790
c13755.graph_c0	TGCGACCTATGATTCTTCCC	60.036	20	TTTCTTATTCCATCGCGGTC	60.038	20	236	82	317	TTCTCATCTCCCCCACTTTG	60.042	20	TTTCTTATTCCATCGCGGTC	60.038	20	184	134	317	CGCCATATTCAAATCACACG	59.953	20	TTTCTTATTCCATCGCGGTC	60.038	20	279	39	317
c13758.graph_c0	CCAATAGACGGCTTACGGTG	60.514	20	TCAGCCTCTTAGGGCTCGTA	60.11	20	176	14	189	CCACCCAATAGACGGCTTAC	59.452	20	TCAGCCTCTTAGGGCTCGTA	60.11	20	180	10	189	ATCTCTCTTCTTCCACCGGG	60.586	20	TCAGCCTCTTAGGGCTCGTA	60.11	20	138	52	189
c13760.graph_c0	TGGCAGATCATCCTCTTGTG	59.787	20	TGAAGTCCAGGGGAAAAGAA	59.641	20	206	1302	1507	GACAGCGCCAAATTTCAGTT	60.257	20	TGAAGTCCAGGGGAAAAGAA	59.641	20	113	1395	1507	TGGCAGATCATCCTCTTGTG	59.787	20	AAGTCCAGGGGAAAAGAAACA	59.963	21	204	1302	1505
c13768.graph_c0	TGTCATTGGTCCTGAGGGAT	60.326	20	ATGAAGACCGCACCAAATTC	59.939	20	211	377	587	ATGTCATTGGTCCTGAGGGA	60.326	20	ATGAAGACCGCACCAAATTC	59.939	20	212	376	587	TGTCATTGGTCCTGAGGGAT	60.326	20	TCCCTCCTCGTACTCCATTG	60.065	20	164	377	540
c13773.graph_c0	TGGGTTATGGAAAATCCGAA	60.124	20	AATCCCAGTTGTGGAATTGA	57.835	20	155	1158	1312	AGGACAGGTAGCGAGGGAGT	60.274	20	AATCCCAGTTGTGGAATTGA	57.835	20	131	1182	1312	AGCGAGGGAGTTTTTGAACC	60.61	20	AATCCCAGTTGTGGAATTGA	57.835	20	122	1191	1312
c13788.graph_c0	TTTTCCCGCAATTAACAAATG	59.827	21	CATGGGAGAAGAAACAGTGGA	60.096	21	266	32	297	TTTTCCCGCAATTAACAAATG	59.827	21	TCCATGGGAGAAGAAACAGTG	60.096	21	268	32	299	TTCTTTCTTTTTCCCGCAAT	58.807	20	CATGGGAGAAGAAACAGTGGA	60.096	21	274	24	297
c13796.graph_c0	CCCGCTAAACAAACCAACAT	59.861	20	AAGTAAGAGCAAGTGCCCGA	60.015	20	216	1009	1224	CCCGCTAAACAAACCAACAT	59.861	20	GAAGTAAGAGCAAGTGCCCG	60.015	20	217	1009	1225	CCCGCTAAACAAACCAACAT	59.861	20	AGAGCAAGTGCCCGAAACTA	60.015	20	211	1009	1219
c13804.graph_c0	CTTCCAAATTTTCAAACCAGG	58.591	21	GCAGAGCAGCCTCCAATAAC	59.985	20	106	60	165	TTCCAAATTTTCAAACCAGG	57.581	20	GCAGAGCAGCCTCCAATAAC	59.985	20	105	61	165	CTTCCAAATTTTCAAACCAGG	58.591	21	GAATTTTGCAGAGCAGCCTC	60.103	20	113	60	172
c13804.graph_c0	TGGTGGTGGTGAAAGAAACA	59.976	20	GGAAGTGGGAGACATCTAGGG	59.943	21	212	2330	2541	TGGTGGTGGTGAAAGAAACA	59.976	20	GAAGTGGGAGACATCTAGGGC	60.088	21	211	2330	2540	AGGATGATGATGGTGGTGGT	60.056	20	GGAAGTGGGAGACATCTAGGG	59.943	21	225	2317	2541
c13811.graph_c0	GAACTGGCATTTGGTTCAGC	60.646	20	GCCTGATTCATCATTTGCCT	60.043	20	276	438	713	ACTGGCATTTGGTTCAGCA	60.256	19	GCCTGATTCATCATTTGCCT	60.043	20	274	440	713	AAAGAACTGGCATTTGGTTCA	59.601	21	GCCTGATTCATCATTTGCCT	60.043	20	279	435	713
c13816.graph_c0	TATTGGAGGAAGGGCATTCA	60.405	20	TCTTCCTTCTCCCCCTCATT	60.008	20	239	705	943	TATTGGAGGAAGGGCATTCA	60.405	20	TTCCTTCTCCCCCTCATTTT	59.875	20	237	705	941	TATTGGAGGAAGGGCATTCA	60.405	20	ACTGCCATTACCAGAGGTGC	60.142	20	189	705	893
c13826.graph_c0	GTCACCCACTCGTCCTTCAT	59.969	20	TTCATTTTCTTCTTATTTCATCGTC	57.996	25	276	1111	1386	TATCGGAGAAGTAGCCGGAA	59.801	20	TTCATTTTCTTCTTATTTCATCGTC	57.996	25	163	1224	1386	TGGTATCGGAGAAGTAGCCG	60.227	20	TTCATTTTCTTCTTATTTCATCGTC	57.996	25	166	1221	1386
c13841.graph_c0	GATCAAATTTTGGGTGTAGTGTGA	60.149	24	TTTATTTCCCCAAGAATGCG	59.901	20	100	0	99	TCAAATTTTGGGTGTAGTGTGA	58.054	22	GTCAAGGAAAAGCAGGGATG	59.67	20	207	2	208	TCAAATTTTGGGTGTAGTGTGA	58.054	22	CAAGGAAAAGCAGGGATGAC	59.67	20	205	2	206
c13843.graph_c0	TTGGATTTTGATCTCCAGCC	60.014	20	CACCGCTGCCTTATCTCTTC	59.978	20	243	641	883	TTGGATTTTGATCTCCAGCC	60.014	20	TCACCGCTGCCTTATCTCTT	59.978	20	244	641	884	TTGGATTTTGATCTCCAGCC	60.014	20	TTCACCGCTGCCTTATCTCT	59.978	20	245	641	885
c13847.graph_c0	TCGTGTGAGTCTCTTGACGG	60.022	20	AGGGCAGGATTTCCAAGATT	59.903	20	228	1150	1377	CGTGTGAGTCTCTTGACGGA	60.022	20	AGGGCAGGATTTCCAAGATT	59.903	20	227	1151	1377	CTTTTCCCCATCGTGTGAGT	59.966	20	AGGGCAGGATTTCCAAGATT	59.903	20	238	1140	1377
c13847.graph_c0	TTCGCATGCATTGACATTTT	60.081	20	TTTCCAAGATTTGTGATGAGAGA	58.823	23	132	1421	1552	CCCTGTTTGGTGAAGATGCT	60.111	20	TTTCCAAGATTTGTGATGAGAGA	58.823	23	179	1374	1552	CTGCCCTGTTTGGTGAAGAT	60.111	20	TTTCCAAGATTTGTGATGAGAGA	58.823	23	182	1371	1552
c13852.graph_c0	CTAGCTCTTGCTGGCAACCT	59.78	20	GTCTGTAGGGTGAAACCGGA	59.966	20	149	109	257	CTAGCTCTTGCTGGCAACCT	59.78	20	TTGAAGATCCCAGGGTTCAA	60.43	20	257	109	365	CTAGCTCTTGCTGGCAACCT	59.78	20	TCTGTAGGGTGAAACCGGAA	60.486	20	148	109	256
c13854.graph_c0	GCATCAACCAATTTATGCCA	59.381	20	GGAGCATCCCTTACCTGTTG	59.55	20	171	89	259	GCATCAACCAATTTATGCCA	59.381	20	CAGGGAGTAGGAGCATCCCT	60.607	20	180	89	268	GCATCAACCAATTTATGCCA	59.381	20	AGGGAGTAGGAGCATCCCTT	59.163	20	179	89	267
c13863.graph_c0	TTAATTGGGGAGAGCCAAAG	59.155	20	TTTGCACAACACGAAGCAAT	60.302	20	280	420	699	TTAATTGGGGAGAGCCAAAG	59.155	20	TCAGGCATTTAGCCTCCAAG	60.344	20	167	420	586	TTAATTGGGGAGAGCCAAAG	59.155	20	TTCAGGCATTTAGCCTCCAA	60.712	20	168	420	587
c13887.graph_c0	TTTTCAATTCCCTGCCTCAC	60.051	20	TCCACACCCTTTCCATGTTT	60.21	20	252	515	766	GTTTTCAATTCCCTGCCTCA	60.051	20	TCCACACCCTTTCCATGTTT	60.21	20	253	514	766	TTTTCAATTCCCTGCCTCAC	60.051	20	GTCCACACCCTTTCCATGTT	59.679	20	253	515	767
c13903.graph_c0	CTATGCCTCTCATCCCCAAA	60.029	20	AGCCATGGCAAACAAGAATC	60.081	20	190	113	302	CTATGCCTCTCATCCCCAAA	60.029	20	AGGCAGAGAAGCTGAAGTGC	59.898	20	225	113	337	TATGCCTCTCATCCCCAAAC	59.894	20	AGCCATGGCAAACAAGAATC	60.081	20	189	114	302
c13914.graph_c0	GTGCTGTACCATCGCTTGAA	59.871	20	TGCAAGCAACGTGAAGAATC	59.995	20	236	2195	2430	TTGAAGATGCATTGTCCCAA	60.049	20	CTGCAATCCATGATTCCCTT	59.894	20	271	2141	2411	TGCATTGTCCCAAGTTTCAA	60.088	20	CTGCAATCCATGATTCCCTT	59.894	20	264	2148	2411
c13919.graph_c0	GGGAATCAGCAAAGCCATTA	60.038	20	TCACCTGAGAGCTTCCCATT	59.803	20	275	234	508	GGGAATCAGCAAAGCCATTA	60.038	20	TTCACCTGAGAGCTTCCCAT	59.803	20	276	234	509	GCAATGCTCATCGTCAAGAA	59.955	20	TCACCTGAGAGCTTCCCATT	59.803	20	237	272	508
c13919.graph_c0	TGGGAAGCTCTCAGGTGAAT	59.803	20	TTTGGACGTTAGCAGAGGCT	60.015	20	195	491	685	TGGGAAGCTCTCAGGTGAAT	59.803	20	TGGACGTTAGCAGAGGCTTT	60.015	20	193	491	683	TGGGAAGCTCTCAGGTGAAT	59.803	20	GTTTGGACGTTAGCAGAGGC	59.882	20	196	491	686
c13939.graph_c0	TGGCCACTCTTGCTTCTTCT	60.134	20	CTGGCTCTGACGACAGTGAA	60.178	20	229	160	388	TCTTGCTTCTTCTTCCGCTC	59.836	20	CTGGCTCTGACGACAGTGAA	60.178	20	222	167	388	TTGCTTCTTCTTCCGCTCTC	59.836	20	CTGGCTCTGACGACAGTGAA	60.178	20	220	169	388
c13939.graph_c0	TTCGGATAAGATAACCGGGA	59.365	20	CCCCTCTTTTGCATAGCGTA	60.223	20	243	3611	3853	GCTTTCGAGGCACTTCAAAT	59.457	20	AATTCGCCATCAGAAGCAAG	60.352	20	262	3534	3795	GCTTTCGAGGCACTTCAAAT	59.457	20	CGCCATCAGAAGCAAGAAAT	60.352	20	258	3534	3791
c13942.graph_c0	CGAACCCTGGAAGAAATTCA	60.044	20	CAAACACCTCCTTTGGGAAA	59.942	20	180	1684	1863	ATTGGTGCCTGAAACGAAAG	60.11	20	CAAACACCTCCTTTGGGAAA	59.942	20	202	1662	1863	TCAAGCATCTATGACGCTGC	60.127	20	CAAACACCTCCTTTGGGAAA	59.942	20	163	1701	1863
c13962.graph_c0	CGCAGACATTCTGAAACGAG	59.591	20	TCAGTTGATCCCATCCAAAA	58.897	20	276	1300	1575	CGCAGACATTCTGAAACGAG	59.591	20	TTCAGTTGATCCCATCCAAA	58.897	20	277	1300	1576	CGCAGACATTCTGAAACGAG	59.591	20	TTTCAGTTGATCCCATCCAA	58.897	20	278	1300	1577
c13964.graph_c0	CAGTCCGCAAAGATCACAGA	59.984	20	TTCTCCTCCATTCTCCTTTTTC	58.824	22	179	832	1010	CAGTCCGCAAAGATCACAGA	59.984	20	CCTGTTGTTCTACTTCTCCTCCA	59.797	23	192	832	1023	GAAGATACCCAGTCCGCAAA	60.074	20	TTCTCCTCCATTCTCCTTTTTC	58.824	22	188	823	1010
c13967.graph_c0	GTACGGGAGTTTGGTAGGCA	59.993	20	GCAGAAGCGAAAAAGAGGAA	59.708	20	168	15	182	TGTACGGGAGTTTGGTAGGC	59.993	20	GCAGAAGCGAAAAAGAGGAA	59.708	20	169	14	182	TACGGGAGTTTGGTAGGCAG	60.125	20	GCAGAAGCGAAAAAGAGGAA	59.708	20	167	16	182
c13969.graph_c0	CCTTTGGCGCTGATAAGAAG	59.975	20	ACCGTGCAACCTTTTTCTTG	60.147	20	260	766	1025	GGGGAAAGACGAAAAACACA	59.948	20	ACCGTGCAACCTTTTTCTTG	60.147	20	186	840	1025	TAATGAGGACTGAGGGGACG	60.065	20	ACCGTGCAACCTTTTTCTTG	60.147	20	144	882	1025
c14012.graph_c0	CATGGAAATTACGGACAAAGG	59.325	21	AATGCCACTGGGGTTGTAAG	59.853	20	139	90	228	CATGGAAATTACGGACAAAGG	59.325	21	AAATGCCACTGGGGTTGTAA	60.227	20	140	90	229	CATGGAAATTACGGACAAAGG	59.325	21	AAGAAGCATCATCCCTTGGA	59.629	20	122	90	211
c14024.graph_c0	ACACAAATCCTTTCAACGCC	59.978	20	TTTTCTGTGCAAGTTTTGCG	60.029	20	159	122	280	CCATCTCCTTTCCCTGTTCA	60.042	20	TTTTCTGTGCAAGTTTTGCG	60.029	20	246	35	280	TCTCATCGCCACTCTTCCTT	59.95	20	TTTTCTGTGCAAGTTTTGCG	60.029	20	118	163	280
c14028.graph_c0	TGCACAAAATTAGTGTAGGTATGGA	59.849	25	TGATGTAGTTTGAGGCTGCG	60.011	20	131	577	707	TGCACAAAATTAGTGTAGGTATGGA	59.849	25	GCTTTGGTGGAACAACAGGT	60.012	20	213	577	789	TGCACAAAATTAGTGTAGGTATGGA	59.849	25	TGGTGGAACAACAGGTGAAA	59.976	20	209	577	785
c14037.graph_c0	CAGTAGAAGATTTGGTAGACAATGG	58.351	25	CCAAGTTTTGGTGGAAATGG	60.198	20	167	0	166	CAGTAGAAGATTTGGTAGACAATGG	58.351	25	CATCGTTTGGATTGATGGAA	59.325	20	102	0	101	CAGTAGAAGATTTGGTAGACAATGG	58.351	25	TGGGAGCACATGTCTTGAAT	59.09	20	125	0	124
c14037.graph_c0	CTTGTGTGTCTCTGTGTGCG	59.04	20	TAACTGAAACAGAAGCCCCG	60.241	20	279	1953	2231	CTTGTGTGTCTCTGTGTGCG	59.04	20	CCAATCTGCCATTATTTCCG	60.281	20	216	1953	2168	CTTGTGTGTCTCTGTGTGCGT	59.998	21	TAACTGAAACAGAAGCCCCG	60.241	20	279	1953	2231
c14040.graph_c1	AACCGGTGTTCTGAAGAAGG	59.183	20	TCCCCAGGAATCCAATGATA	60.088	20	270	1184	1453	TCCCTCCGACTTGAGTTTCT	58.866	20	TCCCCAGGAATCCAATGATA	60.088	20	238	1216	1453	CCCTCCGACTTGAGTTTCTC	58.866	20	TCCCCAGGAATCCAATGATA	60.088	20	237	1217	1453
c14041.graph_c0	GGTGGGTAGCTAACTAGGGAAGA	60.031	23	CGAAGACCAGCAAGCTTAGG	60.147	20	242	27	268	AAGGTGGGTAGCTAACTAGGGAA	59.591	23	TTCTTGTCTTCCTCGGCAGT	59.989	20	175	25	199	AAAGGTGGGTAGCTAACTAGGGA	59.591	23	TTCTTGTCTTCCTCGGCAGT	59.989	20	176	24	199
c14042.graph_c0	TCATCCAAAGGGTCACACAA	59.935	20	CTTTCAAACGCCCAATGACT	60.11	20	268	1166	1433	TCATCATCCAAAGGGTCACA	59.893	20	CTTTCAAACGCCCAATGACT	60.11	20	271	1163	1433	TTTGGAGGAAGCTGCTTAGG	59.587	20	CTTTCAAACGCCCAATGACT	60.11	20	151	1283	1433
c14042.graph_c0	CAACGTTGAACGAGAAACCA	59.734	20	CCTAACATTCCAGAGCCCAA	60.066	20	222	2579	2800	CCACAACGTTGAACGAGAAA	59.734	20	CCTAACATTCCAGAGCCCAA	60.066	20	225	2576	2800	CAACGTTGAACGAGAAACCA	59.734	20	ATATGGTGGTGCAGGGACAT	60.081	20	249	2579	2827
c14044.graph_c0	GGTTGCTCTTGGAGTGCTTC	59.997	20	AAGGTAATCGAGGGCCTGTT	59.962	20	255	1243	1497	GGTTGCTCTTGGAGTGCTTC	59.997	20	TTGGCACCGAAAAGGTAATC	59.938	20	266	1243	1508	GTTGTTGCCGACCTTGACTT	60.156	20	AAGGTAATCGAGGGCCTGTT	59.962	20	197	1301	1497
c14063.graph_c0	CTGGTGGGTACAGCCTCATT	59.989	20	GCAAAGCAAAGCCAGAGAAC	60.14	20	202	491	692	CTGGTGGGTACAGCCTCATT	59.989	20	CGATTCTCCTCCTCATCCAA	60.15	20	163	491	653	CTGGTGGGTACAGCCTCATT	59.989	20	GCAAATCTCTTGACTTGGGC	59.82	20	252	491	742
c14066.graph_c0	CTAAGTATGGAACCGGCCAA	59.953	20	GCATCTGAAAACATCAGCCA	59.805	20	273	54	326	CTAAGTATGGAACCGGCCAA	59.953	20	TCTGAAAACATCAGCCATGC	59.805	20	270	54	323	CTAAGTATGGAACCGGCCAA	59.953	20	TGCATCTGAAAACATCAGCC	59.805	20	274	54	327
c14093.graph_c0	GAATGAAGGGAGCTTTGGAA	59.244	20	TAGGGTCACCGAAGTTCGAC	60.111	20	196	90	285	GAATGAAGGGAGCTTTGGAA	59.244	20	TCAAGCCATCATTGAACTCG	59.799	20	247	90	336	GAATGAAGGGAGCTTTGGAA	59.244	20	CTGGTTTAGGGTCACCGAAG	59.587	20	202	90	291
c14096.graph_c0	GAAAAGGGACCAGTGGTTGA	59.943	20	TTTGAAGGTCAAGGTTTCGG	60.081	20	190	1	190	GAAAAGGGACCAGTGGTTGA	59.943	20	GCCTCAAAACTGTACTCCGC	59.882	20	130	1	130	GAAAAGGGACCAGTGGTTGA	59.943	20	TGTAGGGCTTTGATTGCCTC	60.214	20	145	1	145
c14096.graph_c0	CATTGGCTCTTCAACCCCTA	60.066	20	TGCCATCAACAACCATCAGT	59.967	20	238	955	1192	TACCATTGGCTCTTCAACCC	59.933	20	TGCCATCAACAACCATCAGT	59.967	20	241	952	1192	GGCTCTTCAACCCCTACTCC	60.074	20	TGCCATCAACAACCATCAGT	59.967	20	234	959	1192
c14096.graph_c0	TGATAAAGTCGGAACCGGAG	60.066	20	GAAAAGAAGCTCGATGCTGG	60.096	20	180	1294	1473	TGATAAAGTCGGAACCGGAG	60.066	20	GGCGATATCGTCTCCTTTCA	60.177	20	162	1294	1455	CGAGAAGTGGTGAGAAAGGG	59.837	20	GAAAAGAAGCTCGATGCTGG	60.096	20	201	1273	1473
c14106.graph_c0	GACAAAGGTGCTGCTAGCCT	59.644	20	TCCTTTTCACGGATGAGACC	60.05	20	145	223	367	GACAAAGGTGCTGCTAGCCT	59.644	20	AGCTTCAGCAGTCCAGTGGT	60.057	20	225	223	447	GACAAAGGTGCTGCTAGCCT	59.644	20	ACCAGAATGGCTGATCAAGG	60.073	20	279	223	501
c14108.graph_c0	CAGCAATTGTTGTTGTTGCC	60.157	20	CGGATCCGAAATGAAAAATG	60.26	20	207	2118	2324	ATTACGGATTCCGGAGGAAG	60.278	20	CGGATCCGAAATGAAAAATG	60.26	20	261	2064	2324	CTTCAACAATCGAACGGACA	59.691	20	CGGATCCGAAATGAAAAATG	60.26	20	159	2166	2324
c14127.graph_c0	CACGAGCCTATTGGCAATTT	60.096	20	CATCTTATTGCGGCATTTGA	59.662	20	274	1046	1319	GAGGCCATGTTGCCTTAGAA	60.214	20	CATCTTATTGCGGCATTTGA	59.662	20	237	1083	1319	GCGGTTCATTTGTTTTGTGTT	59.897	21	TTAAGGCCCACACCTCATTC	59.933	20	244	1137	1380
c14132.graph_c0	TCAGCATTTTTCTTCGGACA	59.395	20	TCTGTTTGCACCTTTTGCTG	60.027	20	250	153	402	TCAGCATTTTTCTTCGGACA	59.395	20	TTTTGGGGGTGATAGTGCAT	60.192	20	194	153	346	TCATTTGCCTTTCAGCATTTT	59.712	21	TCTGTTTGCACCTTTTGCTG	60.027	20	261	142	402
c14132.graph_c0	CAGCAAAAGGTGCAAACAGA	60.027	20	GCTCTCGTGAGGTTACCAATG	59.749	21	267	383	649	AAATAAAGCCCCAAGCCACT	59.966	20	GCTCTCGTGAGGTTACCAATG	59.749	21	230	420	649	AATAAAGCCCCAAGCCACTT	59.966	20	GCTCTCGTGAGGTTACCAATG	59.749	21	229	421	649
c14141.graph_c0	CTGGAGCGATTTCTTGCTTC	60.096	20	GCATGAGTCAAAAATTCGAAAG	58.878	22	249	1282	1530	GGAGCGATTTCTTGCTTCAA	60.469	20	GCATGAGTCAAAAATTCGAAAG	58.878	22	247	1284	1530	ATGCCTGGAGCGATTTCTT	59.788	19	GCATGAGTCAAAAATTCGAAAG	58.878	22	253	1278	1530
c14148.graph_c0	TAACCCATTGTCCTGGAAGC	59.933	20	ATTCCTGGCTGAGCTCAAAA	59.955	20	247	2160	2406	GTGGTAACCCATTGTCCTGG	60.088	20	ATTCCTGGCTGAGCTCAAAA	59.955	20	251	2156	2406	GGAAGCTTGGAGCTGTGAAG	60.134	20	ATTCCTGGCTGAGCTCAAAA	59.955	20	233	2174	2406
c14178.graph_c0	ACTGCATGTCCTGCTCCTCT	60.017	20	AAGTTCACTGGCTCTCCCAA	59.844	20	158	106	263	CGATGAGAAGAAAGCAAGGG	59.948	20	AAGTTCACTGGCTCTCCCAA	59.844	20	201	63	263	AATGTTGCAAAAGTGAGCCC	60.118	20	AAGTTCACTGGCTCTCCCAA	59.844	20	137	127	263
c14180.graph_c0	ATGGCTTCACCAAAATGGAG	59.933	20	AATCAACAACTTGCTTGCCC	60.118	20	262	643	904	AAAGGAGAGGGTGGGAAAGA	60.045	20	GTTGTGAGGAAAAAGGCTGC	59.859	20	156	607	762	AAGGAGAGGGTGGGAAAGAA	60.045	20	GTTGTGAGGAAAAAGGCTGC	59.859	20	155	608	762
c14180.graph_c0	CTTCTCGTTTCCAGTTCGCT	59.615	20	CCCCAAATTTCATGGTGATT	59.481	20	259	2178	2436	CTTCTCGTTTCCAGTTCGCT	59.615	20	CATGGTGATTTCCGGTGTTT	60.615	20	249	2178	2426	TCTTCTCGTTTCCAGTTCGC	60.517	20	CCCCAAATTTCATGGTGATT	59.481	20	260	2177	2436
c14180.graph_c0	CTGTGGAAATGGCTAAGCGT	60.27	20	ATCAGAGAAGACGTGGCACC	60.269	20	151	5606	5756	ACTGTGGAAATGGCTAAGCG	60.27	20	ATCAGAGAAGACGTGGCACC	60.269	20	152	5605	5756	TGGCTAAGCGTTACAGACGA	59.632	20	ATCAGAGAAGACGTGGCACC	60.269	20	142	5615	5756
c14181.graph_c0	ATGCTGGCAGAAGAGCTGAT	60.127	20	TTTGTGGGGTTTTAATTCATTG	58.76	22	220	1665	1884	TATGCTGGCAGAAGAGCTGA	59.847	20	TTTGTGGGGTTTTAATTCATTG	58.76	22	221	1664	1884	GCTGGCAGAAGAGCTGATTT	59.723	20	TTTGTGGGGTTTTAATTCATTG	58.76	22	218	1667	1884
c14184.graph_c0	GGGATCGTGGAAGTTGAAGA	60.05	20	GTTTCCGGCACCACTGTACT	60.035	20	181	17	197	GGGATCGTGGAAGTTGAAGA	60.05	20	GCAAACACGCACTCTTGTGT	59.953	20	267	17	283	GGGATCGTGGAAGTTGAAGA	60.05	20	AAGGAGCAAACACGCACTCT	60.058	20	272	17	288
c14201.graph_c0	CCATGGCCATTCCAAGTTTA	60.692	20	GTATGCACCTCCTTGGCAAT	59.962	20	250	638	887	CCATGGCCATTCCAAGTTTA	60.692	20	TTCCTTCGGTTTCCTCTTGA	59.784	20	276	638	913	CCATGGCCATTCCAAGTTTA	60.692	20	CAGCATAAACCCATTGGGAG	60.323	20	185	638	822
c14201.graph_c0	GGTGGATTGCAACCAGAACT	59.973	20	TGTTTTCCCCCTTTTTGTATG	58.839	21	277	1101	1377	AAATCAATTTCTTGTCGGCG	60.074	20	TGTTTTCCCCCTTTTTGTATG	58.839	21	150	1228	1377	GCTGACTCGGTGACCAAAAT	60.119	20	TGTTTTCCCCCTTTTTGTATG	58.839	21	118	1260	1377
c14201.graph_c0	ACAAAAAGGGGGAAAACACT	57.553	20	AATGTTTTGGTTGCTTTGCC	59.982	20	270	1360	1629	CAAAAAGGGGGAAAACACTACA	60.242	22	ATGTTTTGGTTGCTTTGCCT	59.615	20	268	1361	1628	CATACAAAAAGGGGGAAAACAC	59.625	22	ATGTTTTGGTTGCTTTGCCT	59.615	20	272	1357	1628
c14203.graph_c0	GGTTGGGCACTGAAAGAAAA	60.088	20	CGGGCTCTGAATAGTGAGGA	60.353	20	279	94	372	GGTTGGGCACTGAAAGAAAA	60.088	20	AGCCGGCTTGTTGATCTTC	60.355	19	258	94	351	GGTTGGGCACTGAAAGAAAA	60.088	20	TCTGAATAGTGAGGACAGCCG	60.403	21	274	94	367
c14208.graph_c0	GACTGATGATTGCGACATGC	60.242	20	ATTCTCGAACAGCGCAAAGT	60.022	20	244	285	528	ATGATTGCGACATGCGACTA	60.251	20	ATTCTCGAACAGCGCAAAGT	60.022	20	239	290	528	GACTGATGATTGCGACATGC	60.242	20	TTCTCGAACAGCGCAAAGTA	59.752	20	243	285	527
c14218.graph_c0	AACCACACCTTGGTGGAACT	59.325	20	TTTCTGGTTGATGCATTGGA	60.049	20	156	85	240	ACCACACCTTGGTGGAACTT	59.325	20	TTTCTGGTTGATGCATTGGA	60.049	20	155	86	240	ACCACACCTTGGTGGAACTT	59.325	20	TTCAGCAAAGATGATGCTGG	59.948	20	193	86	278
c14218.graph_c0	AATGAATGCCAAGTTGGAGG	59.933	20	AAGCTGGCGATCTCACCTAA	59.978	20	243	1780	2022	AATGAATGCCAAGTTGGAGG	59.933	20	AGCTGGCGATCTCACCTAAG	59.598	20	242	1780	2021	AATGCCAAGTTGGAGGTCAA	60.495	20	AAGCTGGCGATCTCACCTAA	59.978	20	239	1784	2022
c14227.graph_c0	CTTGACTTGTTCCCACGGAT	59.966	20	AGTCAAGGGCCAACCAATCT	60.883	20	246	324	569	CTTGACTTGTTCCCACGGAT	59.966	20	GGCCAACCAATCTCCATTATT	60.034	21	239	324	562	CTTGACTTGTTCCCACGGAT	59.966	20	GTCAAGGGCCAACCAATCT	59.918	19	245	324	568
c14248.graph_c0	GGATCAAGTGGGGAAAACAA	59.767	20	TTTGTGTGCTTGAATTGGGA	60.088	20	138	465	602	GGATCAAGTGGGGAAAACAA	59.767	20	GAAGCCATTTGTGTGCTTGA	59.847	20	145	465	609	ACCAAATTGGGATCAAGTGG	59.647	20	TTTGTGTGCTTGAATTGGGA	60.088	20	147	456	602
c14258.graph_c0	CACTTTGGCTTTGAAATTTCTTC	59.32	23	CCCAGATTCAATGGCCTAAC	59.387	20	262	1	262	CACTTTGGCTTTGAAATTTCTTC	59.32	23	GAAAGAACACGGCCCAGAT	60.065	19	274	1	274	CACTTTGGCTTTGAAATTTCTTCT	60.157	24	CCCAGATTCAATGGCCTAAC	59.387	20	262	1	262
c14258.graph_c0	TTCCGGGGATAGACCTTCTT	59.897	20	CACCACTGTCCTCAATCCCT	59.962	20	207	272	478	TTTCCGGGGATAGACCTTCT	59.897	20	CACCACTGTCCTCAATCCCT	59.962	20	208	271	478	TCTTTCCGGGGATAGACCTT	59.897	20	CACCACTGTCCTCAATCCCT	59.962	20	210	269	478
c14260.graph_c0	TGAAAAGCTGCTGCTACACG	60.338	20	TTATGGGGATCCCTGAACAA	60.126	20	133	145	277	TGAAAAGCTGCTGCTACACG	60.338	20	GGGGATCCCTGAACAAGATT	60.133	20	129	145	273	TGAAAAGCTGCTGCTACACG	60.338	20	TATGGGGATCCCTGAACAAG	59.744	20	132	145	276
c14260.graph_c0	ATCAGAGTCGCTTGCCTCAC	60.564	20	TCACATGGAGGGTGTGTGTT	59.846	20	147	429	575	TCTTCATCAGAGTCGCTTGC	59.271	20	TCACATGGAGGGTGTGTGTT	59.846	20	152	424	575	ATCAGAGTCGCTTGCCTCAC	60.564	20	CTCACATGGAGGGTGTGTGT	59.414	20	148	429	576
c14267.graph_c0	GCATGCTCGAATCAAACAAA	59.816	20	TCAGCTGATAACTGATTCCAACA	59.761	23	173	1513	1685	GCATGCTCGAATCAAACAAA	59.816	20	GCTCAAGCTTTTTATGTCACAGG	60.302	23	127	1513	1639	GCATGCTCGAATCAAACAAA	59.816	20	TGCTCAAGCTTTTTATGTCACAG	59.588	23	128	1513	1640
c14281.graph_c0	GAGATAAGACCACCACCACCA	59.835	21	CACTTGAAGAAATCAGGTGGG	59.578	21	245	249	493	AAAAGCTATGGTGGGCTTATGA	59.99	22	GCACTTGAAGAAATCAGGTGG	59.726	21	266	229	494	AAGCTATGGTGGGCTTATGAGA	60.116	22	GCACTTGAAGAAATCAGGTGG	59.726	21	264	231	494
c14300.graph_c0	CCAGTGCCAAAATTGTTCCT	59.971	20	AACACAATTGCCGTTGTTGA	60.011	20	178	530	707	CCAGTGCCAAAATTGTTCCT	59.971	20	ACACAATTGCCGTTGTTGAA	60.011	20	177	530	706	ACAAGATTCCGCATCCAAAC	59.939	20	ACACAATTGCCGTTGTTGAA	60.011	20	131	576	706
c14300.graph_c0	CCAGGGTGCAATATTTGGAT	59.645	20	CACGAATTCGAGAATCAGCA	59.948	20	196	2040	2235	TGGATTGGCTTGACCTTCAT	60.461	20	CACGAATTCGAGAATCAGCA	59.948	20	251	1985	2235	CTACACTCCTGATGGCCAGG	60.668	20	CACGAATTCGAGAATCAGCA	59.948	20	211	2025	2235
c14300.graph_c0	TCAGCAGGACGATGAGTTTG	59.984	20	ACTCTGATCTCACCGCCAAG	60.408	20	270	2654	2923	TCAGCAGGACGATGAGTTTG	59.984	20	CTGATCTCACCGCCAAGAGT	60.408	20	267	2654	2920	AGCAGGACGATGAGTTTGCT	60.02	20	CTGATCTCACCGCCAAGAGT	60.408	20	265	2656	2920
c14303.graph_c0	CGGACTTGGTGTTTCCAAAT	59.83	20	GAGTTGGTGAATTTCCACAGG	59.439	21	225	360	584	CGGACTTGGTGTTTCCAAAT	59.83	20	AGTTGGTGAATTTCCACAGGA	59.439	21	224	360	583	CGGACTTGGTGTTTCCAAAT	59.83	20	GTTGGTGAATTTCCACAGGA	58.387	20	223	360	582
c14323.graph_c0	TTCCTTTGTAATTTTGCGGG	59.937	20	ATGTGTTCTCCGATGCATGA	60.08	20	211	123	333	AGAGCTCACGGCACACTGTA	59.648	20	ATGTGTTCTCCGATGCATGA	60.08	20	260	74	333	TTCCTTTGTAATTTTGCGGG	59.937	20	TGTGTTCTCCGATGCATGAC	60.698	20	210	123	332
c14338.graph_c0	GATAATACAAGCCAGCCCCA	59.923	20	CACAAACAGGCTCTTCCTTTT	58.498	21	166	1130	1295	TACAAGCCAGCCCCACTACT	59.757	20	CACAAACAGGCTCTTCCTTTT	58.498	21	161	1135	1295	GATAATACAAGCCAGCCCCA	59.923	20	ACACAAACAGGCTCTTCCTTTT	59.323	22	167	1130	1296
c14361.graph_c0	AGCAAAACCCTCCACCTTCT	60.11	20	CCGCTGTATTTTTGAAGGTCA	60.117	21	214	1664	1877	AGCTTCCATTTAGGTGCTGC	59.481	20	TAGAAGAACACCCCCACCCT	60.736	20	240	1499	1738	AGCTTCCATTTAGGTGCTGC	59.481	20	CTAGAAGAACACCCCCACCC	60.736	20	241	1499	1739
c14370.graph_c0	TTAAGCCATCACGAGTGCAG	60.011	20	AAGCAAAAGGTCTCGACGAA	59.993	20	173	219	391	TTAAGCCATCACGAGTGCAG	60.011	20	CACTAACGCCACGATCAAGA	59.864	20	250	219	468	TTAAGCCATCACGAGTGCAG	60.011	20	GCAAAAGGTCTCGACGAAAA	60.365	20	171	219	389
c14393.graph_c0	TGCAACGAGTGGAACCTACA	60.301	20	TCCCAGAAACAACGAGATCC	60.05	20	274	8	281	GTGTATGGTGCAACGAGTGG	60.032	20	GCAAGGGAGGAAGGAAAGAG	60.319	20	142	0	141	GTGTATGGTGCAACGAGTGG	60.032	20	AGCAAGGGAGGAAGGAAAGA	60.319	20	143	0	142
c14393.graph_c0	GGATCTCAGTGGGTTGTGCT	60.12	20	AAGACAGGAGCTGTGCCAGT	60.057	20	224	1149	1372	AGGATCTCAGTGGGTTGTGC	60.12	20	AAGACAGGAGCTGTGCCAGT	60.057	20	225	1148	1372	TCTCAGTGGGTTGTGCTGAC	59.872	20	AAGACAGGAGCTGTGCCAGT	60.057	20	221	1152	1372
c14406.graph_c0	GAGCACTGCAGGAACATTCA	59.992	20	ACTGTCGGCATCAATTCCTC	60.081	20	212	168	379	TGGGTTCCTGAAACAAAAGG	59.942	20	ACTGTCGGCATCAATTCCTC	60.081	20	145	235	379	GAGCACTGCAGGAACATTCA	59.992	20	GGAGTTCCTTGCTTCCACTG	59.844	20	228	168	395
c14434.graph_c0	GCATTTTTGGCTGTGAGCTT	60.395	20	CCCAAAATCCTTACATGCAGA	59.946	21	199	1728	1926	GAAGCTTGAGACCGAGGAAA	59.55	20	CCCAAAATCCTTACATGCAGA	59.946	21	269	1658	1926	CATTTTTGGCTGTGAGCTTG	59.464	20	CCCAAAATCCTTACATGCAGA	59.946	21	198	1729	1926
c14435.graph_c0	CCATACATAGAAGCCCGGAA	59.916	20	AACGGTGGTTTCAACTCTCG	60.149	20	104	616	719	GGAATCCCAGTTAGGAAGGC	59.903	20	AACGGTGGTTTCAACTCTCG	60.149	20	274	446	719	CCATACATAGAAGCCCGGAA	59.916	20	TGTATTTCATGGCGAAGCAG	59.833	20	236	616	851
c14439.graph_c0	CAAACAAATGTGCGAAGGTG	60.149	20	GACGGTGGTGAGCAATACCT	59.997	20	110	2936	3045	ATGGGGCAGAAGAAGTAGCA	59.836	20	GACGGTGGTGAGCAATACCT	59.997	20	267	2779	3045	TCGTAATGGGGCAGAAGAAG	60.206	20	GACGGTGGTGAGCAATACCT	59.997	20	272	2774	3045
c14445.graph_c0	TAGTGGCGATTTCCTCTGCT	59.978	20	TGGCAATCATTTTTCAGCAA	60.193	20	191	1403	1593	CTAGTGGCGATTTCCTCTGC	59.978	20	TTGGCAATCATTTTTCAGCA	60.193	20	193	1402	1594	CTAGTGGCGATTTCCTCTGC	59.978	20	TGGCAATCATTTTTCAGCAA	60.193	20	192	1402	1593
c14455.graph_c0	GGAGGGAGAAGTTTTAGTGTGC	59.282	22	TGGGGAAGGATGAGAAAATG	59.864	20	197	0	196	GGAGGGAGAAGTTTTAGTGTGC	59.282	22	CAGAAATGGGGAAGGATGAG	59.478	20	203	0	202	GGAGGGAGAAGTTTTAGTGTGC	59.282	22	GGATGAGAAAATGGCGTCTG	60.603	20	190	0	189
c14473.graph_c0	TCGTCCTACAACAACAACGC	59.764	20	GCAGCTGAACTCCTTGAACC	59.997	20	275	1072	1346	CCCCAAATTCTGCTTCTTCA	60.184	20	CATCTTTTTGCCATGGGACT	59.933	20	153	1252	1404	CCCCAAATTCTGCTTCTTCA	60.184	20	CATTGCACAGGATGTTGAGG	60.112	20	120	1252	1371
c14476.graph_c0	GCAGCCAAATTTCCTCTTCA	60.331	20	TAGAAAAGGCAAGCACCAGC	60.523	20	254	194	447	TGCAGCCAAATTTCCTCTTC	60.331	20	TAGAAAAGGCAAGCACCAGC	60.523	20	255	193	447	CAGATATGGAAATGCAGCCA	59.646	20	TAGAAAAGGCAAGCACCAGC	60.523	20	267	181	447
c14478.graph_c0	TTTGCCATAGCTTGTGCATC	59.839	20	GTGGTGGCCTTCACATTTCT	59.973	20	277	2	278	TTTGCCATAGCTTGTGCATC	59.839	20	AGTGGTGGCCTTCACATTTC	59.973	20	278	2	279	GCATCAGCACAAGGATTTCA	59.805	20	AGTGGTGGCCTTCACATTTC	59.973	20	263	17	279
c14505.graph_c1	TGTTTTGGTCCTCAGCAGAA	59.415	20	CCCACCCAATCAAATTGAAC	60.029	20	131	182	312	TGTTTTGGTCCTCAGCAGAA	59.415	20	TCGTGATATTCACGCGGTTA	60.096	20	234	182	415	TGGTCCTCAGCAGAATTCAA	59.369	20	TCGTGATATTCACGCGGTTA	60.096	20	229	187	415
c14507.graph_c0	GAGGGTTGGCATTCATTCAT	59.756	20	AACCAAAGCCAATTAACCCC	60.055	20	227	20	246	GAGGGTTGGCATTCATTCAT	59.756	20	ACCTCAATCCACCGCAATAC	59.82	20	278	20	297	GGGTTGGCATTCATTCATTT	59.628	20	AACCAAAGCCAATTAACCCC	60.055	20	225	22	246
c14507.graph_c0	GCCATGGAGCTCATTACCAT	59.923	20	CGGAACTGTTGTTTCTCATCA	58.761	21	110	1429	1538	TCACCCCCATATTGTCCATT	59.871	20	CGGAACTGTTGTTTCTCATCA	58.761	21	256	1283	1538	GCCATGGAGCTCATTACCAT	59.923	20	TCGGAACTGTTGTTTCTCATCA	60.668	22	111	1429	1539
c14565.graph_c0	CTTGCTCACCAGGGTTCATT	60.111	20	CAGTGCTTATCAAGAGGCTGC	60.169	21	262	502	763	GGCATGAGCTATGGGAACTC	59.658	20	CAGTGCTTATCAAGAGGCTGC	60.169	21	235	529	763	TTGCTCACCAGGGTTCATTT	60.495	20	CAGTGCTTATCAAGAGGCTGC	60.169	21	261	503	763
c14584.graph_c0	CATGAGTGCTACAAAAGTCGC	58.594	21	TTTATCCCTCGTCGATGACC	59.894	20	108	16	123	TGAGTGCTACAAAAGTCGCAT	58.594	21	TTTATCCCTCGTCGATGACC	59.894	20	106	18	123	TCATGAGTGCTACAAAAGTCGC	60.449	22	TTTATCCCTCGTCGATGACC	59.894	20	109	15	123
c14592.graph_c0	AGAGGGGGTTGTTGAGGTCT	59.968	20	CCCGTTTGTTTCCTCCATTA	59.795	20	280	91	370	AGGGGGTTGTTGAGGTCTTT	59.834	20	CCCGTTTGTTTCCTCCATTA	59.795	20	278	93	370	GAGGGGGTTGTTGAGGTCTT	60.349	20	CCCGTTTGTTTCCTCCATTA	59.795	20	279	92	370
c14592.graph_c0	TGTTGTTTCCGGTTCAGACA	60.128	20	TCTACCAAGTGGGTGGTCAA	58.98	20	223	1013	1235	TGTTGTTTCCGGTTCAGACA	60.128	20	TTCTACCAAGTGGGTGGTCA	58.98	20	224	1013	1236	TGAGACGCACCCCTTATTCT	59.694	20	TCTACCAAGTGGGTGGTCAA	58.98	20	266	970	1235
c14593.graph_c0	TGAGCCTTAGCCATTCCTTC	59.41	20	AAATACACTCACGCGCACAC	59.794	20	210	3154	3363	TGAGCCTTAGCCATTCCTTC	59.41	20	AAAATACACTCACGCGCACA	60.324	20	211	3154	3364	TGAGCCTTAGCCATTCCTTC	59.41	20	ATACACTCACGCGCACACTT	59.395	20	208	3154	3361
c14626.graph_c1	TGTGACACCTGCTGAGAAGC	60.187	20	CAGCATCAGTCAGCCTGAGA	60.294	20	166	1599	1764	CAGTTAGCGAAGGATGGCTT	59.476	20	CAGCATCAGTCAGCCTGAGA	60.294	20	249	1516	1764	TGACACCTGCTGAGAAGCTC	59.288	20	CAGCATCAGTCAGCCTGAGA	60.294	20	164	1601	1764
c14641.graph_c1	CGAAAGCTTTGGCGTTAGAC	60.018	20	CCGTTTCTGAGGTCTTCGAG	59.982	20	245	826	1070	CGTCGAGGGCTGAGAATAAG	59.971	20	GGTCTTCGAGCAGGTCTACG	60.012	20	187	874	1060	CGAAAGCTTTGGCGTTAGAC	60.018	20	TTTGTCCCGTTTCTGAGGTC	60.088	20	251	826	1076
c14643.graph_c0	GCAATGATTTCAAAATCGCA	59.644	20	TGGGGGCAGTACTGAAGAAT	59.55	20	280	503	782	GCAATGATTTCAAAATCGCA	59.644	20	GGGGGCAGTACTGAAGAATG	59.55	20	279	503	781	GCAATGATTTCAAAATCGCA	59.644	20	GGGGGCAGTACTGAAGAATGT	60.376	21	279	503	781
c14646.graph_c1	TTGTATTCCGATGGTGCAGA	60.073	20	ACTTGTTACCTGTGGGTCGG	59.884	20	235	442	676	TTGTATTCCGATGGTGCAGA	60.073	20	ACCTGTGGGTCGGATATTGA	60.195	20	228	442	669	TTGTATTCCGATGGTGCAGA	60.073	20	TTGTTACCTGTGGGTCGGAT	60.232	20	233	442	674
c14661.graph_c0	TCTCAGGCTGTTGCAGTGAG	60.333	20	ACGGGAGAACAATTACTGCG	60.132	20	176	126	301	GTCTCAGGCTGTTGCAGTGA	60.187	20	GTGAAAAGAAGGAACCACGG	59.569	20	237	125	361	TACGATGTCGTTCGCTCTGT	59.47	20	ACGGGAGAACAATTACTGCG	60.132	20	225	77	301
c14669.graph_c0	TTGCAACAACCACTAGCAATG	59.784	21	TGGTCATCTGTGGTCTTTCCT	59.564	21	182	2346	2527	TGCAACAACCACTAGCAATGT	59.259	21	TTGGTCATCTGTGGTCTTTCC	59.958	21	182	2347	2528	GGAGTTTTGGGATTCTTCTCC	59.024	21	TTGGTCATCTGTGGTCTTTCC	59.958	21	273	2256	2528
c14681.graph_c0	AAAAGATTCGATCAAGAACGG	58.315	21	CAGTAATAGAGGAAGCGGCG	59.996	20	132	40	171	AAAAGATTCGATCAAGAACGG	58.315	21	CATTCTGCGATTTGGGTTTT	59.938	20	239	40	278	AAAAGATTCGATCAAGAACGG	58.315	21	ATAGAGGAAGCGGCGGTAAT	60.082	20	127	40	166
c14683.graph_c0	CTTGGACCAGAAAGCTCCAT	59.284	20	GAAGGCCTTGCTGAAAAATG	59.823	20	245	42	286	CTTGGACCAGAAAGCTCCAT	59.284	20	CATAACAACAATGCCCTCCC	60.192	20	131	42	172	CTTGGACCAGAAAGCTCCAT	59.284	20	ATGGGCAGCTTCTCATGAAT	59.658	20	228	42	269
c14683.graph_c0	GCTTCTAAGGTTTGCCAGTCC	60.256	21	AGCCTCAGCTTTGTTGTGCT	60.201	20	244	1139	1382	GCTTCTAAGGTTTGCCAGTCC	60.256	21	GCTACTGCACTGGGGGTAAG	59.757	20	262	1139	1400	GCTTCTAAGGTTTGCCAGTCC	60.256	21	CTACTGCACTGGGGGTAAGC	59.757	20	261	1139	1399
c14683.graph_c0	AAAGCATTTCACCAACAGGC	60.118	20	AGAAGCACGCTCACACATTG	60.056	20	168	2180	2347	CATGCTGTTCATCGCATTTC	60.228	20	AGAAGCACGCTCACACATTG	60.056	20	245	2103	2347	CATGCTGTTCATCGCATTTC	60.228	20	TTTTGAACGCCCAAAAAGAC	60.089	20	171	2103	2273
c14683.graph_c0	CAATGTGTGAGCGTGCTTCT	60.056	20	CACCACCCCTTCTTCTCTGA	60.229	20	202	2328	2529	ACAATGTGTGAGCGTGCTTC	59.912	20	CACCACCCCTTCTTCTCTGA	60.229	20	203	2327	2529	TGTGTGAGCGTGCTTCTTCT	59.776	20	CACCACCCCTTCTTCTCTGA	60.229	20	199	2331	2529
c14690.graph_c0	GACAAGAAGATTCTGTGGGGA	59.126	21	GAAAATCATGTTTAATACCCCTCTG	59.24	25	277	914	1190	AGACAAGAAGATTCTGTGGGGA	60.11	22	GAAAATCATGTTTAATACCCCTCTG	59.24	25	278	913	1190	GACAAGAAGATTCTGTGGGGA	59.126	21	AGAAAATCATGTTTAATACCCCTCTG	60.031	26	278	914	1191
c14699.graph_c0	GCAATGACAGTGCTGTTGCT	60.064	20	CTCCACAAAGCTGGTTCAAAG	59.899	21	244	1239	1482	GCAATGACAGTGCTGTTGCT	60.064	20	TCCACAAAGCTGGTTCAAAG	58.897	20	243	1239	1481	GCAATGACAGTGCTGTTGCT	60.064	20	CTCCACAAAGCTGGTTCAAA	58.897	20	244	1239	1482
c14718.graph_c0	ATTTGATGGGCAGTTTCTGG	59.933	20	AAGGTCGAGGAAGAGGAAGG	59.811	20	239	1320	1558	ATTTGATGGGCAGTTTCTGG	59.933	20	CTGGCTTTGAGGGAATTCAG	59.807	20	215	1320	1534	TGAGAACAAATGCTGCTTGC	60.142	20	AAGGTCGAGGAAGAGGAAGG	59.811	20	277	1282	1558
c14734.graph_c0	CAAAGACTGATTTCCATCTTCCA	60.469	23	CTCTGAGAAGGCAAAATGGC	59.955	20	271	27	297	CAAAGACTGATTTCCATCTTCCA	60.469	23	AGCCAACTCTGAGAAGGCAA	60.134	20	277	27	303	CAAAGACTGATTTCCATCTTCCA	60.469	23	AATGCCATTGCCATCATTTT	60.161	20	116	27	142
c14738.graph_c0	GAGCCTCGCGGTAGTACTTG	60.037	20	TCAAGTCGAACGTTTCATCG	59.84	20	258	1724	1981	AGCCTCGCGGTAGTACTTGA	60.037	20	TCAAGTCGAACGTTTCATCG	59.84	20	257	1725	1981	GCCTCGCGGTAGTACTTGAC	59.904	20	TCAAGTCGAACGTTTCATCG	59.84	20	256	1726	1981
c14745.graph_c0	CTGGTGTCCTTTTCCTGCAT	60.111	20	TAGGGCCTCAAGTGACTGCT	60.012	20	266	392	657	TGACACCAAAGATTGCCAAA	60.088	20	CCAAGATGCTGGGATACGTT	59.955	20	239	328	566	CTGGTGTCCTTTTCCTGCAT	60.111	20	CCAAGATGCTGGGATACGTT	59.955	20	175	392	566
c14757.graph_c0	GTCCTTTCAATTCCGTCAGC	59.676	20	TGTGCTTACCCACCATTGAA	59.964	20	235	2002	2236	GTCCTTTCAATTCCGTCAGC	59.676	20	CCACCATTGAAAAGGCATCT	59.933	20	226	2002	2227	GTCCTTTCAATTCCGTCAGC	59.676	20	TTACCCACCATTGAAAAGGC	59.801	20	230	2002	2231
c14778.graph_c0	GTACGGAATCTTCGATGGGA	59.894	20	CCCCAAATCAACAATTCCAC	60.029	20	186	701	886	GGGAGATCAGCGTACAAAGC	59.843	20	CCCCAAATCAACAATTCCAC	60.029	20	259	628	886	GGGAGATCAGCGTACAAAGC	59.843	20	TCCTCACCGACCGATAATTC	59.894	20	216	628	843
c14786.graph_c0	GGCCTGTGTTGTTGTTGATG	60.008	20	CAGCAACAGCAGTTCCTTCA	60.175	20	260	823	1082	AAGATGTTGCTGCTGCTGAA	59.746	20	ACAAATGATCAAACACCGCA	59.972	20	279	975	1253	AAGATGTTGCTGCTGCTGAA	59.746	20	TCTACGAAATTTGGGTTCGG	59.931	20	247	975	1221
c14786.graph_c0	CTTTGGCTCCGAACATCCTA	60.206	20	AATTTTGACGTCCGCAAGAG	60.249	20	156	2151	2306	CTTTGGCTCCGAACATCCTA	60.206	20	TCCGCAAGAGAGAACACAGA	59.701	20	146	2151	2296	CCAGGGTTTAGACATTCCCA	59.784	20	TCCGCAAGAGAGAACACAGA	59.701	20	275	2022	2296
c14786.graph_c0	CCGCTTTTGCATCAATTTTT	60.075	20	TGAGAAGGAGAAGAAGAGGATTTG	60.353	24	220	2208	2427	CTTTGGCTCCGAACATCCTA	60.206	20	TGAGAAGGAGAAGAAGAGGATTTG	60.353	24	277	2151	2427	CCGCTTTTGCATCAATTTTT	60.075	20	GAGAAGGAGAAGAAGAGGATTTGA	59.509	24	219	2208	2426
c14787.graph_c0	CGGCAAGTGTCCTAGGTGAT	60.134	20	TTCGTGCAATTCATATCCGA	60.035	20	277	1921	2197	GGTTTCCATTGGGGAAAAAT	59.867	20	CATTCCGGCAATCTGATTCT	60.036	20	255	1890	2144	CGGCAAGTGTCCTAGGTGAT	60.134	20	CATTCCGGCAATCTGATTCT	60.036	20	224	1921	2144
c14789.graph_c0	TCAGGGGGCAACAATTAAAA	60.294	20	GGCCCGATACATGGTTTCTA	59.784	20	265	59	323	CAGGGGGCAACAATTAAAAG	59.447	20	GGCCCGATACATGGTTTCTA	59.784	20	264	60	323	GGAGCAATTTTATCAGGGGG	60.633	20	GGCCCGATACATGGTTTCTA	59.784	20	277	47	323
c14798.graph_c0	TCCGATGATCTCTTTTCGCT	59.917	20	AACCACATATTTTGGTCCGC	59.691	20	162	445	606	TCCGATGATCTCTTTTCGCT	59.917	20	CACATATTTTGGTCCGCACA	60.379	20	159	445	603	TGATCTCTTTTCGCTGCTGA	59.823	20	AACCACATATTTTGGTCCGC	59.691	20	157	450	606
c14808.graph_c0	TGGTTGATTTTGACTGCTGG	59.691	20	CAGGCATTCCGGGTAGATTA	59.916	20	270	107	376	TGGTTGATTTTGACTGCTGG	59.691	20	ATTACGCTTTCGTTTGACGG	60.131	20	254	107	360	GGAACCGATTTCGTTCCTCT	60.443	20	CAGGCATTCCGGGTAGATTA	59.916	20	251	126	376
c14808.graph_c0	AGGAAGGGACGTTGAAGGTT	59.972	20	ATGGACAACACCGGAGAAAC	59.827	20	121	860	980	GAATGAGGAAGGGACGTTGA	60.05	20	ATGGACAACACCGGAGAAAC	59.827	20	126	855	980	TTACGAATGAGGAAGGGACG	60.066	20	ATGGACAACACCGGAGAAAC	59.827	20	130	851	980
c14808.graph_c0	CAGCTACAGCTGGGTTGACA	60.049	20	AAGCGGTTGCAGATAATGCT	59.873	20	270	1163	1432	CAGCTACAGCTGGGTTGACA	60.049	20	AAAGCGGTTGCAGATAATGC	60.238	20	271	1163	1433	CAGCTACAGCTGGGTTGACA	60.049	20	GCAAAGCGGTTGCAGATAAT	60.238	20	273	1163	1435
c14809.graph_c0	TTGCAGAATCAGAATGGTCG	59.799	20	AACCCTTTCATCATTGGGAA	59.22	20	111	929	1039	TTGCAGAATCAGAATGGTCG	59.799	20	AAACCCTTTCATCATTGGGA	59.22	20	112	929	1040	AGCCAAAGGCCGAGTAGAAT	60.228	20	AAACCCTTTCATCATTGGGA	59.22	20	154	887	1040
c14810.graph_c0	GCTTTCAACATCAGCAGCAA	60.142	20	CAGAAGTGTGGAGCGATGAA	59.984	20	257	829	1085	AGCTTTCAACATCAGCAGCA	59.746	20	CAGAAGTGTGGAGCGATGAA	59.984	20	258	828	1085	GCTTTCAACATCAGCAGCAA	60.142	20	CATCTGGTGCCAGAAGTGTG	60.309	20	267	829	1095
c14810.graph_c0	TTCATCGCTCCACACTTCTG	59.984	20	GTGCCAAGAGGAAAACATGC	60.646	20	102	1066	1167	AGCCGTCACTGCAGCTTTAT	60.044	20	GTGCCAAGAGGAAAACATGC	60.646	20	246	922	1167	ATTAGCCGTCACTGCAGCTT	60.044	20	GTGCCAAGAGGAAAACATGC	60.646	20	249	919	1167
c14813.graph_c0	AGCCAAGAGTCGACTGGAAA	59.989	20	CTGCCTCAAAAACTTACCGC	59.883	20	239	425	663	GCCAAGAGTCGACTGGAAAG	59.989	20	CTGCCTCAAAAACTTACCGC	59.883	20	238	426	663	CGGATAATCGCATACTCCGT	59.945	20	TTACCGCAACCTGACCTTTC	60.11	20	130	521	650
c14822.graph_c0	TCCCTCATCATTTTCTGAACC	58.97	21	CGCAGTAAGGATGCTGACAA	60.011	20	144	1168	1311	CCTTTACCATTTCCCTCATCA	58.89	21	CGCAGTAAGGATGCTGACAA	60.011	20	155	1157	1311	TCCCTCATCATTTTCTGAACC	58.97	21	CTCCAAAACATTCAAGCGGT	60.11	20	244	1168	1411
c14845.graph_c0	AACTTCCCCTTCAGTCAGCTT	59.379	21	TCATGTTGGCAGCAAATGTT	60.119	20	234	293	526	AACTTCCCCTTCAGTCAGCTT	59.379	21	CTGTCATGTTGGCAGCAAAT	59.722	20	237	293	529	TCCAACTCCTACGGTCTACCC	60.368	21	ATGCACGCATATGCAGAAGT	59.331	20	228	204	431
c14848.graph_c0	TGAAGGTGGCTAAATGATTGC	60.089	21	CAGAACCATCAACTGTGGGA	59.52	20	130	17	146	TGAAGGTGGCTAAATGATTGC	60.089	21	TTACAGCCAAACAAAAGCGA	59.486	20	241	17	257	TGAAGGTGGCTAAATGATTGC	60.089	21	GCCAAACAAAAGCGAGAATG	60.752	20	236	17	252
c14848.graph_c0	TCCCACAGTTGATGGTTCTG	59.52	20	TTCCCATCTCAAAAACAGCC	60.051	20	233	127	359	TCCCACAGTTGATGGTTCTG	59.52	20	TGAAATAACCCCAATTTCCG	59.633	20	199	127	325	TCCCACAGTTGATGGTTCTG	59.52	20	GAAATAACCCCAATTTCCGC	60.497	20	198	127	324
c14850.graph_c0	ATACATCCACATGAGCCACG	59.399	20	CGATTTTGGCACAAGTTTGA	59.706	20	182	280	461	ATACATCCACATGAGCCACG	59.399	20	ACCCCTCTCTTCGAAGTTCC	59.676	20	140	280	419	GCACAGACTTGTCGGGAATC	60.667	20	ACCCCTCTCTTCGAAGTTCC	59.676	20	165	255	419
c14854.graph_c0	CCCCAGCTCGCAGTATATGT	60.118	20	AAAGGCCTCAAACGAAGACA	59.853	20	274	418	691	CCCCAGCTCGCAGTATATGT	60.118	20	CAAAGGCCTCAAACGAAGAC	59.853	20	275	418	692	CCCCAGCTCGCAGTATATGT	60.118	20	GAATCAAAGGCCTCAAACGA	60.192	20	279	418	696
c14857.graph_c1	AGAGAATCGCCGAGAACGTA	59.978	20	TGGCTTCTTTGAGATCTACTTCA	58.276	23	121	1079	1199	GTCGGTTTCCTATTGGCGTA	59.96	20	TGGCTTCTTTGAGATCTACTTCA	58.276	23	211	989	1199	GCCAACATCCACGAGAGAAT	60.081	20	TGGCTTCTTTGAGATCTACTTCA	58.276	23	134	1066	1199
c14872.graph_c0	GAAAAAGGGGTGGAGTGGAT	60.169	20	CTCACTTTTGGAGACGTGAAA	57.995	21	151	186	336	TGAAACATTGGGGAAAAAGG	59.772	20	CTCACTTTTGGAGACGTGAAA	57.995	21	163	174	336	GAAAAAGGGGTGGAGTGGAT	60.169	20	TCTCACTTTTGGAGACGTGAAAT	60.158	23	152	186	337
c14872.graph_c0	CAAGCATTGTCTCCCTTGGT	60.111	20	TGGATTCTTCTGTTGTGGGA	59.059	20	272	3640	3911	CAAGCATTGTCTCCCTTGGT	60.111	20	CTGGATTCTTCTGTTGTGGGA	60.096	21	273	3640	3912	CAAGCATTGTCTCCCTTGGT	60.111	20	TGGATTCTTCTGTTGTGGGAT	59.396	21	272	3640	3911
c14872.graph_c0	TCCCACAACAGAAGAATCCA	59.059	20	CCGGTAACTCTTCTTTCTTTCTTT	58.633	24	215	3892	4106	TCCCACAACAGAAGAATCCA	59.059	20	CCGGTAACTCTTCTTTCTTTCTT	57.408	23	215	3892	4106	ATCCCACAACAGAAGAATCCA	59.396	21	CCGGTAACTCTTCTTTCTTTCTTT	58.633	24	216	3891	4106
c14890.graph_c0	TGGGGGAAAACTAATCATGG	59.617	20	GGGAGGGGTTACTCCTGAAG	59.928	20	226	30	255	GGGGGAAAACTAATCATGGAA	60.006	21	GGGAGGGGTTACTCCTGAAG	59.928	20	225	31	255	TGGGGGAAAACTAATCATGG	59.617	20	CTTTCCAGTACGACAAGCCG	60.817	20	246	30	275
c14891.graph_c0	TAACCGAATGGGGACTAACG	59.817	20	GACCTCAATTTGGCCTTGAA	60.051	20	214	762	975	TAACCGAATGGGGACTAACG	59.817	20	AATTTGGCCTTGAACGATTG	59.938	20	208	762	969	TAACCGAATGGGGACTAACG	59.817	20	CAATTTGGCCTTGAACGATT	59.938	20	209	762	970
c14893.graph_c0	GCATTGGCAACTTGATCCTT	60.081	20	AACACTGGCTTCAAACACCC	60.012	20	225	74	298	GCATTGGCAACTTGATCCTT	60.081	20	GGGATTGTGGGGGTCTTAAT	59.881	20	158	74	231	GCATTGGCAACTTGATCCTT	60.081	20	GGACGGACTGTATGAACGGT	59.851	20	261	74	334
c14905.graph_c0	GCGCGTATACCGAAATGAAT	59.956	20	CCAGCCTCGAGCTACCATAG	59.993	20	250	4600	4849	GTAACCTCAACCGCCATTGT	59.859	20	CCAGCCTCGAGCTACCATAG	59.993	20	156	4694	4849	GCGCGTATACCGAAATGAAT	59.956	20	ACCAGCCTCGAGCTACCATA	59.859	20	251	4600	4850
c14931.graph_c0	GGAAACCTTGTGGTTTTGGA	59.807	20	TCCCAACAAAACTGTCAAGAAA	59.626	22	273	723	995	GGAAACCTTGTGGTTTTGGA	59.807	20	TCCCAACAAAACTGTCAAGAA	58.242	21	273	723	995	TGGAAACCTTGTGGTTTTGG	60.756	20	TCCCAACAAAACTGTCAAGAAA	59.626	22	274	722	995
c14944.graph_c0	TGTCTCCAGGTGATTATCCCA	60.324	21	AGGGCAAAAGCTGTTCAAGA	59.993	20	215	51	265	TGTCTCCAGGTGATTATCCCA	60.324	21	AAAAGGGCAAAAGCTGTTCA	59.861	20	218	51	268	TGTCTCCAGGTGATTATCCCA	60.324	21	AAAGGGCAAAAGCTGTTCAA	59.861	20	217	51	267
c14947.graph_c0	AGCTGCAGATACATAGCCCTG	59.513	21	TTCGTGTCTCAAACTTCAGGA	58.483	21	226	235	460	GCTGCAGATACATAGCCCTG	58.504	20	TTCGTGTCTCAAACTTCAGGA	58.483	21	225	236	460	TTTGCGTATTTTAAGGACAGC	57.191	21	GTGGGAATCAAGTTGCTGCT	60.263	20	280	378	657
c14947.graph_c0	TCGCGGAATAACAACATTCA	60.073	20	CCGTTTTCTCCACTTCTGTTG	59.76	21	254	767	1020	GGTCGCGGAATAACAACATT	59.829	20	CCGTTTTCTCCACTTCTGTTG	59.76	21	256	765	1020	ACATTCACCAAATTCCCTGC	59.797	20	CCGTTTTCTCCACTTCTGTTG	59.76	21	241	780	1020
c14947.graph_c0	CGGGCATTGTTTATGCTTTT	59.964	20	ATTTACGACATCACCCTCGC	59.962	20	195	2600	2794	GCACCTCCATGGCTATTGTT	59.962	20	ATTTACGACATCACCCTCGC	59.962	20	277	2518	2794	CTTCGTAATCGGGCATTGTT	59.96	20	ATTTACGACATCACCCTCGC	59.962	20	204	2591	2794
c14948.graph_c0	CGAAAACGGAGGAATAACGA	60.067	20	CGTGATAGCGAAAATCCCTT	59.182	20	207	1235	1441	GCTTTCTTGGAACGAAAACG	59.861	20	CGTGATAGCGAAAATCCCTT	59.182	20	219	1223	1441	GGTGAGACCAGCTTTCTTGG	59.844	20	CGTGATAGCGAAAATCCCTT	59.182	20	229	1213	1441
c14948.graph_c0	AAGGGATTTTCGCTATCACG	59.182	20	TGGTGCTTTGATTCCTCTGA	59.369	20	266	1422	1687	GGGATTTTCGCTATCACGTT	59.046	20	TGGTGCTTTGATTCCTCTGA	59.369	20	264	1424	1687	AGGGATTTTCGCTATCACGTT	59.979	21	TGGTGCTTTGATTCCTCTGA	59.369	20	265	1423	1687
c14956.graph_c2	CAGAAAAGCCCCAAAATTCA	60.046	20	TGTTTTTGTTTGGGGGTAGC	59.839	20	209	2721	2929	CAGAAAAGCCCCAAAATTCA	60.046	20	GCAGTCGGGAGAGTCAATTC	59.81	20	102	2721	2822	ATCCAGAAAAGCCCCAAAAT	59.777	20	TGTTTTTGTTTGGGGGTAGC	59.839	20	212	2718	2929
c14958.graph_c0	TCAAAGTGAAAGGCCAGGTC	60.232	20	CAAAGCCTCCAAACCCATTA	59.931	20	195	6	200	TCAAAGTGAAAGGCCAGGTC	60.232	20	TTTTCCCGTGATTTACCCAA	60.16	20	238	6	243	TCAAAGTGAAAGGCCAGGTC	60.232	20	TTTTTCCCGTGATTTACCCA	60.16	20	239	6	244
c14958.graph_c0	TAATGGGTTTGGAGGCTTTG	59.931	20	AAGATCACGCAGAACAGGCT	60.02	20	187	181	367	GCACGCGTCTCTCTCTCTCT	60.041	20	GGCAGTTTGGTTTCTTTCCA	60.088	20	275	30	304	TAATGGGTTTGGAGGCTTTG	59.931	20	GGCAGTTTGGTTTCTTTCCA	60.088	20	124	181	304
c14968.graph_c0	CTTCCTCTCCGATTTCTCCC	60.147	20	CGTTTGTGATGGAGGAGGAT	59.927	20	223	98	320	CTCTCCGATTTCTCCCATCA	60.15	20	TGGTACACTAGGGCCGAAAG	60.125	20	279	102	380	CTCTCCGATTTCTCCCATCA	60.15	20	CTGGTACACTAGGGCCGAAA	60.125	20	280	102	381
c14968.graph_c0	CTGAATTGTCGTCTGAGGCA	59.984	20	AAACAAGAAGTCAATGCCCG	60.11	20	256	4271	4526	CTGGTTGTAAACTCGCCGAT	60.132	20	AAACAAGAAGTCAATGCCCG	60.11	20	164	4363	4526	TGTAAACTCGCCGATCCTTC	60.214	20	AAACAAGAAGTCAATGCCCG	60.11	20	159	4368	4526
c14974.graph_c0	CCCTTCAAGAACGAACCAAA	60.081	20	TCACGATTTCTGATTTCCCC	59.871	20	190	1226	1415	ATGTTTCACCGGGTTTCTTG	59.83	20	TCACGATTTCTGATTTCCCC	59.871	20	264	1152	1415	CCCTTCAAGAACGAACCAAA	60.081	20	CCTTCCTCCTCCTTTTAGCG	60.324	20	273	1226	1498
c14974.graph_c0	CCCTTCAAGAACGAACCAAA	60.081	20	CCTTCCTCCTCCTTTTAGCG	60.324	20	273	1226	1498	CCCTTCAAGAACGAACCAAA	60.081	20	CCTTGACCTTCCTCCTCCTT	59.671	20	279	1226	1504	ATCCCTTCAAGAACGAACCA	59.526	20	CCTTCCTCCTCCTTTTAGCG	60.324	20	275	1224	1498
c15022.graph_c0	CCAGGCTTTTCATCACCACT	60.111	20	GACTGGGACGGCAAGATTTA	60.074	20	217	444	660	CCAGGCTTTTCATCACCACT	60.111	20	TGGGACGGCAAGATTTACTC	60.074	20	214	444	657	CCAGGCTTTTCATCACCACT	60.111	20	TAATTCTTGACTGGGACGGC	60.074	20	225	444	668
c15035.graph_c0	CACAAAGCGAAATCCCGTAT	59.96	20	AGCTCCAAAATCGCAGAATC	59.415	20	145	68	212	CACAAAGCGAAATCCCGTAT	59.96	20	CGCCACCTCCACCATTATTA	60.712	20	266	68	333	CACAAAGCGAAATCCCGTAT	59.96	20	CGAAAGAAAGGGAGGAATGA	59.24	20	102	68	169
c15038.graph_c0	GTGCTGATAAAGCATGGCTG	59.449	20	AAGGAAGATTGATGAGGGGG	60.264	20	143	2106	2248	ATTTTTCTTTTCCCTTCGGG	59.415	20	AAGGAAGATTGATGAGGGGG	60.264	20	236	2013	2248	GTGCTGATAAAGCATGGCTG	59.449	20	CAGCCCAGAAGGAAGATTGA	60.331	20	151	2106	2256
c15044.graph_c0	CAGATTTTTGCACCCTTGCT	60.249	20	CTGCTGTTTCTGGTGCTTCA	60.175	20	280	254	533	TTTTTGCACCCTTGCTTTTT	59.736	20	CTGCTGTTTCTGGTGCTTCA	60.175	20	276	258	533	ACAGATTTTTGCACCCTTGC	60.118	20	TGCTGTTTCTGGTGCTTCAT	59.445	20	280	253	532
c15047.graph_c0	TGTCATCGGCATTAAGATCG	59.646	20	ACCGGGAAATTTTCACAGAA	59.406	20	279	1981	2259	TCATCGGCATTAAGATCGTG	59.646	20	ACCGGGAAATTTTCACAGAA	59.406	20	277	1983	2259	TCGCAAGTTGTAATGCTCCA	60.401	20	ACCGGGAAATTTTCACAGAA	59.406	20	227	2033	2259
c15053.graph_c0	AACTCCAAACGACCCATGTC	59.827	20	TTTGATTCTCATGCCTGCAC	59.805	20	222	2543	2764	GAACTCCAAACGACCCATGT	59.827	20	TTTGATTCTCATGCCTGCAC	59.805	20	223	2542	2764	GCTTCTTCAGGGAGCAACTG	60.134	20	TTAGACTTCTGCTCGCCACA	59.74	20	213	2477	2689
c15053.graph_c0	CCTGAACCAGAACCACAACC	60.399	20	CTCAAGAAATTCAGAGCCAGC	59.208	21	238	2853	3090	CCTGAACCAGAACCACAACC	60.399	20	GCTCAAGAAATTCAGAGCCAG	59.208	21	239	2853	3091	CCTGAACCAGAACCACAACC	60.399	20	GCTCAAGAAATTCAGAGCCA	58.173	20	239	2853	3091
c15058.graph_c0	TTGGGGACATTTAAAGAAAGATG	59.382	23	TTGTGCCTCTCATTGCTGTC	59.992	20	253	101	353	TGGGGACATTTAAAGAAAGATG	58.113	22	TTGTGCCTCTCATTGCTGTC	59.992	20	252	102	353	CATTTGGGGACATTTAAAGAAA	58.043	22	TTGTGCCTCTCATTGCTGTC	59.992	20	256	98	353
c15067.graph_c0	TGAACTCATCCAACCAAAATG	58.462	21	CCATTGGAGCAGCTTTTCAT	60.214	20	232	30	261	TGAACTCATCCAACCAAAATGT	59.336	22	CCATTGGAGCAGCTTTTCAT	60.214	20	232	30	261	TGAACTCATCCAACCAAAATG	58.462	21	ATTGGAGCAGCTTTTCATGC	60.361	20	230	30	259
c15090.graph_c0	TGGGAAATTTTCTTTGCAGG	60.046	20	CAAGTCTCTGGTGGAGGAGG	59.828	20	221	57	277	TGGGAAATTTTCTTTGCAGG	60.046	20	CCCTCAAGTCTCTGGTGGAG	59.828	20	225	57	281	TGGGAAATTTTCTTTGCAGG	60.046	20	CCTCAAGTCTCTGGTGGAGG	59.828	20	224	57	280
c15090.graph_c0	ACCACACTTTCCGTCAATCC	59.827	20	TCAGAGAGCTTGTTCAGGCA	59.855	20	214	181	394	CCGCTCCCCAACATATAAAA	59.789	20	TCAGAGAGCTTGTTCAGGCA	59.855	20	234	161	394	ACCACACTTTCCGTCAATCC	59.827	20	CACCCTGCTTTTTAAGTCGG	59.741	20	188	181	368
c15090.graph_c0	GCTTTTCCCAAGCTTTCAGA	59.569	20	AAGTGGAGACACCAGACGCT	59.907	20	249	2479	2727	TGCTTTTCCCAAGCTTTCAG	60.493	20	AAGTGGAGACACCAGACGCT	59.907	20	250	2478	2727	GCTTTTCCCAAGCTTTCAGA	59.569	20	AAAGTGGAGACACCAGACGC	60.307	20	250	2479	2728
c15101.graph_c0	GCGGCTCATATTGAGTGTCA	59.83	20	GCGCAGGAAGATCATCAAAG	60.884	20	270	885	1154	GCGGCTCATATTGAGTGTCA	59.83	20	CGCAGGAAGATCATCAAAGC	60.884	20	269	885	1153	GCGGCTCATATTGAGTGTCA	59.83	20	GCAGGAAGATCATCAAAGCA	58.953	20	268	885	1152
c15101.graph_c0	ACGTTCGACCCAACGATTAG	59.993	20	TCCAAGGGAAATTGGAAGTG	59.903	20	132	4474	4605	CTACGTTCGACCCAACGATT	59.993	20	TCCAAGGGAAATTGGAAGTG	59.903	20	134	4472	4605	TCTCCGATGAATCTCCCATC	59.971	20	TCCAAGGGAAATTGGAAGTG	59.903	20	174	4432	4605
c1512.graph_c0	TCTCCTCTCTCCACCAGCTC	59.663	20	ATTCCTTCCTCGCCTTGTTT	60.074	20	230	285	514	AGGCGCGTTCAATAACAAAT	59.614	20	GCTTGATTCTTGGGGTGAAA	60.051	20	277	347	623	AGGCGCGTTCAATAACAAAT	59.614	20	ATTCCTTCCTCGCCTTGTTT	60.074	20	168	347	514
c15135.graph_c0	GGGAGACTTCAAAGGGAACA	59.112	20	TTCTCTTGTGGCTGCATTTG	59.988	20	204	41	244	GTGGGAGACTTCAAAGGGAA	59.112	20	TTCTCTTGTGGCTGCATTTG	59.988	20	206	39	244	AGTGGGAGACTTCAAAGGGAA	60.096	21	TTCTCTTGTGGCTGCATTTG	59.988	20	207	38	244
c15143.graph_c0	TCTCGTTCAGTACCAAGGGTG	60.156	21	CTGACGGGGCTGTTTACTGT	60.171	20	253	61	313	TCTCGTTCAGTACCAAGGGTG	60.156	21	GATGGGAAGAAGTTGGCTGA	60.195	20	269	61	329	TCTCGTTCAGTACCAAGGGTG	60.156	21	GGATTCGGATGGGAAGAAGT	60.272	20	276	61	336
c15153.graph_c0	TAAAACCCGATGTGGGATTC	59.622	20	CGCTACAGTTCTTGCTGTGG	59.658	20	275	2168	2442	TAAAACCCGATGTGGGATTC	59.622	20	TGCTGTGGAAAACTTGGAAA	59.293	20	263	2168	2430	TAAAACCCGATGTGGGATTC	59.622	20	TTGCTGTGGAAAACTTGGAA	59.293	20	264	2168	2431
c15161.graph_c0	GAGGTACTATACTGCCGCCG	59.752	20	GCAACTTTCACCGGAAAGAA	60.227	20	264	719	982	GAGGTACTATACTGCCGCCG	59.752	20	CGGTACTGATCCACAAAGCA	59.716	20	233	719	951	AGATGAGTACTCCAACGCCG	60.277	20	CGGTACTGATCCACAAAGCA	59.716	20	271	681	951
c15161.graph_c0	GTGCGTGTGAGGGTAAGGAT	59.997	20	CCCTACCTGTGGAAACGAGA	60.103	20	243	1190	1432	GTGCGTGTGAGGGTAAGGAT	59.997	20	GTGGTTCCATCTCCACCACT	59.817	20	268	1190	1457	GTGCGTGTGAGGGTAAGGAT	59.997	20	GTTGTGGTTCCATCTCCACC	60.223	20	271	1190	1460
c15161.graph_c0	AGTGGTGGAGATGGAACCAC	59.817	20	TCGATCCATCGATCCAAAA	59.953	19	273	1438	1710	GGTGGAGATGGAACCACAAC	60.223	20	TCGATCCATCGATCCAAAA	59.953	19	270	1441	1710	TGACGATCAGGAGGAGGAAG	60.34	20	TCGATCCATCGATCCAAAA	59.953	19	174	1537	1710
c15161.graph_c0	CGATGGATCGATCATGAAGC	61.538	20	GAAAACCACGAAAGTCGCTC	59.859	20	130	1700	1829	TCGGTCTTGGTCTAAGGTCAG	59.338	21	GAAAACCACGAAAGTCGCTC	59.859	20	244	1586	1829	CTCGGTCTTGGTCTAAGGTCA	59.338	21	GAAAACCACGAAAGTCGCTC	59.859	20	245	1585	1829
c15191.graph_c1	TCTGTCGATGGAAGCATCAG	59.942	20	CACAGATTACTTGGGGCGAT	59.955	20	245	111	355	TCTGTCGATGGAAGCATCAG	59.942	20	ATCACAGATTACTTGGGGCG	59.955	20	247	111	357	GTCTGTCGATGGAAGCATCA	59.794	20	CACAGATTACTTGGGGCGAT	59.955	20	246	110	355
c15208.graph_c0	TCACCGCATGATTTGTCATT	59.931	20	CTTAAATGAAGACTCGCCGC	59.982	20	231	260	490	TCACCGCATGATTTGTCATT	59.931	20	GCTTAAATGAAGACTCGCCG	59.982	20	232	260	491	TCACCGCATGATTTGTCATT	59.931	20	ATCGGTGTTTCCATTTCCTG	59.79	20	210	260	469
c15210.graph_c0	GAAAGAAACACCTTCCACCG	59.569	20	CCCTTTCATTTTTGGGGTTT	60.027	20	171	4	174	GAAAGAAACACCTTCCACCG	59.569	20	GAAATCAACCACCCCTTTCA	59.767	20	183	4	186	GAAAGAAACACCTTCCACCG	59.569	20	GGAAATCAACCACCCCTTTC	60.537	20	184	4	187
c15220.graph_c0	CAAATTTGAGAGCACAAGAATAATG	59.262	25	TAACTAGCCTTGGCATTGGG	60.089	20	144	48	191	TTTGAGAGCACAAGAATAATGAAA	58.14	24	TAACTAGCCTTGGCATTGGG	60.089	20	140	52	191	CAAATTTGAGAGCACAAGAATAATG	59.262	25	ACTAGCCTTGGCATTGGGTA	59.592	20	142	48	189
c15223.graph_c0	AAATTTCAATGGTAGAGATGCACA	59.904	24	ATCTTTACTGGTGGCATCGG	59.955	20	258	105	362	AAATTTCAATGGTAGAGATGCACA	59.904	24	AATTCGCCGAAAACTGATTG	60.074	20	229	105	333	TTTCAATGGTAGAGATGCACAC	57.755	22	AATTCGCCGAAAACTGATTG	60.074	20	226	108	333
c15223.graph_c0	CCAGCCTCCTCTCCTTTCTT	59.95	20	TCTGGATAATAGGAGGAAACTAAACTT	58.445	27	154	2453	2606	CACCCCGTTAGAATCTTGGA	59.926	20	TCTGGATAATAGGAGGAAACTAAACTT	58.445	27	247	2360	2606	TCACCCCGTTAGAATCTTGG	59.926	20	TCTGGATAATAGGAGGAAACTAAACTT	58.445	27	248	2359	2606
c15239.graph_c0	ATGTTTGGAACGGTAGGCTG	59.993	20	CTCAAGAAAGGAGCCAAAAA	57.221	20	246	1645	1890	CATGTTTGGAACGGTAGGCT	59.993	20	CTCAAGAAAGGAGCCAAAAA	57.221	20	247	1644	1890	GAGGTCGTTTCGAGTGGTGT	60.159	20	CTCAAGAAAGGAGCCAAAAA	57.221	20	156	1735	1890
c15240.graph_c0	TATCCCAAAAGCAAAAGGGA	59.52	20	GACTTGGGATTGTGGCTTGT	59.973	20	249	3125	3373	TATCCCAAAAGCAAAAGGGA	59.52	20	CTTGGGATTGTGGCTTGTTT	59.971	20	247	3125	3371	TATCCCAAAAGCAAAAGGGA	59.52	20	GGAGTTGATTGGACTTGGGA	59.903	20	260	3125	3384
c15242.graph_c0	CCGTTTGGGAAAGCAATAAA	59.937	20	CTCTATCCTTCCCCTTTCCG	60.025	20	197	5239	5435	CCGTTTGGGAAAGCAATAAA	59.937	20	TCCCCCAACTCTCCTCTTTT	60.045	20	218	5239	5456	AAGAAGGTCAGTGCCGTTTG	60.291	20	CTCTATCCTTCCCCTTTCCG	60.025	20	210	5226	5435
c15248.graph_c0	CACAGAACAAACACATTGACTTG	58.255	23	GATCGTCCTCGGATGGTCTA	60.034	20	122	63	184	CACAGAACAAACACATTGACTTG	58.255	23	ATAGGGCATTTGCAGTCTGG	60.096	20	181	63	243	CACAGAACAAACACATTGACTTG	58.255	23	TTGGGGATGATTGTCCTGAT	60.135	20	205	63	267
c15257.graph_c0	CTTGTTTTTCTTGCTTCGGG	59.855	20	TTAGCACAGCCGCCTCTTAT	60.003	20	143	241	383	TGTTTTTCTTGCTTCGGGAT	59.685	20	TTAGCACAGCCGCCTCTTAT	60.003	20	141	243	383	CTTGTTTTTCTTGCTTCGGG	59.855	20	CAACCAATCTTGCCCATTTT	59.801	20	264	241	504
c15260.graph_c0	CTGTAGGAGATGAGCCACAGG	59.876	21	TCCAAGACTTCAACAACCCC	59.943	20	228	467	694	AGGAGATGAGCCACAGGACT	58.849	20	TCCAAGACTTCAACAACCCC	59.943	20	224	471	694	TGTAGGAGATGAGCCACAGG	58.827	20	TCCAAGACTTCAACAACCCC	59.943	20	227	468	694
c15261.graph_c0	GCTTTATTTGGCAAAACCCA	59.943	20	CGTACAGATTCTTGTTGAGAGAGA	57.832	24	181	1628	1808	GCTTTATTTGGCAAAACCCA	59.943	20	TCTTGTTGAGAGAGAAAGAGTTCTGA	60.213	26	172	1628	1799	GCTTTATTTGGCAAAACCCA	59.943	20	TTCTTGTTGAGAGAGAAAGAGTTCTG	59.763	26	173	1628	1800
c15272.graph_c0	GCTTGGTATGGCACCTGTTT	60	20	AGCTCCTGCTGCTTGTTGTT	60.201	20	258	1442	1699	GCTTGGTATGGCACCTGTTT	60	20	AAGCTCCTGCTGCTTGTTGT	60.201	20	259	1442	1700	TATGGGAGAGGATCACGAGG	60.027	20	AGCTCCTGCTGCTTGTTGTT	60.201	20	219	1481	1699
c15306.graph_c0	TCATTTGCTTCCCACAAACA	60.088	20	CAGAAGCAGAAGGGAGGTTG	59.982	20	190	131	320	TTTTTCGCCTCTTTTCGCTA	60.089	20	TGGTGAATCATTTCCTGCAA	60.049	20	208	15	222	TCATTTGCTTCCCACAAACA	60.088	20	GCGATGGCTGGAATAGAGAG	59.939	20	153	131	283
c15311.graph_c0	TGCAACTGTTGGGATTTTCA	60.088	20	GCCTTCACTTTACCAGCAGC	60.022	20	231	440	670	GGGGAGAATGTTCATCATGG	60.135	20	CAGCAGCAAAATAATCGCAA	59.98	20	111	547	657	GGGGAGAATGTTCATCATGG	60.135	20	GCCTTCACTTTACCAGCAGC	60.022	20	124	547	670
c15352.graph_c0	TCGGGAAGTAACCATCTTCAA	59.555	21	TGACTTTGCCCTCCACTCTT	59.844	20	273	2266	2538	TCGGGAAGTAACCATCTTCAA	59.555	21	TTTCTGGTGACTTTGCCCTC	60.232	20	280	2266	2545	CGGGAAAGGATTATGATGATG	59.24	21	CGGGTGTTTCTGGTGACTTT	60.005	20	193	2359	2551
c15361.graph_c1	TCAAAAGCCAATTTGAAGGG	60.046	20	TTCTCCTCATCATCCACCGT	60.475	20	193	1036	1228	TGTAAGCAGATGGAAGGGCT	59.836	20	TTCTCCTCATCATCCACCGT	60.475	20	170	1059	1228	CTGTAAGCAGATGGAAGGGC	59.836	20	TTCTCCTCATCATCCACCGT	60.475	20	171	1058	1228
c15364.graph_c0	TTATAGGTGTAGGGTGCCGC	59.982	20	TCTTTGATTCCCTTTGTCGG	60.044	20	252	411	662	TTATAGGTGTAGGGTGCCGC	59.982	20	CTTTGATTCCCTTTGTCGGA	60.044	20	251	411	661	TTATAGGTGTAGGGTGCCGC	59.982	20	GTCGGAAAAGAATGCCAAAA	60.053	20	237	411	647
c15364.graph_c0	TTTTGGCATTCTTTTCCGAC	60.053	20	CGCCCATTTGTACCCTTTTT	61.055	20	250	628	877	TTTTGGCATTCTTTTCCGAC	60.053	20	CGCCCATTTGTACCCTTTT	59.809	19	250	628	877	TCCGACAAAGGGAATCAAAG	60.044	20	TCAATTATGCTAAGGCCTCCA	59.69	21	279	642	920
c15366.graph_c0	TCCTCCTCCTGTGCTTTGTT	59.844	20	TCCCCCACCACCTTATTATG	59.5	20	207	174	380	CCTCCTCCTGTGCTTTGTTC	59.844	20	TCCCCCACCACCTTATTATG	59.5	20	206	175	380	CCTCCTCCTGTGCTTTGTTC	59.844	20	TTTCTTCTTCTTCGCCTCCC	60.817	20	222	175	396
c15370.graph_c0	CGAGCTGCCTCCAATATAGC	59.967	20	TCATGAATTTGTTCTGTGCGA	60.25	21	266	385	650	CGAGCTGCCTCCAATATAGC	59.967	20	TTCATGAATTTGTTCTGTGCG	59.72	21	267	385	651	CGAGCTGCCTCCAATATAGC	59.967	20	TTTGTTCTGTGCGACTCTTCA	59.624	21	259	385	643
c15371.graph_c0	TCGGGATCTGTTAATTGATGG	59.77	21	CTCACCATTCATTCCTGCCT	60.073	20	181	289	469	TCGGGATCTGTTAATTGATGG	59.77	21	GCCCAATTAGAAACGCAAAA	60.075	20	149	289	437	TTGATGGAAATTTGATGGGA	58.742	20	CTCACCATTCATTCCTGCCT	60.073	20	167	303	469
c15371.graph_c0	TGGATTTCACAAGTATCTGCTCA	59.761	23	CCATGCAGTACTTCCGAGTG	59.314	20	213	1576	1788	TGGATTTCACAAGTATCTGCTCA	59.761	23	CTTCCGAGTGACCCATGTAAA	59.978	21	203	1576	1778	TGGATTTCACAAGTATCTGCTCA	59.761	23	TTCCGAGTGACCCATGTAAA	58.973	20	202	1576	1777
c15371.graph_c0	AGGAGGGGTTTCAGGAAGAA	60.045	20	CCATTTTGATGGCAGACTGA	59.648	20	274	4737	5010	AGGAGGGGTTTCAGGAAGAA	60.045	20	TTTGATGGCAGACTGAAGCA	60.539	20	270	4737	5006	AGGAGGGGTTTCAGGAAGAA	60.045	20	CTTCCTTCCGAATTTTGGCT	60.553	20	247	4737	4983
c15372.graph_c0	TAGAAGTCGGGGTATGGCAC	59.955	20	AGGGAAGAAGCAGTTGCTGA	60.134	20	257	2441	2697	GTAGAAGTCGGGGTATGGCA	59.955	20	AGGGAAGAAGCAGTTGCTGA	60.134	20	258	2440	2697	ACACGACCACATGCGTTAAA	60.035	20	TTCTTCATCGCCATCACAAG	59.799	20	247	2314	2560
c15378.graph_c0	TCCCAATAGCTAAAGGGTATCA	57.798	22	TTTTGCACTGGTATTTGCGA	60.251	20	168	12	179	CTCCCAATAGCTAAAGGGTATCA	58.725	23	TTTTGCACTGGTATTTGCGA	60.251	20	169	11	179	TCCCAATAGCTAAAGGGTATCA	57.798	22	CCTCCATTCAGAACTCCGTC	59.655	20	202	12	213
c15379.graph_c0	ACCGACGTCGTACCAAGACT	59.646	20	CGTTAATCCAGTAGCTCGTCG	59.912	21	256	17	272	CCGGTATATATCACTGCACCG	60.237	21	CGTTAATCCAGTAGCTCGTCG	59.912	21	273	0	272	ACCGACGTCGTACCAAGACT	59.646	20	CGTCGTAAACAATCAAGAACCA	60.032	22	240	17	256
c15385.graph_c0	TTTCTTCCCAAAAATGGCTG	60.046	20	CACCACCTGAAAGATCTGATGA	60.111	22	248	56	303	TTTCTTCCCAAAAATGGCTG	60.046	20	TCACCACCTGAAAGATCTGATG	60.111	22	249	56	304	TTTCTTCCCAAAAATGGCTG	60.046	20	CCACCTGAAAGATCTGATGATG	59.55	22	246	56	301
c15385.graph_c0	CCGTTAACACCCCAAAACAC	60.125	20	TCTGTCTGATGGCACTGACC	59.827	20	267	338	604	TTGAGGCATGCATTTTTGTC	59.67	20	TGTATGCAGCCATCCATGTT	59.955	20	200	436	635	TTGAGGCATGCATTTTTGTC	59.67	20	TTGTATGCAGCCATCCATGT	59.955	20	201	436	636
c15385.graph_c0	CCCGGAAAAAGATCAAATCA	59.872	20	ATGCTTCATTCGCAAATTCC	60.045	20	240	1811	2050	CCCGGAAAAAGATCAAATCA	59.872	20	TTCGCAAATTCCCACCTATC	59.901	20	232	1811	2042	CCCGGAAAAAGATCAAATCA	59.872	20	CCCTACAGCAACCAACCAAT	59.853	20	193	1811	2003
c15385.graph_c0	CAAGCCCCAAATAGAAGCTG	59.839	20	GAATGTTTCACTGGGGAGGA	59.903	20	207	2759	2965	GGCTTGGATTTTTGGGTTCT	60.299	20	GAATGTTTCACTGGGGAGGA	59.903	20	231	2735	2965	AGGCTTGGATTTTTGGGTTC	60.299	20	GAATGTTTCACTGGGGAGGA	59.903	20	232	2734	2965
c15387.graph_c0	CCTGCTATGAAAAGCCATCA	58.869	20	AAGCATGTGCAATGCCTATT	58.268	20	240	516	755	CCTGCTATGAAAAGCCATCAA	60.216	21	AAGCATGTGCAATGCCTATT	58.268	20	240	516	755	ACCTGCTATGAAAAGCCATCA	59.722	21	AAGCATGTGCAATGCCTATT	58.268	20	241	515	755
c15394.graph_c0	CGGTAACAACTAGCAATGCG	59.392	20	TTCTAAGCCAAAATCAGCGG	60.335	20	266	81	346	CGGTAACAACTAGCAATGCG	59.392	20	AAGATCAGGTCGATCGGAAA	59.629	20	227	81	307	TGCGAAAGTGCTTTCAGAAG	59.342	20	TTCTAAGCCAAAATCAGCGG	60.335	20	250	97	346
c15396.graph_c0	TCTCAGTTTCACGCCTTCAA	59.566	20	GCATTTTTGGCTATCCAACTC	58.709	21	277	1888	2164	AAGCACCCCACCATTTACTAAC	59.308	22	CCAATAACAGCCTCACAGCA	59.864	20	216	2021	2236	AAGCACCCCACCATTTACTAAC	59.308	22	CAGCCTCACAGCAAACAAGA	60.175	20	209	2021	2229
c15396.graph_c0	AAAAAGGGGCCAATTGATTC	60.13	20	GGGGCATAGACACCGTTTGT	62.088	20	255	4163	4417	AGAAAAAGGGGCCAATTGAT	59.777	20	GGGGCATAGACACCGTTTGT	62.088	20	257	4161	4417	ATTTGCATGAACTTTCCCCA	60.309	20	GGGGCATAGACACCGTTTGT	62.088	20	185	4233	4417
c15399.graph_c0	AGGCCAGTCGTCAGAAACAT	59.727	20	CCGCCTGATCTCTAGACTGC	60.119	20	217	489	705	AGGCCAGTCGTCAGAAACAT	59.727	20	ACGACGACGTTGGTTTTCTC	60.156	20	190	489	678	AGGCCAGTCGTCAGAAACAT	59.727	20	CACATTCTCTCCTCCCTTCG	59.797	20	243	489	731
c15399.graph_c0	GTCAGAATTTGGAGAAGCGG	59.813	20	ATTTTGCTTCGATCATTGGG	59.901	20	245	827	1071	GCAGTCTAGAGATCAGGCGG	60.119	20	GTGCTGCTCCATTGAAGGTT	60.263	20	272	686	957	CAGTCTAGAGATCAGGCGGC	60.119	20	GTGCTGCTCCATTGAAGGTT	60.263	20	271	687	957
c15399.graph_c0	GGAAGGACAGGGAACAACAA	59.943	20	ATTTTGCTTCGATCATTGGG	59.901	20	227	845	1071	GTCAGAATTTGGAGAAGCGG	59.813	20	ATTTTGCTTCGATCATTGGG	59.901	20	245	827	1071	AACAACAGCAAGCAGAGGCT	60.201	20	ATTTTGCTTCGATCATTGGG	59.901	20	200	872	1071
c15399.graph_c0	TATGCAAATCTGAGGGAGCC	60.177	20	TTCATTGTACCCTTGGAGCC	59.933	20	251	1115	1365	TATGCAAATCTGAGGGAGCC	60.177	20	GGCGCTCTGGTTATCAAAAA	60.209	20	231	1115	1345	CCCAATGATCGAAGCAAAAT	59.901	20	GAGTCGCATCCAATGATTCC	60.435	20	222	1052	1273
c15402.graph_c0	TTTCTCCTCCCTTATGGGCT	60.032	20	AGAGTTGCCACCATCACCAT	60.395	20	267	2393	2659	AGGATGCAGCAGAAGCAAAT	59.985	20	CATGAATGGACGGAACTTCA	59.496	20	275	2368	2642	TTTCTCCTCCCTTATGGGCT	60.032	20	CATGAATGGACGGAACTTCA	59.496	20	250	2393	2642
c15421.graph_c0	TCAAATTCATAGGCCGATCC	59.862	20	GCATATGTACATTTCATTCCCAAA	59.98	24	259	1622	1880	TCAAATTCATAGGCCGATCC	59.862	20	GCATATGTACATTTCATTCCCAA	58.753	23	259	1622	1880	TCAAATTCATAGGCCGATCC	59.862	20	AAGCATATGTACATTTCATTCCCA	59.649	24	261	1622	1882
c15425.graph_c0	GAATTTGAACGTTCCTCCCA	59.91	20	CTCCTCACTTCTCTGCGTCC	60.135	20	234	2233	2466	TGAATTTGAACGTTCCTCCC	59.91	20	TCCTCACTTCTCTGCGTCCT	60.135	20	234	2232	2465	TGAATTTGAACGTTCCTCCC	59.91	20	CTCCTCACTTCTCTGCGTCC	60.135	20	235	2232	2466
c15428.graph_c0	TTCTTGGCAAAAGAAATGGG	60.046	20	AAGAAATCCCAAGAATCGCA	59.645	20	198	221	418	TTGGCAAAAGAAATGGGTTC	59.916	20	AAGAAATCCCAAGAATCGCA	59.645	20	195	224	418	TTCTTGGCAAAAGAAATGGG	60.046	20	CGGTTTGAAGAAATCCCAAG	59.541	20	205	221	425
c15430.graph_c0	GCACCTACCCCTCCTTTCTT	59.576	20	GGCTACATCAGCCCCAATAA	59.923	20	280	13	292	CCTACCCCTCCTTTCTTTGG	59.927	20	AGTGAAACGAGCAACGATGA	59.445	20	229	16	244	TTCTTTGGACTTGGGGACTG	60.081	20	AGTGAAACGAGCAACGATGA	59.445	20	217	28	244
c15433.graph_c0	CCTCTTCCAGCAGATCAAGG	59.943	20	TAGGCGGAATTCGTGTTTTC	60.074	20	169	674	842	GGCGTCGTACATTGACCTCT	60.142	20	GGAAGCTTGCTCTGAAATGG	59.955	20	275	699	973	TGAGAGCACTGATACCACCG	59.855	20	GGAAGCTTGCTCTGAAATGG	59.955	20	245	729	973
c15439.graph_c0	AGGGAAAAACACGGGAGAAT	59.805	20	TTGGGAAAAACCAGGAGTTG	59.942	20	169	2406	2574	AGGGAAAAACACGGGAGAAT	59.805	20	GTGTTGGTGTGGAAACAACG	59.897	20	131	2406	2536	CAAGAAGTTGTGGGCGAGAT	60.255	20	TTGGGAAAAACCAGGAGTTG	59.942	20	210	2365	2574
c15444.graph_c0	GCATAGACATGGAGGGGAGA	60.034	20	ACTCATCGTCGACAAAACCC	59.973	20	267	3091	3357	TCGCCACCATATTCGTTACA	59.953	20	ACTCATCGTCGACAAAACCC	59.973	20	155	3203	3357	GCATAGACATGGAGGGGAGA	60.034	20	CCCATAACCACCCACTCATC	60.05	20	280	3091	3370
c15444.graph_c0	GGGTTTTGTCGACGATGAGT	59.973	20	TTTGCATATACAACAAAAGAAGGG	59.472	24	177	3338	3514	GATGAGTGGGTGGTTATGGG	60.05	20	TTTGCATATACAACAAAAGAAGGG	59.472	24	164	3351	3514	TGGGGTACACTGTTGGGATT	60.088	20	TTTGCATATACAACAAAAGAAGGG	59.472	24	148	3367	3514
c15449.graph_c0	TCTGAGCTGCATCAATCTGG	60.096	20	CCCCAATAAGAGCAAAATGC	59.547	20	200	922	1121	TCTGAGCTGCATCAATCTGG	60.096	20	GCTCTTCCCCAATAAGAGCA	59.41	20	206	922	1127	TCAGCAGATGTGGTTCATCC	59.637	20	CCCCAATAAGAGCAAAATGC	59.547	20	226	896	1121
c15450.graph_c0	TTCCCATTGCTATTGCTTCC	60.038	20	ATAGGCCATCGCCTTATGTG	59.945	20	178	325	502	CCCATTGCTATTGCTTCCAT	59.923	20	ATAGGCCATCGCCTTATGTG	59.945	20	176	327	502	TTCCCATTGCTATTGCTTCC	60.038	20	ACCTGAGCCTCTGCATCATT	59.834	20	270	325	594
c15451.graph_c0	TGCATGCCTTTCTTGAGTTG	59.988	20	CTGCAACTGTTCCAATGGTG	60.152	20	149	883	1031	CATTTGCATGCCTTTCTTGA	59.809	20	CTGCAACTGTTCCAATGGTG	60.152	20	153	879	1031	TTTGAATTCCCCTTTCCACA	60.28	20	CTGCAACTGTTCCAATGGTG	60.152	20	248	784	1031
c15455.graph_c0	ATTCAGGCAAGCCAGAAGAA	59.955	20	AAGCTCTTGCACTCCTCAGC	59.898	20	104	926	1029	GCCCACGAGAAGGAACATAA	60.074	20	AAGCTCTTGCACTCCTCAGC	59.898	20	243	787	1029	ATTCAGGCAAGCCAGAAGAA	59.955	20	GTCAGCAGGTTGGAGGTTGT	60.159	20	143	926	1068
c15464.graph_c0	AAGATTGTTTTAAATTCATGATGCC	59.673	25	AACCTTCTTCAGAGCAGCCA	60.134	20	261	13	273	AAGATTGTTTTAAATTCATGATGCC	59.673	25	TCTTCAGAGCAGCCACTTCA	59.855	20	256	13	268	AAGATTGTTTTAAATTCATGATGCC	59.673	25	GAGCAGCCACTTCATTAGGG	59.836	20	250	13	262
c15464.graph_c0	ACTGATTCACCCCAAAAAGG	58.884	20	TGGATGTGGAGCAACAAGAA	60.24	20	273	2125	2397	ACTGATTCACCCCAAAAAGG	58.884	20	TTGGATGTGGAGCAACAAGA	60.24	20	274	2125	2398	CTGATTCACCCCAAAAAGGT	58.884	20	TGGATGTGGAGCAACAAGAA	60.24	20	272	2126	2397
c15467.graph_c0	CTCTTTCCTCGATGTCCCTG	59.797	20	AATTGTTCCTGGTCTCCGAA	59.526	20	136	279	414	CGTACTTTATGGCCTGCACA	59.752	20	AATTGTTCCTGGTCTCCGAA	59.526	20	112	303	414	CTCTTTCCTCGATGTCCCTG	59.797	20	AATTCTGGACTGAAGCTGCG	60.538	20	247	279	525
c15467.graph_c0	GGCCCAAGGTCTTCATACAA	59.933	20	TTGACCATCTAAAGAGCAGGG	59.322	21	199	3192	3390	GCACTCCTTTGCTCCAATTC	59.82	20	TTGACCATCTAAAGAGCAGGG	59.322	21	164	3227	3390	CATCTCTTTTCTGGCCCAAG	59.807	20	TTGACCATCTAAAGAGCAGGG	59.322	21	211	3180	3390
c15467.graph_c0	GCATTGCAATTCCTTTCCAT	59.907	20	GAAAACACATCTCCAAACCCA	59.822	21	188	3423	3610	GCATTGCAATTCCTTTCCAT	59.907	20	GGAAAACACATCTCCAAACCC	60.584	21	189	3423	3611	GCATTGCAATTCCTTTCCAT	59.907	20	CACATCTCCAAACCCATTTTC	59.278	21	183	3423	3605
c15467.graph_c0	CTGGTGGAGCACAAGTTTGA	59.873	20	GCCTTTAGTTGCAATGTGTCC	59.629	21	173	3774	3946	GGGCAGATTTTGGTGGATTA	59.762	20	GCCTTTAGTTGCAATGTGTCC	59.629	21	196	3751	3946	TGGTGGAGCACAAGTTTGAC	59.726	20	GCCTTTAGTTGCAATGTGTCC	59.629	21	172	3775	3946
c15470.graph_c0	AATACATTGGCCCATTTGGA	60.016	20	GCCCATCCATCCATACAAAC	60.021	20	239	1664	1902	AATACATTGGCCCATTTGGA	60.016	20	TTATTCCTTGCCCATCCATC	59.722	20	248	1664	1911	ATTTGGATCGTTGAGCCAGT	59.556	20	GCCCATCCATCCATACAAAC	60.021	20	226	1677	1902
c15472.graph_c0	CCATGAGCCATCCTTCTCAT	60.034	20	TCAAAAATTCCCTAATTTCTCTGC	59.978	24	229	2646	2874	TTCATTCAAACCATGAGCCA	60.049	20	TCAAAAATTCCCTAATTTCTCTGC	59.978	24	239	2636	2874	ATTCAAACCATGAGCCATCC	59.756	20	TCAAAAATTCCCTAATTTCTCTGC	59.978	24	236	2639	2874
c15480.graph_c0	AAAGGGAAGCACAAGGGATT	59.94	20	GATCTCCATAACCGGAAGCA	60.036	20	276	1937	2212	AAAAGGGAAGCACAAGGGAT	59.94	20	GATCTCCATAACCGGAAGCA	60.036	20	277	1936	2212	AAAAGGGAAGCACAAGGGAT	59.94	20	AGCAGACTTCCCAGGAACAA	59.844	20	261	1936	2196
c15481.graph_c0	ATGTGGGACTCAATTTTCGC	59.939	20	TTCCAGACGATTTAAGAAAGCTG	59.906	23	192	4319	4510	ATGTGGGACTCAATTTTCGC	59.939	20	TCAAAAGATTCAACCTTGCTTGT	60.156	23	228	4319	4546	CATCCATCCCCAGTGCTATT	59.773	20	TTCCAGACGATTTAAGAAAGCTG	59.906	23	170	4341	4510
c15484.graph_c0	TTGGACCCTTTTGTCTTTGC	60.088	20	CGTCTTTCGATTGTTGCTGA	59.988	20	196	282	477	TTGGACCCTTTTGTCTTTGC	60.088	20	TCGTCTTTCGATTGTTGCTG	59.988	20	197	282	478	TTGTCTTTGCCTTTGCCTTT	59.861	20	TCGTCTTTCGATTGTTGCTG	59.988	20	187	292	478
c15486.graph_c0	AAACAAACGTACGCAAACCC	59.904	20	GTTCCGCCATTTAAACTCCA	59.938	20	278	81	358	AAACAAACGTACGCAAACCC	59.904	20	TCCGCCATTTAAACTCCAAG	60.067	20	276	81	356	AAACAAACGTACGCAAACCC	59.904	20	CCAAGTTCCAAAAAGGCAAA	60.081	20	261	81	341
c15487.graph_c0	GTGCATTGGGTTTGATTCCT	59.797	20	CGTGTCTTTCTGCTCATCCA	59.984	20	140	131	270	ACATGAAAGCTTCCCGTCAT	59.556	20	CGTGTCTTTCTGCTCATCCA	59.984	20	165	106	270	GTGCATTGGGTTTGATTCCT	59.797	20	CTGTTCTGCCACGGATTACA	59.716	20	161	131	291
c15494.graph_c0	CATGATTCGAATGTTCTCTTCG	59.708	22	TCCTTGAAGCAATCGAAAGG	60.323	20	223	15	237	CATGATTCGAATGTTCTCTTCG	59.708	22	TCTTCCTTGAAGCAATCGAAA	59.946	21	226	15	240	CATGATTCGAATGTTCTCTTCG	59.708	22	TGAAGCAATCGAAAGGAATG	58.843	20	219	15	233
c15499.graph_c1	TATTGTACCCGGAAGCAAGG	59.953	20	TGATCATTCGTCACCCAAAA	59.9	20	219	368	586	TATTGTACCCGGAAGCAAGG	59.953	20	TGGTCAGTGCATACCTTCCA	60.112	20	179	368	546	TATTGTACCCGGAAGCAAGG	59.953	20	TCCACAACCCATTTTGGAGT	60.21	20	163	368	530
c15508.graph_c0	GGACGGTGTGATTAGGTGCT	59.997	20	TTCAGCCCTCACGCTTACTT	60.015	20	196	1335	1530	CGTTTCTCTTCGACGGAGTC	59.989	20	TTCAGCCCTCACGCTTACTT	60.015	20	272	1259	1530	GCTACGTTTCTCTTCGACGG	60.015	20	TTCAGCCCTCACGCTTACTT	60.015	20	276	1255	1530
c15509.graph_c0	TCACCACCTTCTCTGCTTCC	60.386	20	GAGCCATCCTAAAACTCCGA	59.269	20	103	908	1010	ACCAATGAGGTATGGATGGG	59.483	20	GAGCCATCCTAAAACTCCGA	59.269	20	219	792	1010	TCACCACCTTCTCTGCTTCC	60.386	20	AGCCATCCTAAAACTCCGAA	58.787	20	102	908	1009
c15509.graph_c1	CATTGGGATGACGAAAATCC	60.133	20	ACCTCCCAACACAAGACTCG	60.151	20	114	2275	2388	AGCAGTTCTGAAGGGGATGA	59.803	20	ACCTCCCAACACAAGACTCG	60.151	20	141	2248	2388	CATTGGGATGACGAAAATCC	60.133	20	TTCTTCCTCTTCTTCCCGTG	59.401	20	138	2275	2412
c15509.graph_c2	AGCCAGCCCTCTTGTACTGA	60.012	20	GATTGTGAGCCGCATAGGTT	60.103	20	142	205	346	AGCCAGCCCTCTTGTACTGA	60.012	20	AAGATTGTGAGCCGCATAGG	60.235	20	144	205	348	AGCCAGCCCTCTTGTACTGA	60.012	20	AGATTGTGAGCCGCATAGGT	59.723	20	143	205	347
c15510.graph_c0	CTGAGCCTCTTTCCCCTTCT	59.95	20	CACCACCACCTTCACCTTCT	60.002	20	214	123	336	CTCTGAGCCTCTTTCCCCTT	59.95	20	CACCACCACCTTCACCTTCT	60.002	20	216	121	336	CTGAGCCTCTTTCCCCTTCT	59.95	20	TCCCAAACCCACCAAAATTA	60.024	20	177	123	299
c15521.graph_c0	TCTGAACAAAATCCATCATCAAA	59.442	23	ATGGGCTGGTTGTCTGAATC	59.934	20	185	73	257	TTCTGAACAAAATCCATCATCAA	59.442	23	ATGGGCTGGTTGTCTGAATC	59.934	20	186	72	257	TCTGAACAAAATCCATCATCAAA	59.442	23	GGGCTGGTTGTCTGAATCAT	59.934	20	183	73	255
c15521.graph_c0	ACAGCCAGCAAGCTTCAACT	60.201	20	TTCAAATTCCGATTCTTGCC	60.016	20	149	724	872	ACAGCCAGCAAGCTTCAACT	60.201	20	CGATTCTTGCCCACCAGTAT	59.955	20	140	724	863	AGCCAGCAAGCTTCAACTTC	59.763	20	TTCAAATTCCGATTCTTGCC	60.016	20	147	726	872
c15521.graph_c0	GAATCAGTGGAAGCGATGGT	60.081	20	TATCCATTGGTTTTGCTCCC	59.762	20	280	1033	1312	GTGATCTCCAGCAAGGGAAA	60.195	20	AGAGGGATTCTCCCCAAAAA	59.875	20	246	1141	1386	AGTGATCTCCAGCAAGGGAA	59.803	20	AGAGGGATTCTCCCCAAAAA	59.875	20	247	1140	1386
c15523.graph_c0	AGGAAATCAACAAGATGCGG	60.074	20	TGTTGGTTTAAGTACCCCCG	59.719	20	149	1750	1898	ACAAGATGCGGATCACTTCC	60.081	20	TGTTGGTTTAAGTACCCCCG	59.719	20	140	1759	1898	TCCTTGGAAAGCCTGAGCTA	60.088	20	TGTTGGTTTAAGTACCCCCG	59.719	20	200	1699	1898
c15526.graph_c0	GCAAAACAATCATGAGCCCT	60.081	20	TCAGGCTACGGAGAAGGAAA	59.948	20	212	206	417	GCAAAACAATCATGAGCCCT	60.081	20	GCCAAGGAAGTGGATATGGA	59.894	20	232	206	437	GCAAAACAATCATGAGCCCT	60.081	20	TGGTGGATACGGTGAAGGAT	60.195	20	273	206	478
c15526.graph_c0	TCCATATCCACTTCCTTGGC	59.894	20	AGAGGAGGGTCGGAAAAAGA	60.183	20	279	418	696	TTTCCTTCTCCGTAGCCTGA	59.948	20	GGGAGGCGTCTTTTTCTTTT	59.704	20	200	398	597	TTTCCTTCTCCGTAGCCTGA	59.948	20	AAATTCAAGACCGACGAGGA	59.67	20	230	398	627
c15530.graph_c0	ATTTCTTGGTTGCTGCTGCT	60.022	20	TTTGGCAAAAGGAGAATGGT	59.546	20	102	1750	1851	ATTTCTTGGTTGCTGCTGCT	60.022	20	TTGGCAAAAGGAGAATGGTG	61.001	20	101	1750	1850	TCCATTTCTTGGTTGCTGCT	60.776	20	TTTGGCAAAAGGAGAATGGT	59.546	20	105	1747	1851
c15531.graph_c0	CGATGATTTTGAGAAAGGAGC	58.917	21	TGGAGAGGGAAATTTGATGC	60.014	20	123	68	190	CAGCAACGATGATTTTGAGAA	58.906	21	TGGAGAGGGAAATTTGATGC	60.014	20	129	62	190	CGATGATTTTGAGAAAGGAGC	58.917	21	TGAGTTTTCCATGGAGAGGG	60.042	20	134	68	201
c15537.graph_c0	CCACCACCCTGACATTCTTT	59.82	20	TTCAATTTGAGGTTTGACGATG	59.975	22	254	1229	1482	CCACCACCCTGACATTCTTT	59.82	20	TCAATTTGAGGTTTGACGATG	58.611	21	253	1229	1481	CATTGGGATCCGGTCTTTAG	59.382	20	TTCAATTTGAGGTTTGACGATG	59.975	22	218	1265	1482
c15547.graph_c0	CCATGGAGAAAATGTGCCTT	59.933	20	CTAATTTTGAATCTAATTCTTGTTCG	57.024	26	232	1431	1662	AATTGGAACAGATGGCCAAA	60.309	20	CTAATTTTGAATCTAATTCTTGTTCG	57.024	26	175	1488	1662	CCATGGAGAAAATGTGCCTT	59.933	20	ACTAATTTTGAATCTAATTCTTGTTCG	57.747	27	233	1431	1663
c15552.graph_c0	TTCCATGGATCAAAAAGGGA	60.244	20	CAGAAGCGGGTAGATAAAGAGG	59.411	22	184	792	975	TTTCCATGGATCAAAAAGGG	59.733	20	CAGAAGCGGGTAGATAAAGAGG	59.411	22	185	791	975	TGATCCCCCAGATCAAATTC	59.685	20	CAGAAGCGGGTAGATAAAGAGG	59.411	22	223	753	975
c15554.graph_c0	CCGACACAAGTGATGATTGC	60.12	20	TTTGCCGGAAATTTGACTTC	60.053	20	118	682	799	CCGACACAAGTGATGATTGC	60.12	20	TGCCGGAAATTTGACTTCTC	60.192	20	116	682	797	CCGACACAAGTGATGATTGC	60.12	20	TCTTTGCCGGAAATTTGACT	59.685	20	120	682	801
c15557.graph_c0	GCTTCAAGGTGGATTTGAGC	59.82	20	CTTCTTCCCACCTGCAAAAA	60.22	20	241	2575	2815	TCACCAAGAATGGGAAGAGC	60.195	20	CTTCTTCCCACCTGCAAAAA	60.22	20	259	2557	2815	TCACCAAGAATGGGAAGAGC	60.195	20	TTCTTCCCACCTGCAAAAAT	59.546	20	258	2557	2814
c15563.graph_c0	ACCCGTCAGATTCCTTTCCT	59.935	20	GCCTTTTTCCCCAATCAAAT	60.13	20	242	533	774	ACCCGTCAGATTCCTTTCCT	59.935	20	TACAACACCACCATTCCACG	60.278	20	272	533	804	ACCCGTCAGATTCCTTTCCT	59.935	20	CAACACCACCATTCCACGTA	60.278	20	270	533	802
c15581.graph_c0	CTGGCCAGAAGAAACCAAAG	59.846	20	CGACGATTACGAGCCAAAAT	60.096	20	211	1131	1341	CCATACCAGCTCCGAGAGAC	59.827	20	CGACGATTACGAGCCAAAAT	60.096	20	168	1174	1341	ACCATACCAGCTCCGAGAGA	59.827	20	CGACGATTACGAGCCAAAAT	60.096	20	169	1173	1341
c15583.graph_c1	ATTAGACAACCCACCCGTCC	60.999	20	CCCTACTCCTCCTCCTCCTG	60.2	20	275	45	319	CCCAGCCTTAGACGCTTGT	60.403	19	CCCTACTCCTCCTCCTCCTG	60.2	20	256	64	319	CCCAGCCTTAGACGCTTGT	60.403	19	GCCCATCGTACCCTACTCCT	60.349	20	266	64	329
c15583.graph_c2	GGGAGTGGGAATGGAACTCT	60.314	20	TGGCTGTGAACAAAAGCATC	59.847	20	253	1230	1482	GAGTGGGAATGGAACTCTCG	59.655	20	TGGCTGTGAACAAAAGCATC	59.847	20	251	1232	1482	GGGAGTGGGAATGGAACTCT	60.314	20	ATGGGATTTTGGCTGTGAAC	59.797	20	262	1230	1491
c15586.graph_c0	CGTCCAAGAAAGTCAACAAGG	59.76	21	ACACTCAACCCTTTCATGGC	59.973	20	148	177	324	CGTCCAAGAAAGTCAACAAGG	59.76	21	ACTCAACCCTTTCATGGCTG	60.111	20	146	177	322	CGTCCAAGAAAGTCAACAAGG	59.76	21	CACTCAACCCTTTCATGGCT	60.111	20	147	177	323
c15586.graph_c0	GCAATCCTGGCAGCTAACTC	59.985	20	CCGAAATCCTCCAGCAGTAA	60.206	20	117	931	1047	GCAATCCTGGCAGCTAACTC	59.985	20	AGCAGCAATTCACCGAAATC	60.221	20	129	931	1059	CATGTGTGCGCAGTCTTTCT	60.056	20	CCGAAATCCTCCAGCAGTAA	60.206	20	150	898	1047
c15597.graph_c0	TATCTTGGCGGGAAGATTTG	60.031	20	GATTCCTCCCGTTCCTCTTC	60.015	20	272	73	344	TATCTTGGCGGGAAGATTTG	60.031	20	GAAGATTCCTCCCGTTCCTC	60.015	20	275	73	347	TATCTTGGCGGGAAGATTTG	60.031	20	CTCCCGTTCCTCTTCCTCTT	59.811	20	267	73	339
c15599.graph_c0	CGTTAATTTTCTTGAACAAATCATTG	60.153	26	ATACAAGGAACAAGCGCCAC	60.14	20	266	12	277	CGTTAATTTTCTTGAACAAATCATTG	60.153	26	ACATACAAGGAACAAGCGCC	60.14	20	268	12	279	GGGAAGTATTTTCGTTAATTTTCTTG	59.733	26	ATACAAGGAACAAGCGCCAC	60.14	20	278	0	277
c15599.graph_c0	TGGGGACATTAATCTAAGACACA	58.503	23	ATGTGTGACAGACCCGATCA	59.962	20	194	1587	1780	TGGGGACATTAATCTAAGACACA	58.503	23	CAGAATGTGTGACAGACCCG	60.154	20	198	1587	1784	TGGGGACATTAATCTAAGACACATT	60.02	25	ATGTGTGACAGACCCGATCA	59.962	20	194	1587	1780
c15604.graph_c0	CATAGACCATGGGAAGGGAA	59.744	20	TGGAGAAGATACATGCGGTT	58.173	20	270	983	1252	ACCATGGGAAGGGAAAAGAG	60.298	20	TGGAGAAGATACATGCGGTT	58.173	20	265	988	1252	AGACCATGGGAAGGGAAAAG	60.298	20	TGGAGAAGATACATGCGGTT	58.173	20	267	986	1252
c15607.graph_c0	TGAGGTGACACAGGGACAAA	60.129	20	TGCCAAACACAAAACAACAAA	60.037	21	276	2733	3008	TTGAGGTGACACAGGGACAA	60.129	20	TGCCAAACACAAAACAACAAA	60.037	21	277	2732	3008	TGAGGTGACACAGGGACAAA	60.129	20	TGCCAAACACAAAACAACAA	58.626	20	276	2733	3008
c15607.graph_c0	GCTTGAGGAAGCTTTGATGC	60.103	20	ACACACCCTGGAGGAACAAG	60.002	20	279	3668	3946	GCTTGAGGAAGCTTTGATGC	60.103	20	CCTGGAGGAACAAGATGGAA	60.042	20	273	3668	3940	GCTTGAGGAAGCTTTGATGC	60.103	20	GAACAGCTGGGAAAGTACGG	59.734	20	165	3668	3832
c15613.graph_c0	TCTTTAGTGCCTCCAATGGC	60.214	20	TTGGATGATGAAGGAGGAGG	60.003	20	172	169	340	ATGGCCCTTCCAACATATCA	60.155	20	TGATGAAGATCGTAGCAGCG	60.119	20	257	184	440	AGAAGAAGGGCTTTGGAGGA	60.319	20	TTGGATGATGAAGGAGGAGG	60.003	20	193	148	340
c15619.graph_c0	ATGCCCCGTCACATCTTATC	59.78	20	CCTTCGAGTGGAAGCAGTTC	59.989	20	259	62	320	ATGCCCCGTCACATCTTATC	59.78	20	TGCTGCAGGCTTTGACTAAA	59.752	20	107	62	168	TGCCCCGTCACATCTTATCT	60.483	20	CCTTCGAGTGGAAGCAGTTC	59.989	20	258	63	320
c15621.graph_c0	TCGCCCCTGATTCTTCTTTA	59.778	20	TTCCAGTGGATGTGAGACCA	60.088	20	132	1606	1737	AGCAGAAGCAGAATTACGCC	59.62	20	TTCCAGTGGATGTGAGACCA	60.088	20	220	1518	1737	AACAGCGAGTGCAATGAGAA	59.596	20	TTCCAGTGGATGTGAGACCA	60.088	20	185	1553	1737
c15635.graph_c0	TACTCTCTTGTTTGCGGGCT	60.015	20	TCAAGAGAAATCCCCTCCG	60.134	19	263	1728	1990	TACTCTCTTGTTTGCGGGCT	60.015	20	AACAACAAAGAATGCCACTGC	60.169	21	181	1728	1908	TACTCTCTTGTTTGCGGGCT	60.015	20	ACAACAAAGAATGCCACTGC	58.777	20	180	1728	1907
c15644.graph_c0	GCATGCATGGAAATGAGATG	60.041	20	AGGATCAGAGAAAGCAGGTCA	59.029	21	192	803	994	GCATGCATGGAAATGAGATG	60.041	20	TCAGAGAAAGCAGGTCATCAAA	59.993	22	188	803	990	GCATGCATGGAAATGAGATG	60.041	20	GGATCAGAGAAAGCAGGTCA	57.94	20	191	803	993
c15644.graph_c0	TCCTCCTCTGTTCGTTTCGT	59.844	20	TCCTCATTGATGAAGAGCCA	59.322	20	179	1405	1583	TTCCTCCTCTGTTCGTTTCG	60.366	20	TCCTCATTGATGAAGAGCCA	59.322	20	180	1404	1583	TCCTCCTCTGTTCGTTTCGT	59.844	20	CCCAAAATGTGCACCATAAG	58.892	20	232	1405	1636
c15645.graph_c0	GCAGCCCTTTTCTACACCAC	59.74	20	CCTGCAAAACTCAAACCAGG	60.659	20	244	219	462	GCAGCCCTTTTCTACACCAC	59.74	20	TTCCTGCAAAACTCAAACCA	59.293	20	246	219	464	GCAGCCCTTTTCTACACCAC	59.74	20	TGGTTCCTGCAAAACTCAAA	59.293	20	249	219	467
c15645.graph_c0	TGGTTTGAGTTTTGCAGGAA	59.293	20	GAAGCCCTTACAACTCGACG	59.875	20	280	445	724	GCAGGAACCAATCAGCACTC	60.812	20	GAAGCCCTTACAACTCGACG	59.875	20	267	458	724	GAGTTTTGCAGGAACCAATCA	60.103	21	GAAGCCCTTACAACTCGACG	59.875	20	274	451	724
c15646.graph_c0	TGAGGTTAGGTGCTATGCTTGA	59.904	22	CCCCTTCCTTCCTGTTTTTC	59.912	20	227	266	492	TGAGGTTAGGTGCTATGCTTG	58.068	21	CCCCTTCCTTCCTGTTTTTC	59.912	20	227	266	492	CTGAGGTTAGGTGCTATGCTTG	59.064	22	CCCCTTCCTTCCTGTTTTTC	59.912	20	228	265	492
c15646.graph_c0	TTGTACCAGAAACCAAGGGC	59.971	20	CTCCGTGATGGACAGTTCCT	60.112	20	154	2405	2558	GGGTGCTGGAATTGTGTTTT	59.836	20	CTCCGTGATGGACAGTTCCT	60.112	20	222	2337	2558	TTGTACCAGAAACCAAGGGC	59.971	20	GACGAAAAAGACCCTGCAAC	59.717	20	256	2405	2660
c15667.graph_c0	ACAGTTGCGCTTGTTGGATT	60.699	20	CAAAAGATCTTCCAGCCTGC	59.955	20	277	1443	1719	AACAGTTGCGCTTGTTGGAT	60.699	20	CAAAAGATCTTCCAGCCTGC	59.955	20	278	1442	1719	TGGATTGGCATAGTTGTGCT	59.152	20	CAAAAGATCTTCCAGCCTGC	59.955	20	263	1457	1719
c15668.graph_c0	GCAGCTCTACAATGGCAAAA	59.066	20	GCCCCATCTCTGTGTCATCT	60.08	20	222	260	481	GCAGCTCTACAATGGCAAAA	59.066	20	GACTGATGCAAAAACCAGCA	59.847	20	158	260	417	AGCAGCTCTACAATGGCAAAA	60.032	21	GCCCCATCTCTGTGTCATCT	60.08	20	223	259	481
c15671.graph_c0	AGATTCTTCACTGCGGGAGA	59.95	20	TCTCTCTCTCAGCCACCACA	59.685	20	280	1659	1938	GATCCATCCATCCATCCACT	59.548	20	TCTCTCTCTCAGCCACCACA	59.685	20	248	1691	1938	GATCCATCCATCCATCCACT	59.548	20	TGTCTCTCTCTCAGCCACCA	59.685	20	250	1691	1940
c15675.graph_c0	TCGGTTTCTGGTTCTGATGG	61.034	20	TGTGAATTAATGCCTTTTGAAATC	59.42	24	221	4230	4450	CGGTTTCTGGTTCTGATGGA	61.034	20	TGTGAATTAATGCCTTTTGAAATC	59.42	24	220	4231	4450	GGTTTCTGGTTCTGATGGACA	59.958	21	TGTGAATTAATGCCTTTTGAAATC	59.42	24	219	4232	4450
c15682.graph_c0	GAGTTGCTGTGATCATCCGA	59.794	20	CTTTCCTTCCCCGCTTTTAC	60.068	20	195	91	285	GAGTTGCTGTGATCATCCGA	59.794	20	TTTCCTTCCCCGCTTTTACT	60.068	20	194	91	284	GAGTTGCTGTGATCATCCGA	59.794	20	GGGTTCGATGAAGAAGACGA	60.195	20	238	91	328
c15682.graph_c0	ACTTCTTTAGGCCGGCTTTC	59.856	20	GATGTCCCATCTTCTGGTCG	60.475	20	255	1060	1314	TCATTGGAGAAAATGCGTGA	60.197	20	CATGCTCTATTTAACCGGGC	59.569	20	243	1160	1402	TCATTGGAGAAAATGCGTGA	60.197	20	GATGTCCCATCTTCTGGTCG	60.475	20	155	1160	1314
c15690.graph_c0	TAAGCTGCCCCTTGAGAAAG	59.587	20	TAGGCCCTAATCCTGATTGC	59.138	20	254	372	625	GAATAAGCTGCCCCTTGAGA	59.41	20	TAGGCCCTAATCCTGATTGC	59.138	20	257	369	625	TAGGAATAAGCTGCCCCTTG	59.315	20	TAGGCCCTAATCCTGATTGC	59.138	20	260	366	625
c15690.graph_c1	TCCTCCTGGTTACTGGGTTG	59.959	20	CCAAGTCTGCTTGGAATTGA	58.847	20	220	2144	2363	CCACAGGATCCTCCTGGTTA	59.92	20	CCAAGTCTGCTTGGAATTGA	58.847	20	228	2136	2363	TTTTGAAGTTCGTCGACACG	59.881	20	CCAAGTCTGCTTGGAATTGA	58.847	20	266	2098	2363
c15691.graph_c0	CAAGAGAGCCAGGAACGAAC	59.989	20	GAAGCCCCTCTACAACCACA	60.111	20	277	2501	2777	TCCCCAGGTCTACAGTCGAG	60.252	20	GAAGCCCCTCTACAACCACA	60.111	20	188	2590	2777	CCCCAGGTCTACAGTCGAGA	60.252	20	GAAGCCCCTCTACAACCACA	60.111	20	187	2591	2777
c15695.graph_c1	GGGATTGGGTTAATCGTGAA	59.622	20	TTCTCAAGGCCAACAGAACC	60.232	20	253	116	368	GGGATTGGGTTAATCGTGAA	59.622	20	CCCAATGAAGAAAAATCCCA	59.733	20	228	116	343	GGGATTGGGTTAATCGTGAA	59.622	20	AAGGCCAACAGAACCAAAAA	59.587	20	248	116	363
c15695.graph_c1	TTGTTGTTTCCGTCCTTGAA	59.145	20	TTACGAAAGAGTAAATGATAGCCA	57.311	24	167	2464	2630	TGTTGTTTCCGTCCTTGAAA	59.145	20	TTACGAAAGAGTAAATGATAGCCA	57.311	24	166	2465	2630	TTGTTGTTTCCGTCCTTGAA	59.145	20	GTTACGAAAGAGTAAATGATAGCCA	58.088	25	168	2464	2631
c15703.graph_c0	ACTATCAAGAACCCACCCCC	60.052	20	CATTCGTCGACGTCTCTCAA	59.984	20	145	226	370	GTAGCAAATTCGGCCCATAA	59.928	20	CATTCGTCGACGTCTCTCAA	59.984	20	199	172	370	ACTATCAAGAACCCACCCCC	60.052	20	GTTGCAGACAAGGGCATTTT	60.118	20	124	226	349
c15703.graph_c0	TGGGACTTGGGTTTTCTTTG	59.942	20	TGAGGTTGAGGATGATGGTG	59.473	20	158	3475	3632	TTGGGTTTTCTTTGAGGTGC	60.088	20	TGAGGTTGAGGATGATGGTG	59.473	20	152	3481	3632	TGGGTTTTCTTTGAGGTGCT	59.711	20	TGAGGTTGAGGATGATGGTG	59.473	20	151	3482	3632
c15703.graph_c0	GTGACACCATTGGGAGTCCT	59.817	20	AAGTCCCTGCATGAAAATGG	59.933	20	190	4107	4296	CCCAACTCCTCCTCCTTCTT	59.671	20	AAGTCCCTGCATGAAAATGG	59.933	20	104	4193	4296	GTGACACCATTGGGAGTCCT	59.817	20	GTCCCTGCATGAAAATGGAT	59.756	20	188	4107	4294
c15706.graph_c0	GGGCCATTCTTTTCCTTTGT	60.299	20	AAAAGATCTGCATGATGCCC	60.043	20	112	487	598	AGGGCCATTCTTTTCCTTTG	60.423	20	AAAAGATCTGCATGATGCCC	60.043	20	113	486	598	CAGGGCCATTCTTTTCCTTT	60.423	20	AAAAGATCTGCATGATGCCC	60.043	20	114	485	598
c15706.graph_c0	GGATCTTTCCTTGCCATTCA	60.014	20	TGTCAAAATGCACAAAATCTCA	59.206	22	252	4006	4257	TTCCAGATGTTGGAGGGAAC	59.903	20	TGTCAAAATGCACAAAATCTCA	59.206	22	278	3980	4257	CGTAGGATCTTTCCTTGCCA	60.206	20	TGTCAAAATGCACAAAATCTCA	59.206	22	256	4002	4257
c15709.graph_c0	AAAAGAGCCCCCAATGAGAT	59.903	20	TGACATGGTGGAACTCCAGA	60.088	20	209	1019	1227	TTCGAGAAACCCCTCAAGAA	59.784	20	TGACATGGTGGAACTCCAGA	60.088	20	266	962	1227	GCGTTATTCGAGAAACCCCT	60.451	20	TGACATGGTGGAACTCCAGA	60.088	20	272	956	1227
c15715.graph_c0	CAAGTTATGACCCGGGAGTG	60.366	20	GGCTGAATGCTTTGTGATGA	59.805	20	174	1815	1988	CAAGTTATGACCCGGGAGTG	60.366	20	TTGTGATGATCGGACACCAT	59.769	20	163	1815	1977	CAAGTTATGACCCGGGAGTG	60.366	20	CGTTGTTGCTTTACGGATCA	59.729	20	215	1815	2029
c15731.graph_c0	ATTGTCCTTGCCGTCATCTC	60.081	20	CAAAATTCCATTTATGGAGAGCA	60.311	23	210	2048	2257	GTGAGAATTGTCCTTGCCGT	60.119	20	CAAAATTCCATTTATGGAGAGCA	60.311	23	216	2042	2257	GAGTGTGAGCTGTGTTGGGA	59.872	20	CAAAATTCCATTTATGGAGAGCA	60.311	23	250	2008	2257
c15734.graph_c0	TTCTAAAACGACCAAAAAGTGATG	59.592	24	CTTTCACTGGTTGCTGAAAGG	59.899	21	251	1262	1512	TTCTAAAACGACCAAAAAGTGATG	59.592	24	TTTCACTGGTTGCTGAAAGG	58.897	20	250	1262	1511	TTCTAAAACGACCAAAAAGTGATG	59.592	24	TTTCACTGGTTGCTGAAAGGT	59.766	21	250	1262	1511
c15737.graph_c0	CCCTTTCTACATGCTTTCGG	59.702	20	GCTGGTGATGGGAGAAAGAA	60.195	20	266	394	659	CCCTTTCTACATGCTTTCGG	59.702	20	GTGCTGGTGATGGGAGAAAG	60.656	20	268	394	661	GCCCTTTCTACATGCTTTCG	59.845	20	TGGTAGCTGTGCTGGTGATG	60.895	20	277	393	669
c15738.graph_c2	CGGTGGAATGGGATTGTATC	60.014	20	CTCCTCGGCAGAAAACAAAG	59.986	20	185	2339	2523	CGGTGGAATGGGATTGTATC	60.014	20	CATCGGTTGCTATCGGTTTT	59.96	20	242	2339	2580	TTCCGTCTTGATTCCTGGAC	60.05	20	CTCCTCGGCAGAAAACAAAG	59.986	20	273	2251	2523
c15739.graph_c0	TAAACTCGAAATCATCCGCC	60.038	20	CCTCTCATCCCCTGAGGAAT	60.412	20	257	2980	3236	TAAACTCGAAATCATCCGCC	60.038	20	CATCCCCTGAGGAATCACTG	60.465	20	252	2980	3231	CCGATTTTCCTGCAAGTAGC	59.845	20	CCTCTCATCCCCTGAGGAAT	60.412	20	239	2998	3236
c15744.graph_c0	CATGACTCACAGAAGGGAGATG	59.721	22	CAGGCCTCTCCCAGAAGTT	59.39	19	277	77	353	CCATCATCTGTTGAGAAGAAACA	59.228	23	AAGTCATTTTTGGCAGGCAG	60.249	20	261	110	370	TCATGACTCACAGAAGGGAGA	58.364	21	CAGGCCTCTCCCAGAAGTT	59.39	19	278	76	353
c15752.graph_c0	TTAGGCCTCGGAAAAATCCT	60.034	20	AAAGCCAAGCTTGCAGAAAA	60.131	20	122	1225	1346	TTAGGCCTCGGAAAAATCCT	60.034	20	GCTTGCAGAAAACAGATCCC	59.82	20	114	1225	1338	TAACATGTCGACCAAAGCCA	60.111	20	AAAGCCAAGCTTGCAGAAAA	60.131	20	216	1131	1346
c15752.graph_c0	TCTTGAATCGATTTTTGGGG	59.872	20	CACTGCAATCCTCGTCCTTT	60.255	20	272	2812	3083	TCTTGAATCGATTTTTGGGG	59.872	20	ACACTGCAATCCTCGTCCTT	59.727	20	273	2812	3084	TTAGCTGATTAGCCGCCATT	59.838	20	CACTGCAATCCTCGTCCTTT	60.255	20	232	2852	3083
c15753.graph_c0	TATTGGATTGACAGTGCCGA	60.073	20	GATTGGGCTGTTTAGGTTGG	59.429	20	183	2771	2953	GCAGAAGCATGGTGATGAAA	59.805	20	GATTGGGCTGTTTAGGTTGG	59.429	20	242	2712	2953	TATTGGATTGACAGTGCCGA	60.073	20	TTAAACATGTGGGTTGTGGC	59.297	20	204	2771	2974
c15763.graph_c0	TGGTCTGAGCAGTCTTTACAACA	59.966	23	GATGGTTCATGACAAACCCA	59.193	20	247	8	254	TGGTCTGAGCAGTCTTTACAACA	59.966	23	CGAGGGAATGGAGAATGAGT	59.09	20	180	8	187	TGGTCTGAGCAGTCTTTACAACA	59.966	23	ACTGCGAGGGAATGGAGAAT	60.99	20	184	8	191
c15763.graph_c0	AGGTGTCAAATTGCCTTTGC	60.118	20	TGAAAAAGGTGGATTGGAGG	59.903	20	230	4341	4570	AGGTGTCAAATTGCCTTTGC	60.118	20	AAAGGTGGATTGGAGGGTTC	60.169	20	226	4341	4566	AGGTGTCAAATTGCCTTTGC	60.118	20	TTGTTGTGCTCGTGAGCTTC	60.183	20	270	4341	4610
c15765.graph_c0	GGACTGACTCAATTCTCGCC	59.81	20	TTTTGATGGAGCCAAACCTC	60.051	20	181	68	248	GATCATTCGCTTGAGGCAGT	60.37	20	TTTTGATGGAGCCAAACCTC	60.051	20	249	0	248	GGACTGACTCAATTCTCGCC	59.81	20	AACTTTGGCGACTTTACCGA	59.747	20	271	68	338
c15779.graph_c0	ATTGCACGTTCACGTAACCA	60.035	20	TGATCAACAAGGTGAGCGAG	59.984	20	273	1440	1712	TCACGTAACCAACAAGCCAA	60.149	20	TGATCAACAAGGTGAGCGAG	59.984	20	264	1449	1712	TTCACGTAACCAACAAGCCA	60.149	20	TGATCAACAAGGTGAGCGAG	59.984	20	265	1448	1712
c15784.graph_c0	CCCGGTTCTTCAACATTCTC	59.526	20	GTTGATGTCCCGAAGAGAGC	59.81	20	157	1752	1908	TCCCGGTTCTTCAACATTCT	59.526	20	GTTGATGTCCCGAAGAGAGC	59.81	20	158	1751	1908	CTCCCGGTTCTTCAACATTC	59.526	20	GTTGATGTCCCGAAGAGAGC	59.81	20	159	1750	1908
c15798.graph_c0	AAGGAAGGTGAGGAGTGGGT	59.968	20	CAGCACCACCATGTCTGAAC	60.162	20	205	278	482	TGAGGAGTGGGTGTGAATGA	60.088	20	CAGCACCACCATGTCTGAAC	60.162	20	197	286	482	GGTGAGGAGTGGGTGTGAAT	59.817	20	CAGCACCACCATGTCTGAAC	60.162	20	199	284	482
c15801.graph_c0	AAACCATGGAAAACCTCAAGA	58.54	21	CGTCACTAGGAAGGGTCAGC	59.867	20	274	1461	1734	CCATGGAAAACCTCAAGATTC	58.491	21	CGTCACTAGGAAGGGTCAGC	59.867	20	271	1464	1734	ACCATGGAAAACCTCAAGATTC	59.33	22	CGTCACTAGGAAGGGTCAGC	59.867	20	272	1463	1734
c15812.graph_c0	TCAATGCGGTTTGATTTCAT	58.968	20	GCTTTCATACGGCGAGAGTC	59.985	20	279	2474	2752	TCAATGCGGTTTGATTTCAT	58.968	20	TCATACGGCGAGAGTCATTG	59.823	20	275	2474	2748	TCAATGCGGTTTGATTTCAT	58.968	20	ATACGGCGAGAGTCATTGGT	59.579	20	273	2474	2746
c15812.graph_c0	TGCTCTTGGATCAGAATCCC	60.158	20	TCGAACCGTAGACCTTCTCG	60.388	20	226	3395	3620	GCACACGGAGCCATCTACTT	60.285	20	TCGAACCGTAGACCTTCTCG	60.388	20	191	3430	3620	GCACACGGAGCCATCTACTT	60.285	20	GGGCTATACGGACTCGAACC	60.846	20	204	3430	3633
c15812.graph_c0	AATGTCAAATAGGCTCGCCA	60.606	20	TTTTTATGAATAGAATCGGTAGTCC	57.094	25	240	4057	4296	CCTAGACCTAGCGAAGCGAG	59.378	20	TTTTTATGAATAGAATCGGTAGTCC	57.094	25	211	4086	4296	AATGTCAAATAGGCTCGCCA	60.606	20	TTTTTATGAATAGAATCGGTAGTCCT	57.957	26	240	4057	4296
c15819.graph_c0	CATTTACACCTGCGGTAAGGA	60.004	21	CCACCTTGTGTCCTGGTTTT	59.861	20	259	999	1257	CATTTACACCTGCGGTAAGGA	60.004	21	CTTTTCGAAGGAAAGCTCCC	60.312	20	239	999	1237	GGCACTGAGATTTGTCTCTGG	59.859	21	CTTTTCGAAGGAAAGCTCCC	60.312	20	271	967	1237
c15825.graph_c0	CATACCTCGGAGCAGCAAAT	60.235	20	CCTGAGCACACAAACAGGAA	59.873	20	256	2752	3007	TCGGAGCAGCAAATTACAGA	59.566	20	CCTGAGCACACAAACAGGAA	59.873	20	250	2758	3007	CATACCTCGGAGCAGCAAAT	60.235	20	TCCTGAGCACACAAACAGGA	60.44	20	257	2752	3008
c15826.graph_c0	TCACTTAGCCCTTGGAAGACA	59.861	21	TGCTAGGTGCCAAAATCCTT	59.708	20	195	332	526	TCACTTAGCCCTTGGAAGACA	59.861	21	CTGCTAGGTGCCAAAATCCT	59.336	20	196	332	527	TCACTTAGCCCTTGGAAGACA	59.861	21	ACTGCTAGGTGCCAAAATCC	59.198	20	197	332	528
c15826.graph_c0	TTCTTGTGGACATGGTGAAAA	59.01	21	GCCTGTGTGTGGATTCAGAG	59.261	20	186	1514	1699	CTTGTGGACATGGTGAAAATG	58.885	21	GCCTGTGTGTGGATTCAGAG	59.261	20	184	1516	1699	TTCTTGTGGACATGGTGAAAA	59.01	21	ACTTGCTGTCAGGCCTGTGT	60.926	20	198	1514	1711
c15826.graph_c0	CCATTTCTCCTTGCAAAAGC	59.823	20	CGATCAGGAGATCTTGAGGC	59.91	20	228	1991	2218	CCATTTCTCCTTGCAAAAGC	59.823	20	CCAGAGACAGACATTCCCGT	60.112	20	167	1991	2157	AATCAAGAAGCCAATTCCCC	60.265	20	CCAGAGACAGACATTCCCGT	60.112	20	274	1884	2157
c15826.graph_c0	GCCTCAAGATCTCCTGATCG	59.91	20	CATCCATCCCCAAATTTCAC	59.991	20	235	2199	2433	GCCTCAAGATCTCCTGATCG	59.91	20	ACATCCATCCCCAAATTTCA	59.991	20	236	2199	2434	GCCTCAAGATCTCCTGATCG	59.91	20	CATCGAGGAGGAAGAAGCAC	59.95	20	165	2199	2363
c15828.graph_c0	TGAGTCTTTGAGAAGGAAGCG	59.743	21	TCTGTATATCCACGCCCACA	59.948	20	216	5112	5327	TGAGTCTTTGAGAAGGAAGCG	59.743	21	TATATCCACGCCCACACACA	60.812	20	212	5112	5323	TGAGTCTTTGAGAAGGAAGCG	59.743	21	TGTATATCCACGCCCACACA	60.812	20	214	5112	5325
c15829.graph_c0	TGGGAGACAGTTGTTGTTGC	59.726	20	TGATGGGAATGTTTGGAGGT	60.173	20	255	4679	4933	TGGGAGACAGTTGTTGTTGC	59.726	20	GATGGGAATGTTTGGAGGTG	60.173	20	254	4679	4932	TGGGAGACAGTTGTTGTTGC	59.726	20	ATGATGGGAATGTTTGGAGG	59.605	20	256	4679	4934
c15830.graph_c0	GAAGCAATTTTGTTGGGAGC	59.691	20	GCCAAAACAAGGAAAACAGC	59.73	20	219	1744	1962	GGCAAGCAAAGAAGCAATTT	59.479	20	GCCAAAACAAGGAAAACAGC	59.73	20	229	1734	1962	AGCAATTTTGTTGGGAGCTG	60.249	20	TGCTGTCGACGATTTTCCTA	59.42	20	272	1746	2017
c15834.graph_c0	CGACCTGATCCTGAAGCAGT	60.408	20	TGCAAGTTACAGGCAGACCA	60.449	20	166	2880	3045	TGTGTCGACCTGATCCTGAA	60.246	20	CAGGCAGACCACTGCTAGTTC	60.066	21	162	2875	3036	TTGTGTCGACCTGATCCTGA	60.246	20	CAGGCAGACCACTGCTAGTTC	60.066	21	163	2874	3036
c15835.graph_c1	CATCCGCTGCTTTCTCTACC	59.978	20	TGTACCCGCTCTTTGGAATC	60.074	20	177	1459	1635	TCCCGAATGGTGTAAAGCTC	60.074	20	TGTACCCGCTCTTTGGAATC	60.074	20	196	1440	1635	TTTTGTCATTTGGGTCAGCA	60.088	20	TGTACCCGCTCTTTGGAATC	60.074	20	228	1408	1635
c15838.graph_c0	ACATCCGTCATTTCGCTACC	59.962	20	CGGCGCGTGTAATCTAATTT	60.116	20	234	354	587	ACATCCGTCATTTCGCTACC	59.962	20	GACGGCGCGTGTAATCTAAT	60.124	20	236	354	589	TCATTTCGCTACCCTACGCT	59.867	20	CGGCGCGTGTAATCTAATTT	60.116	20	227	361	587
c15838.graph_c0	TTCTTCTATCGCATCCCACC	60.036	20	GTGCAGCAAAACTAGCACCA	60.058	20	179	1216	1394	TTCTTCTATCGCATCCCACC	60.036	20	AATCCAACTATCCGTGCAGC	60.103	20	192	1216	1407	TTCTTCTATCGCATCCCACC	60.036	20	CAACTATCCGTGCAGCAAAA	59.872	20	188	1216	1403
c15838.graph_c0	GGATCTTTTGCCACAGGAGA	60.195	20	CAGTCTTAGGCTTGCTGCAC	58.828	20	192	2773	2964	GGATCTTTTGCCACAGGAGA	60.195	20	CAACAGTCTTAGGCTTGCTGC	60.204	21	195	2773	2967	GGATCTTTTGCCACAGGAGA	60.195	20	ACAGTCTTAGGCTTGCTGCAC	59.699	21	193	2773	2965
c15847.graph_c0	GTTCAAGTGAAGGGTGCCAT	59.973	20	TTTTGCGGAAGAAAGGTTTG	60.215	20	227	1207	1433	GTTCAAGTGAAGGGTGCCAT	59.973	20	GTTTATAGCCGAGGGAGGCT	59.709	20	262	1207	1468	GTTCAAGTGAAGGGTGCCAT	59.973	20	TCCTGTTTATAGCCGAGGGA	59.662	20	266	1207	1472
c15849.graph_c0	ATACGTGCATTGGGAAGAGG	59.955	20	TCATTTGAGAGAGAACAAGAATCTG	59.078	25	183	1894	2076	TGAGACTCAACACACGCACA	60.07	20	TCATTTGAGAGAGAACAAGAATCTG	59.078	25	220	1857	2076	GTGCATTGGGAAGAGGAAAG	59.67	20	TCATTTGAGAGAGAACAAGAATCTG	59.078	25	179	1898	2076
c15852.graph_c0	GAGACAGAGTGTGCGTTGGA	60.03	20	CGAGGCAGAGAACGGAATAG	59.971	20	245	133	377	GAGACAGAGTGTGCGTTGGA	60.03	20	GGTTCCACCGTTACGAAGAA	59.971	20	198	133	330	AACCCACCCGTTACTCTCCT	59.856	20	GGTTCCACCGTTACGAAGAA	59.971	20	254	77	330
c15854.graph_c0	GAGCTCTGAAGAAGCCATGAA	59.708	21	AAGGGAAGAAATCAGGCGAT	60.039	20	271	383	653	GAGCTCTGAAGAAGCCATGAA	59.708	21	GCTGATCCCTGCATATTGCT	60.207	20	250	383	632	GAGCTCTGAAGAAGCCATGA	58.259	20	AAGGGAAGAAATCAGGCGAT	60.039	20	271	383	653
c15854.graph_c0	ATCGCCTGATTTCTTCCCTT	60.039	20	AATCTAACCGTGAACAGGCG	60.132	20	119	634	752	ATCGCCTGATTTCTTCCCTT	60.039	20	TTTTGAGGAATTGCAGGCTT	59.823	20	248	634	881	AGTCATGCAAGCACAACTGG	59.905	20	CTAACCGTGAACAGGCGATT	60.132	20	206	544	749
c15855.graph_c0	CTAATTTGGAAGCCTTGGCA	60.202	20	CTCCTCCTCGTTCTCCTCCT	59.945	20	186	337	522	CTAATTTGGAAGCCTTGGCA	60.202	20	GAATTGTAGGCTCCTCGTGC	59.843	20	205	337	541	CTAATTTGGAAGCCTTGGCA	60.202	20	GATGAGAAACAAAATCCGGC	59.51	20	108	337	444
c15855.graph_c0	TGAAGAGAAAAATGCTGTTGTTG	59.433	23	ATTAGGCTTAGCCGGCTCTC	59.972	20	248	1256	1503	TGCTGTTGTTGAGAAGCTAAGAA	59.344	23	ATTAGGCTTAGCCGGCTCTC	59.972	20	236	1268	1503	GAAAAATGCTGTTGTTGAGAAGC	60.29	23	CCAGTCGAGACCATTAGGCT	59.308	20	254	1262	1515
c15856.graph_c0	TCCTGCGTGTGATCTTTTTG	59.84	20	GCTATTGGCTGCCCAATCTA	60.196	20	150	1493	1642	TCAAAAGGAAAGAAAGGCCA	59.795	20	GCTATTGGCTGCCCAATCTA	60.196	20	202	1441	1642	AGGAAAGAAAGGCCAGTTCC	59.691	20	GCTATTGGCTGCCCAATCTA	60.196	20	197	1446	1642
c15857.graph_c0	GACCCTTGACAGGGAAATGA	59.903	20	ACCTGGCAATTTGATGATCG	60.864	20	275	90	364	GACCCTTGACAGGGAAATGA	59.903	20	CTGGCAATTTGATGATCGAC	59.079	20	273	90	362	GACCCTTGACAGGGAAATGA	59.903	20	CCTGGCAATTTGATGATCG	60.018	19	274	90	363
c15859.graph_c0	TGCCCTTCACAGTACCCTTC	60.111	20	ATTGGCAACAAAAAGATGGC	59.945	20	229	114	342	TGCCCTTCACAGTACCCTTC	60.111	20	TGCTAATTTCCCAGGATTGG	59.894	20	244	114	357	TGCCCTTCACAGTACCCTTC	60.111	20	CTAATTTCCCAGGATTGGCA	59.894	20	242	114	355
c15860.graph_c0	ATGGATTAATGGATTGGGCA	59.979	20	CAAGAACAGGCTCAACCCTC	59.844	20	123	1412	1534	AAGTGGTGGATGTGAGGGAG	59.962	20	CAAGAACAGGCTCAACCCTC	59.844	20	181	1354	1534	TCAAATTAGGCTTTGGTGGG	59.931	20	CAAGAACAGGCTCAACCCTC	59.844	20	226	1309	1534
c15860.graph_c0	GAGGGTTGAGCCTGTTCTTG	59.844	20	GTGCTGGCGTTTTCTTGATT	60.257	20	238	1515	1752	AGGGTTGAGCCTGTTCTTGA	59.844	20	GTGCTGGCGTTTTCTTGATT	60.257	20	237	1516	1752	GAGGGTTGAGCCTGTTCTTG	59.844	20	TATAGTGCAATGGTGCTGGC	59.718	20	250	1515	1764
c15865.graph_c0	AAGGAAAAATCGGCTAACCC	59.442	20	CAGCCAGAGCTCTTTGATCC	60.096	20	221	421	641	AGGAAAATTGCTGCTGGATG	60.214	20	TGAAACCAATCCCTGCTGAT	60.461	20	272	347	618	CAGGAAAATTGCTGCTGGAT	60.214	20	TGAAACCAATCCCTGCTGAT	60.461	20	273	346	618
c15865.graph_c0	CAGAGCAAGAAACACCGACA	60.025	20	TGGTTTGCATTTTCTCTCCC	60.051	20	220	993	1212	CAGAGCAAGAAACACCGACA	60.025	20	CAGCAACCTCCCTAAACTGC	59.875	20	173	993	1165	CAGAGCAAGAAACACCGACA	60.025	20	TCCTCAGCAACCTCCCTAAA	59.807	20	177	993	1169
c15865.graph_c0	GGGAGAGAAAATGCAAACCA	60.051	20	CCCTTCAGATTCCCTTCTCC	60.008	20	172	1193	1364	GGGAGAGAAAATGCAAACCA	60.051	20	GACGCCTTCTTCCTCTCCTT	59.957	20	214	1193	1406	GGGAGAGAAAATGCAAACCA	60.051	20	AAAGCAGGCATTTCTCCTGA	59.955	20	232	1193	1424
c15868.graph_c0	TTCTTTGTTTGTTTTCCGGG	59.947	20	TCTCCGAAATGATGAGTCCC	60.011	20	231	427	657	CCATTTTGGGCTCTTCTTGA	60.184	20	TCTCCGAAATGATGAGTCCC	60.011	20	280	378	657	CCATTTTGGGCTCTTCTTGA	60.184	20	GCTTCTTGCCGTACCTGTTC	59.882	20	144	378	521
c15870.graph_c0	AAGCTTTGAGCTTGCTCCTG	59.898	20	CTCCCAATAGACACTTCGCC	59.694	20	240	3607	3846	AAGCTTTGAGCTTGCTCCTG	59.898	20	CCTCCCAATAGACACTTCGC	59.694	20	241	3607	3847	TGGAGATGATGATCCCATGA	59.806	20	CTCCCAATAGACACTTCGCC	59.694	20	171	3676	3846
c15874.graph_c0	TCTGACTGGTTTAACCGGAA	58.201	20	TGTTCTCGCCTCTGGTTTCT	59.989	20	262	5250	5511	TCTGACTGGTTTAACCGGAA	58.201	20	CTGTTCTCGCCTCTGGTTTC	59.989	20	263	5250	5512	TCTGACTGGTTTAACCGGAA	58.201	20	AGTGGCGCTCTGTGTCTTTT	60.058	20	138	5250	5387
c15879.graph_c0	GGGTCAAAGTTGTTGCAGGT	60.012	20	TTCCCTTTTCAACTGCCATC	60.051	20	263	1347	1609	AGGGTCAAAGTTGTTGCAGG	60.149	20	TTCCCTTTTCAACTGCCATC	60.051	20	264	1346	1609	GCATTGCAAGAGGAAACTCC	59.82	20	CTTGTTGCACGTCTCTCCAA	60.025	20	225	1420	1644
c15892.graph_c0	GGGTATTGTAGGAGCGGTGA	59.955	20	GACACAAAAAGGGGCAAGAA	60.088	20	175	3493	3667	AGGGGTATTGTAGGAGCGGT	59.848	20	GACACAAAAAGGGGCAAGAA	60.088	20	177	3491	3667	AGCTTGCGTTGATGATGATG	59.83	20	GACACAAAAAGGGGCAAGAA	60.088	20	209	3459	3667
c15894.graph_c0	TGGAGAAATTTGGAAGTGGG	59.903	20	TAAATAGGTGGGGAAGGGGT	59.527	20	152	1137	1288	TGGAGAAATTTGGAAGTGGG	59.903	20	AAATAGGTGGGGAAGGGGTA	59.527	20	151	1137	1287	GTTCCATTGCTGCTGGTTTT	60.118	20	TAAATAGGTGGGGAAGGGGT	59.527	20	234	1055	1288
c15897.graph_c0	TTTGTTTGCTGAACCAACCC	60.904	20	AACAGCAATCTGGGGTTCAC	59.973	20	230	48	277	TTTGTTTGCTGAACCAACCC	60.904	20	ATCTGGGGTTCACTTTGCAC	59.973	20	223	48	270	TTTGTTTGCTGAACCAACCC	60.904	20	CAGCAATCTGGGGTTCACTT	60.111	20	228	48	275
c15897.graph_c0	ACAGGTACTGGATCCTTGCG	60.134	20	GCAGGGATGCTTGATGAAAT	60.043	20	261	460	720	ACAGGTACTGGATCCTTGCG	60.134	20	AGAGTTTCCGGCATACATGG	59.955	20	136	460	595	ACAGGTACTGGATCCTTGCG	60.134	20	GCAAAAGAGTTTCCGGCATA	60.209	20	141	460	600
c15897.graph_c0	CCGGCGACTATGTTGAAAGT	60.132	20	TTGCACCTTCTACCCCAATC	59.933	20	233	1349	1581	CCGGCGACTATGTTGAAAGT	60.132	20	GTCCCACACCATTTTTCACC	60.073	20	206	1349	1554	GCAAAACGGCTCTCTGTCTC	60.142	20	GTCCCACACCATTTTTCACC	60.073	20	262	1293	1554
c15900.graph_c0	GGAGGGAGAAGACGAAAAGG	60.183	20	CCCAATTGAGCTCCTAGCTG	59.971	20	238	711	948	GGAGGGAGAAGACGAAAAGG	60.183	20	TGATTGGTGTCACCGGAGTA	59.96	20	164	711	874	GGAGGGAGAAGACGAAAAGG	60.183	20	TCCTAGCTGCTGCAGTTTCA	59.888	20	227	711	937
c15900.graph_c0	AGGAGGAAGAGGGAGCTGAG	60.088	20	GGCTTTCTTTCCTGCTGCTA	59.73	20	163	2144	2306	CTTGGATCCCACTTTGGTGT	59.82	20	GGCTTTCTTTCCTGCTGCTA	59.73	20	260	2047	2306	ACTTGGATCCCACTTTGGTG	59.82	20	GGCTTTCTTTCCTGCTGCTA	59.73	20	261	2046	2306
c15900.graph_c0	AGGAAAGAAAGCCATTGCAG	59.452	20	CCAATTTCTTGACCACCACC	60.21	20	277	2294	2570	AGCAGGAAAGAAAGCCATTG	59.452	20	CCAATTTCTTGACCACCACC	60.21	20	280	2291	2570	AGGAAAGAAAGCCATTGCAG	59.452	20	CAATTTCTTGACCACCACCA	59.389	20	276	2294	2569
c15903.graph_c0	GTGAACATCCAGCTGAGCAA	59.992	20	CTGTTGGGTTGGAGCTCAGT	60.298	20	274	4101	4374	GGAACCCAGCATCTGAAGAA	60.195	20	ACTGTTGGGTTGGAGCTCAG	60.298	20	100	4276	4375	TAGCGCCTTTCCAACAACTC	60.386	20	CTGTTGGGTTGGAGCTCAGT	60.298	20	223	4152	4374
c15907.graph_c0	CTGCGCCGAGAACTAAAATC	59.982	20	CACACCCTATCTTGCCATCA	59.522	20	114	2724	2837	ATCTGCGCCGAGAACTAAAA	59.982	20	CACACCCTATCTTGCCATCA	59.522	20	116	2722	2837	TGCGCCGAGAACTAAAATCT	59.982	20	CACACCCTATCTTGCCATCA	59.522	20	113	2725	2837
c15908.graph_c0	TCCCGATACATCATAGATTTTTGT	58.822	24	AATCTGATTCTCCGCCTTCA	59.773	20	197	30	226	TCCCGATACATCATAGATTTTTGT	58.822	24	ATCTGATTCTCCGCCTTCAA	59.773	20	196	30	225	TCCCGATACATCATAGATTTTTGT	58.822	24	ACACAAACCGCCTTGTTCAT	60.419	20	269	30	298
c15914.graph_c0	GAGTAAGAATTGGAGGGCTCA	58.398	21	TCTCTCTTTCTTCCAGTCTCCAA	59.624	23	107	1041	1147	AGAGTAAGAATTGGAGGGCTCA	59.371	22	TCTCTCTTTCTTCCAGTCTCCAA	59.624	23	108	1040	1147	GAGTAAGAATTGGAGGGCTCA	58.398	21	CTCTCTCTTTCTTCCAGTCTCCA	59.26	23	108	1041	1148
c15927.graph_c0	CAATGTTTTATGTGTGCGTGTG	59.956	22	AGGAGTTAGGGTTTGCGGTT	59.998	20	102	1002	1103	CAATGTTTTATGTGTGCGTGTG	59.956	22	TCGCAGTGGAGAAGATGATG	59.942	20	218	1002	1219	CAATGTTTTATGTGTGCGTGTG	59.956	22	TTAGCCGATTATCACTGGGG	59.916	20	250	1002	1251
c15927.graph_c0	AACCGCAAACCCTAACTCCT	59.998	20	TCGCAGTGGAGAAGATGATG	59.942	20	136	1084	1219	AACCGCAAACCCTAACTCCT	59.998	20	TTAGCCGATTATCACTGGGG	59.916	20	168	1084	1251	TGTGCCCAAAGTGTTCCATA	59.964	20	TTAGCCGATTATCACTGGGG	59.916	20	125	1127	1251
c15929.graph_c0	GCGAAGACGAGGCTAAGCTA	59.889	20	CCAATCTTCAACTGAACTGCC	59.726	21	229	3029	3257	TCAGCACAAAGAAGCGAAGA	59.864	20	CCAATCTTCAACTGAACTGCC	59.726	21	242	3016	3257	GGGGAGCTGTTTTGTCTGTC	59.703	20	CCAATCTTCAACTGAACTGCC	59.726	21	195	3063	3257
c15939.graph_c0	TATTGGGATCAAAAGCGACC	59.901	20	ATCAACGGACGGAAAAACAA	60.344	20	275	225	499	GCAATCAAGTGCAAAGCAAA	59.999	20	AGAACAAACTCCCCCTCCTC	59.534	20	249	146	394	GCAATCAAGTGCAAAGCAAA	59.999	20	GAACAAACTCCCCCTCCTCT	59.534	20	248	146	393
c15939.graph_c0	TTGTTTTTCCGTCCGTTGAT	60.344	20	TCCCGAGCTATCCTTTTGAG	59.406	20	164	480	643	TTGTTTTTCCGTCCGTTGAT	60.344	20	AACCAAATCTCAAATCCCGA	59.363	20	178	480	657	AGAGGAGGGGGAGTTTGTTC	59.534	20	TCCCGAGCTATCCTTTTGAG	59.406	20	270	374	643
c15943.graph_c0	GCTTTTCCATTTGGATTGCT	59.162	20	AAAGAAAAGCAGATGCCCAC	59.316	20	280	347	626	AGCTTTTCCATTTGGATTGC	59.162	20	AAGAAAAGCAGATGCCCACT	58.936	20	280	346	625	GCTTTTCCATTTGGATTGCTA	59.202	21	AAAGAAAAGCAGATGCCCAC	59.316	20	280	347	626
c15944.graph_c0	CTTCATCCTCTTCCTCGTCG	59.943	20	TCAATGGGGGAAACTGTTGT	60.21	20	247	3069	3315	CTTCATCCTCTTCCTCGTCG	59.943	20	GGATGCCAAAAAGATCATGG	60.274	20	209	3069	3277	TGCATCATTTTCATCGGGTA	59.891	20	GGATGCCAAAAAGATCATGG	60.274	20	271	3007	3277
c15947.graph_c0	TTTGGATTTCTGCTGAGTTTGA	59.861	22	CGAGACAGCGAATTCAATCA	59.948	20	158	152	309	TTGGATTTCTGCTGAGTTTGA	58.488	21	CGAGACAGCGAATTCAATCA	59.948	20	157	153	309	CGAAAGAAACTTTGAAGAACCC	59.282	22	CGAGACAGCGAATTCAATCA	59.948	20	278	32	309
c15952.graph_c0	TAGAGTTGGTGGTGGCAGTG	59.745	20	ACGCAAAAGCTGGAACAAAT	59.752	20	247	226	472	TAGAGTTGGTGGTGGCAGTG	59.745	20	TAACGCAAAAGCTGGAACAA	59.486	20	249	226	474	TAGAGTTGGTGGTGGCAGTG	59.745	20	AACGCAAAAGCTGGAACAAA	60.782	20	248	226	473
c15952.graph_c0	CGTGAGACACATGCAAACAA	59.298	20	ATTTTGCCGCTGAAGAAGAA	59.96	20	170	733	902	CGTGAGACACATGCAAACAA	59.298	20	TTGCCGCTGAAGAAGAAAAT	59.96	20	167	733	899	CGTGAGACACATGCAAACAA	59.298	20	AAGCCCCCAAAACAGAGATT	59.94	20	187	733	919
c15954.graph_c0	TGAAACCAATACCAGCCCTC	59.933	20	CGAGCAAAGGAAAGACAAGC	60.132	20	261	254	514	TCAAGCTTTGCCCTTCCTTA	59.953	20	TTCCTCAACCTCATTCGGAG	60.187	20	260	193	452	TCAAGCTTTGCCCTTCCTTA	59.953	20	CTTCCTCAACCTCATTCGGA	60.187	20	261	193	453
c15954.graph_c0	TCAAAATCAACAACTGGGCA	60.088	20	CCAGCATTATTGCATTGAACT	57.794	21	217	1510	1726	AAATCAACAACTGGGCAACC	59.836	20	CCAGCATTATTGCATTGAACT	57.794	21	214	1513	1726	ACTTGCTGCTGCTTTTTGCT	60.334	20	CCAGCATTATTGCATTGAACT	57.794	21	150	1577	1726
c15958.graph_c0	AAGCCAATCGAAATGCTCAG	60.352	20	GCCGGCCTATGTTGAAATTA	59.928	20	151	199	349	AAGCCAATCGAAATGCTCAG	60.352	20	TCCTCCCTTTTCTCACTCCA	59.773	20	265	199	463	AAGCCAATCGAAATGCTCAG	60.352	20	GCCACCTCTGTTTCATCCTC	59.661	20	280	199	478
c15962.graph_c1	TTGTTTCTCATGCTCATCTTAACTT	58.584	25	TCCATGCATAAAAATCATCAGC	59.935	22	273	8	280	TTGTTTCTCATGCTCATCTTAACTT	58.584	25	CCATTAATCCAATCTGCAATGA	59.795	22	103	8	110	TTGTTTCTCATGCTCATCTTAACTT	58.584	25	TCCATTAATCCAATCTGCAATG	59.795	22	104	8	111
c15964.graph_c0	TCTCGTTGGATCGATTAGGG	60.029	20	CCTCCTCCTCCTCCTTGACT	59.801	20	247	3250	3496	TCTCGTTGGATCGATTAGGG	60.029	20	TCCTCCTTGACTGCCAAAAC	60.232	20	239	3250	3488	TCTCGTTGGATCGATTAGGG	60.029	20	CTCCTCCTTGACTGCCAAAA	60.366	20	240	3250	3489
c15971.graph_c0	CACAGCTTGGTTGGATCAGA	59.831	20	TCTCACTGTTCTTCGGCCTT	59.989	20	279	729	1007	CACAGCTTGGTTGGATCAGA	59.831	20	CTCACTGTTCTTCGGCCTTC	59.989	20	278	729	1006	CACAGCTTGGTTGGATCAGA	59.831	20	TCACTGTTCTTCGGCCTTCT	59.989	20	277	729	1005
c15976.graph_c1	GCAACATCATCCACGCTAGA	59.83	20	AGATTCTTTCCCTGGGTGGT	59.795	20	262	441	702	GCAACATCATCCACGCTAGA	59.83	20	AAGATTCTTTCCCTGGGTGG	60.298	20	263	441	703	GCAACATCATCCACGCTAGA	59.83	20	CAAGATTCTTTCCCTGGGTG	59.521	20	264	441	704
c15979.graph_c0	TAAAGGAAAATTTGCGGGTG	59.937	20	GAAGGAAACGACACGCTCTC	59.997	20	216	5627	5842	AGCCTCTGGCTGTACCATGT	59.751	20	GAAGGAAACGACACGCTCTC	59.997	20	183	5660	5842	TGCCTAGTCCACCCATTGTT	60.375	20	GAAGGAAACGACACGCTCTC	59.997	20	280	5563	5842
c15980.graph_c0	TTCCATTTCCAGGCTCAAAC	60.051	20	ATTGGGGCAACAACCATAAA	60.053	20	238	487	724	CAAGCCATTGTTTCTGAGCA	59.988	20	GGGGCAACAACCATAAACAG	60.227	20	278	444	721	TTCCATTTCCAGGCTCAAAC	60.051	20	AGATTGGGGCAACAACCATA	60.192	20	240	487	726
c15985.graph_c0	TTTTTCATAGCCGCCTCATC	60.175	20	TAAAAACAACCAAGCGGGTC	59.975	20	125	46	170	CATCCTTTTCCAGTTTTGCC	59.546	20	TAAAAACAACCAAGCGGGTC	59.975	20	109	62	170	ATAGCCGCCTCATCCTTTTC	60.551	20	TAAAAACAACCAAGCGGGTC	59.975	20	119	52	170
c15989.graph_c0	TCTGAGTTGCTTTGCTCGTC	59.318	20	GGATCCACCACCACCTTATG	60.05	20	225	27	251	TCTGAGTTGCTTTGCTCGTC	59.318	20	TGGATCCACCACCACCTTAT	60.05	20	226	27	252	TCTGAGTTGCTTTGCTCGTC	59.318	20	GATCCACCACCACCTTATGC	60.203	20	224	27	250
c15992.graph_c0	CATTGACTAATTGGGGGTGG	60.044	20	TCCCTGAAGCTCCACTTAGC	59.574	20	201	133	333	ACTGACACAATGAGAGGCCC	60.12	20	TCCCTGAAGCTCCACTTAGC	59.574	20	120	214	333	AGACAGGAGAAGAACCACCG	59.3	20	GTCTCGGGTCGAAGAAAACA	60.232	20	279	239	517
c15996.graph_c0	c15996.graph_c0	c15996.graph_c0	c15996.graph_c0	c15996.graph_c0	c15996.graph_c0	c15996.graph_c0	c15996.graph_c0	249	432	CGTAGCTAGCAACCACGAGA	59.245	20	GTCGCATAATAGCTTCCCCA	60.06	20	241	249	489	AATCTCCCCCACTGCTGTTT	60.883	20	CGAAAAACCGAAAAATCGAA	60.047	20	165	268	432
c15996.graph_c0	GCGTTTGAGAGGTTCTCTGG	59.989	20	CGAATAAACCCCTCCTCCTC	59.897	20	101	1726	1826	TATCTCTGTGCCTGCGTTTG	60.011	20	CGAATAAACCCCTCCTCCTC	59.897	20	114	1713	1826	CCCATGCCCGTTTTCTATTA	59.789	20	CGAATAAACCCCTCCTCCTC	59.897	20	249	1578	1826
c15999.graph_c1	ATTGCCACCTCGAGATCATT	59.513	20	TGGACTGTTCAGCTCCTGTG	60.022	20	250	7	256	ATTGCCACCTCGAGATCATT	59.513	20	TTAGCTTTGGCTTTCCCAGA	59.953	20	273	7	279	ATTGCCACCTCGAGATCATT	59.513	20	GTTCAGCTCCTGTGGTGGAT	60.12	20	244	7	250
c16003.graph_c0	ATGCAACAATGCCAGCAATA	60.103	20	AACCTCTGGATCCTCAGCAA	59.803	20	216	122	337	ATTTTACCCGCACACACACA	59.888	20	AACCTCTGGATCCTCAGCAA	59.803	20	117	221	337	TTTTACCCGCACACACACAT	59.888	20	AACCTCTGGATCCTCAGCAA	59.803	20	116	222	337
c16006.graph_c1	AACCGAAAGCAGCTCCAGTA	60.015	20	ACTTGACGACCTGGAATTGG	59.966	20	228	883	1110	CCGAAAGCAGCTCCAGTATC	59.978	20	ACTTGACGACCTGGAATTGG	59.966	20	226	885	1110	AACCGAAAGCAGCTCCAGTA	60.015	20	GACGACCTGGAATTGGAGAA	60.05	20	224	883	1106
c16006.graph_c1	TCCTACAGTACCCCTGGTGC	59.989	20	CCCGATCCCTATCCTACCTC	59.744	20	256	1259	1514	TCCTACAGTACCCCTGGTGC	59.989	20	TCCCGATCCCTATCCTACCT	59.744	20	257	1259	1515	GTGCCAACTTCGACAGGAGT	60.307	20	CCCGATCCCTATCCTACCTC	59.744	20	240	1275	1514
c16016.graph_c0	CCTTGATTGTCTCGCATTGA	59.799	20	GGTGCAACCAAACCTCTGAT	59.973	20	248	1121	1368	CCGGGAACAACTTTTCCTTT	60.324	20	GGTGCAACCAAACCTCTGAT	59.973	20	142	1227	1368	TTCACCTTGATTGTCTCGCA	60.39	20	GGTGCAACCAAACCTCTGAT	59.973	20	252	1117	1368
c16019.graph_c0	GCCAATTGGTGAAGGAAGAA	60.051	20	TTCTCACCATCCCCAGAAAC	59.903	20	186	468	653	GGTTGGAAAAGATATCGCCA	59.901	20	TTCTCACCATCCCCAGAAAC	59.903	20	202	452	653	GCCAATTGGTGAAGGAAGAA	60.051	20	TAGCAGCAGCAGCAGAAGAA	60.18	20	272	468	739
c16019.graph_c0	GTTTCTGGGGATGGTGAGAA	59.903	20	CATAAAGAACCCCAAAGCCA	59.931	20	259	634	892	TACCGGGAAATGAGGATGAG	59.887	20	CATAAAGAACCCCAAAGCCA	59.931	20	219	674	892	TCTTCTGCTGCTGCTGCTAA	60.18	20	CATAAAGAACCCCAAAGCCA	59.931	20	172	721	892
c16020.graph_c0	AACTGCAGCATTTTGAGGCT	60.022	20	TCCAACTTGCTCATGACCTG	59.831	20	209	387	595	TGAGGCTGCCATTGATAGTG	59.823	20	AACCAGCAACAGAATGTCCC	59.973	20	243	400	642	AACTGCAGCATTTTGAGGCT	60.022	20	TCAGCATGTTCCAGAAACCA	60.24	20	275	387	661
c16031.graph_c0	AATCCCACAAACAAACCGAA	60.206	20	GTGCCGAGGTTTGTGAAACT	60.156	20	250	220	469	CCACAAACAAACCGAATTGA	59.415	20	GTGCCGAGGTTTGTGAAACT	60.156	20	246	224	469	AATCCCACAAACAAACCGAA	60.206	20	CAGCATCTGTTGACCACCAA	60.722	20	176	220	395
c16033.graph_c0	CCTTTTTGATCTCTCGTGCC	59.813	20	TGCAATGCCTAGATTCCCTT	59.668	20	151	17	167	CCTTTTTGATCTCTCGTGCC	59.813	20	TTGAGTGGTGATGGGTGATG	60.378	20	216	17	232	CCTTTTTGATCTCTCGTGCC	59.813	20	TTTTCGTTGAGTGGTGATGG	59.541	20	222	17	238
c16033.graph_c0	TGCCAAATCAATTCCAAACA	59.907	20	GAGAGCAACAAAATCACGCA	59.995	20	254	3620	3873	TGCCAAATCAATTCCAAACA	59.907	20	TGAGAGCAACAAAATCACGC	59.995	20	255	3620	3874	TGCCAAATCAATTCCAAACA	59.907	20	TCCGTAGAGGCACCAATTTC	60.074	20	217	3620	3836
c16033.graph_c0	GAAATTGGTGCCTCTACGGA	60.074	20	AATTCCTTCGTACACGGTGC	60	20	127	3817	3943	TGATCGAGATTTTGCAGCAG	60.096	20	AATTCCTTCGTACACGGTGC	60	20	248	3696	3943	GCGAATGCGACAGATTGTAA	59.839	20	AATTCCTTCGTACACGGTGC	60	20	171	3773	3943
c16034.graph_c0	AAGGGCAAAACCTGAGAAGG	60.601	20	TTGTCACCACCACCAACACT	59.89	20	280	2113	2392	AAGGGCAAAACCTGAGAAGG	60.601	20	GTCACCACCACCAACACTGA	60.479	20	278	2113	2390	GAAAGGGCAAAACCTGAGAA	59.288	20	GTCACCACCACCAACACTGA	60.479	20	280	2111	2390
c16042.graph_c0	CCATGGACTACACAACCATGTC	60.156	22	CAACACTCTTTCCTCCCTGC	59.844	20	139	179	317	TCCATGGACTACACAACCATGT	60.156	22	CAACACTCTTTCCTCCCTGC	59.844	20	140	178	317	CCATGGACTACACAACCATGTC	60.156	22	CAACCTCCCGTTGTTCAAAT	59.83	20	237	179	415
c16048.graph_c0	GGAAGGAACTGAAGAGCGTG	59.989	20	TGCACTCCAGTGCCTACTTG	60.049	20	252	1884	2135	GGAAGGAACTGAAGAGCGTG	59.989	20	TGGAAAATGACCCCTTTGAG	59.903	20	234	1884	2117	AGAGTAGCTGCAAGCCTTCG	59.92	20	CAAAAGGGGTTGCTCAACAT	59.971	20	258	1999	2256
c16048.graph_c0	ATTCTGCTGCCTGGACATCT	59.834	20	TGATCGTTTTGAATGCCTCA	60.197	20	275	2298	2572	TGCTGCCTGGACATCTTGTA	60.413	20	TGATCGTTTTGAATGCCTCA	60.197	20	271	2302	2572	GATTCTGCTGCCTGGACATC	60.779	20	TGATCGTTTTGAATGCCTCA	60.197	20	276	2297	2572
c16054.graph_c0	TCGTCTTCGTCGACTCTCAG	59.283	20	GCTGCATTCTTGATTGGGAT	60.043	20	105	105	209	TCGTCTTCGTCGACTCTCAG	59.283	20	GGAGGGTGAGAAGGAGGAAC	60.05	20	196	105	300	TTCTCTCATCGTCTTCGTCG	59.112	20	GCTGCATTCTTGATTGGGAT	60.043	20	113	97	209
c16054.graph_c0	GGTGTTTGTCAGCATCCCTT	59.973	20	AAAACCAAAACGTACGCCAG	60.032	20	273	1922	2194	GGTGTTTGTCAGCATCCCTT	59.973	20	AACCAAAACGTACGCCAGAC	60.037	20	271	1922	2192	CTTCCTTGTCAGTGCCCATT	60.111	20	AAAACCAAAACGTACGCCAG	60.032	20	256	1939	2194
c16055.graph_c0	GCGTCCATAGCTTTTTCTCG	59.982	20	TCACGGAGATTGAAACACCA	60.088	20	179	1039	1217	AGCACTCCAAGAATCAGCGT	60.02	20	TCACGGAGATTGAAACACCA	60.088	20	195	1023	1217	GCGTCCATAGCTTTTTCTCG	59.982	20	ACGGAGATTGAAACACCAGC	60.119	20	177	1039	1215
c16057.graph_c0	CTAAATGGGGTGGTGGAATG	60.044	20	TTGTCATTCATGGTTACAAGTTGA	59.424	24	259	966	1224	TTCTAAATGGGGTGGTGGAA	60.162	20	TTGTCATTCATGGTTACAAGTTGA	59.424	24	261	964	1224	CTTCTAAATGGGGTGGTGGA	59.784	20	TTGTCATTCATGGTTACAAGTTGA	59.424	24	262	963	1224
c16060.graph_c0	ATCAAGCGGGAAGAAGAACA	59.813	20	CAAAAACCCTAGCGCAGAAG	60.011	20	234	3557	3790	CGTCTTCCTTCTCCTCTCCC	60.328	20	CAAAAACCCTAGCGCAGAAG	60.011	20	123	3668	3790	AAACAGAATTGGCAGGTCGT	59.598	20	CAAAAACCCTAGCGCAGAAG	60.011	20	191	3600	3790
c16062.graph_c1	AAGAAAGGCAGGAAGGAAGG	59.821	20	ATCCGGTGGTGAAGAAGATG	59.927	20	105	319	423	AAAGGCAGGAAGGAAGGAAA	60.18	20	ATCCGGTGGTGAAGAAGATG	59.927	20	102	322	423	AAGAAAGGCAGGAAGGAAGG	59.821	20	GCGAAAAAGCAATTTGGAAG	59.832	20	201	319	519
c16070.graph_c0	AGCCTGTTGTTTGAAGGGTG	60.149	20	TGGTCAATTTGGACAAGCAA	60.088	20	214	948	1161	CAGCCTGTTGTTTGAAGGGT	60.149	20	TGGTCAATTTGGACAAGCAA	60.088	20	215	947	1161	TTGTTTGAAGGGTGCATTTG	59.561	20	TGGTCAATTTGGACAAGCAA	60.088	20	208	954	1161
c16072.graph_c0	CAGTTCGTTCCACGTTTCAA	59.734	20	GACCCTTTTGGCCTGAGAAT	60.443	20	235	66	300	CAGTTCGTTCCACGTTTCAA	59.734	20	ACCCTTTTGGCCTGAGAATC	60.443	20	234	66	299	TCAGTTCGTTCCACGTTTCA	60.278	20	GACCCTTTTGGCCTGAGAAT	60.443	20	236	65	300
c16075.graph_c0	CGGATTGAAAACGTTTAGCC	59.586	20	CTCACGACGGATGATGAGAA	59.787	20	166	24	189	CGGATTGAAAACGTTTAGCC	59.586	20	TTCTCACGACGGATGATGAG	59.787	20	168	24	191	CGGATTGAAAACGTTTAGCC	59.586	20	ATTTGTGCGACGGCTATTCT	59.736	20	184	24	207
c16076.graph_c0	CTTTTATCCCAACCCCCAGT	60.046	20	GGGACGGGTACGCAATAAAT	60.93	20	179	966	1144	TCGGCTCCTGGAATTTCTAA	59.778	20	GGGACGGGTACGCAATAAAT	60.93	20	210	935	1144	TTAGAGGCGGCTCTTTCTGA	60.227	20	GGGACGGGTACGCAATAAAT	60.93	20	246	899	1144
c16078.graph_c0	CCCAGTGGATGAATCCTAGC	59.508	20	CCGTGAAGATTTCCCCTTTT	60.291	20	240	1279	1518	CCCAGTGGATGAATCCTAGC	59.508	20	TGTGGGGGAGACTCTCTCTG	60.388	20	276	1279	1554	AGAACAAGAACTTGCTGGGG	59.328	20	CCGTGAAGATTTCCCCTTTT	60.291	20	177	1342	1518
c16082.graph_c0	TTTTGGACAACATTCACGGA	59.941	20	TTCCGTAACCCCAACTCTTG	59.964	20	208	24	231	TTTTGGACAACATTCACGGA	59.941	20	CCGTAACCCCAACTCTTGAA	59.964	20	206	24	229	TTTTGGACAACATTCACGGA	59.941	20	CCCAACTCTTGAAACCTCCA	60.081	20	199	24	222
c16084.graph_c0	AGGTTTTTCTCCAAGAGCCC	59.691	20	AATGTCTCATTGCGCTTCCT	59.843	20	262	4496	4757	AGGTTTTTCTCCAAGAGCCC	59.691	20	TCATTGCGCTTCCTACAATG	59.833	20	256	4496	4751	CCTGTCTCCTGTTACTGCCC	59.721	20	TCCCTTGACCCTAAAACCCT	59.799	20	111	4669	4779
c16090.graph_c0	TCCAGCTTGAAACTCAGCCT	60.134	20	TTCTTCAAAGGGCATTGACAC	60.103	21	259	1112	1370	TCCAGCTTGAAACTCAGCCT	60.134	20	CACTGTTCTTCTGCACATCCA	59.889	21	241	1112	1352	TCCAGCTTGAAACTCAGCCT	60.134	20	TCTTCAAAGGGCATTGACACT	59.726	21	258	1112	1369
c16095.graph_c0	CAAATCCATCGCCATCTTTT	59.901	20	GGCATACAAGTTCGCTTCCT	59.34	20	234	17	250	CAAATCCATCGCCATCTTTT	59.901	20	AGGGCATACAAGTTCGCTTC	59.34	20	236	17	252	CTTTCTTCGCCAAATCCATC	59.645	20	GGCATACAAGTTCGCTTCCT	59.34	20	244	7	250
c16098.graph_c0	CACAGCTACTGATCCAGCCA	60.008	20	TTGTCACTGCTTTTGCTTGC	60.18	20	147	205	351	CACAGCTACTGATCCAGCCA	60.008	20	GTGCATTTCAAGAAGAGGGC	59.82	20	206	205	410	CACAGCTACTGATCCAGCCA	60.008	20	CAACCGTCATTGTCACTGCT	59.751	20	156	205	360
c16102.graph_c0	TTGCTCAATTCCAAACCACA	60.088	20	ACGGTGATGGAAAGGTTGAG	59.966	20	151	88	238	TGCTCAATTCCAAACCACAA	60.088	20	ACGGTGATGGAAAGGTTGAG	59.966	20	150	89	238	TTGCTCAATTCCAAACCACA	60.088	20	GACGGTGATGGAAAGGTTGA	60.903	20	152	88	239
c16102.graph_c0	ACCGAAGCCTCCTTCAGTCT	60.393	20	TGAGCTGTTTCCAGATCCAA	59.369	20	259	250	508	ACCGAAGCCTCCTTCAGTCT	60.393	20	CTGAGCTGTTTCCAGATCCA	58.957	20	260	250	509	ACCGAAGCCTCCTTCAGTCT	60.393	20	TGTTTCCAGATCCAAACAAGC	60.103	21	254	250	503
c16102.graph_c0	TTGTGAGTGGGGCACATTTA	59.964	20	GCAGTATCGCAGCCCTTATC	59.835	20	272	1033	1304	TTGTGAGTGGGGCACATTTA	59.964	20	ATGTCTTCCCCCAACCTTCT	59.795	20	209	1033	1241	AGACTTTGTGAGTGGGGCAC	60.159	20	GCAGTATCGCAGCCCTTATC	59.835	20	277	1028	1304
c16102.graph_c0	GGAAGCTCTGTTTGGACGAG	59.989	20	ATTTCCATATCCCCCTTTGG	59.846	20	278	3422	3699	AAGCCTGCTTCAGCTTTCTG	59.898	20	ATTTCCATATCCCCCTTTGG	59.846	20	255	3445	3699	GGAAGCTCTGTTTGGACGAG	59.989	20	TTTCCATATCCCCCTTTGGT	60.37	20	277	3422	3698
c16112.graph_c0	CCGAATTAAAACCACACGCT	59.996	20	TGAATCGAAGAAAAGACGGC	60.331	20	233	490	722	TTCCGGGATTCTGATCTGTT	59.483	20	CGCTTCTTCTCCGGTAACTG	60.008	20	274	619	892	TTTCCGGGATTCTGATCTGT	59.483	20	CGCTTCTTCTCCGGTAACTG	60.008	20	275	618	892
c16112.graph_c0	AAAGAGGTGGATGGGAAACC	60.169	20	ACTGGAACCAATTTCGATGC	59.939	20	269	1185	1453	AAAGAGGTGGATGGGAAACC	60.169	20	CTGGAACCAATTTCGATGCT	60.074	20	268	1185	1452	AAGAGGTGGATGGGAAACCT	59.795	20	ACTGGAACCAATTTCGATGC	59.939	20	268	1186	1453
c16129.graph_c0	TATTTGTGCTCCGACAATGG	59.542	20	TCTTAAATCCACGTTTCCCAA	59.438	21	252	495	746	TATTTGTGCTCCGACAATGG	59.542	20	TTCTTAAATCCACGTTTCCCA	59.438	21	253	495	747	TATTTGTGCTCCGACAATGG	59.542	20	TCTTAAATCCACGTTTCCCA	58.066	20	252	495	746
c16130.graph_c0	CAGAGGCGGTGGATTTAGAA	60.206	20	AGCAGTCTTGCCAAGGAAAA	59.993	20	257	874	1130	GGCGGTGGATTTAGAAGGAT	60.286	20	AGCAGTCTTGCCAAGGAAAA	59.993	20	253	878	1130	GCACTTGAACTCGAAATCCC	59.676	20	AGCAGTCTTGCCAAGGAAAA	59.993	20	115	1016	1130
c16131.graph_c0	CAATCGAATCTGGAAACTTCTG	58.834	22	TCTGCTTTCCTCTTCTTCCC	58.594	20	209	765	973	CAATCGAATCTGGAAACTTCTG	58.834	22	TCTGCTTTCCTCTTCTTCCCT	59.585	21	209	765	973	CAATCGAATCTGGAAACTTCTG	58.834	22	CTCTGCTTTCCTCTTCTTCCC	59.585	21	210	765	974
c16136.graph_c3	GGGTTTCTCCAGATGCTTCA	60.195	20	CCCCTTTCTTCCACATAAACC	59.69	21	105	433	537	TGAAGGGTTTCTCCAGATGC	60.195	20	CCCCTTTCTTCCACATAAACC	59.69	21	109	429	537	GGGTTTCTCCAGATGCTTCA	60.195	20	ATTCTCCCCTTTCTTCCACA	58.568	20	110	433	542
c16136.graph_c3	CAACAGTGGCTGGAATTTGA	59.691	20	AGCGCTGTTTGGAGATCAGT	60.02	20	149	2698	2846	GATCACAACAGTGGCTGGAA	59.682	20	AGCGCTGTTTGGAGATCAGT	60.02	20	154	2693	2846	TCCATCCACCATTTGACTGA	59.893	20	TTCGGATCGGGTTTTAAATG	59.767	20	219	2652	2870
c16139.graph_c0	TTTGACACTTGATCCGATGG	59.496	20	TCCACATCTGCACTACCACC	59.551	20	228	745	972	TTTGACACTTGATCCGATGG	59.496	20	CATCTGCACTACCACCACCA	60.593	20	224	745	968	TTTGACACTTGATCCGATGG	59.496	20	CCACATCTGCACTACCACCA	60.593	20	227	745	971
c16139.graph_c0	GGGTTTCAAGGTCCAAGAGG	60.852	20	TCCAGAACGTTACCTGTCCC	59.966	20	270	2730	2999	CGATAATACGTCATTCCCCC	59.115	20	TCCAGAACGTTACCTGTCCC	59.966	20	161	2839	2999	CCGATAATACGTCATTCCCC	59.115	20	TCCAGAACGTTACCTGTCCC	59.966	20	162	2838	2999
c16141.graph_c0	CAAATCCCACCTCTGCAAAT	59.933	20	TCTTTCCCATTCTCGGATGA	60.538	20	202	106	307	CAAATCCCACCTCTGCAAAT	59.933	20	CTTTCTTTCCCATTCTCGGA	59.24	20	205	106	310	TGCAAATGTGTCCGAAGAAC	59.697	20	TCTTTCCCATTCTCGGATGA	60.538	20	189	119	307
c16145.graph_c0	TGATAAGTTCCACAACCCCC	59.647	20	TCCATGGAACCTAATGGGAA	60.126	20	175	415	589	ACCCCTGAAGCAAATGATGA	60.461	20	TCCATGGAACCTAATGGGAA	60.126	20	192	398	589	TGATAAGTTCCACAACCCCC	59.647	20	GGGAACAAAAAGTGCTCTGG	59.711	20	160	415	574
c16145.graph_c0	CCAGAGCACTTTTTGTTCCC	59.711	20	GCACTAGTTGTTTGGGCTTGA	60.298	21	273	555	827	CCCAGAGCACTTTTTGTTCC	59.711	20	GCACTAGTTGTTTGGGCTTGA	60.298	21	274	554	827	CCAGAGCACTTTTTGTTCCC	59.711	20	CTGCACTAGTTGTTTGGGCTT	59.434	21	275	555	829
c16149.graph_c0	ACTGGTTCGATTGTTGCTCC	60.119	20	ATGCTGCCGAGTTATATGGC	60.088	20	274	104	377	CACGACTGGTTCGATTGTTG	60.152	20	ATGCTGCCGAGTTATATGGC	60.088	20	278	100	377	ATAACCCGCTTGAAGGCTCT	60.228	20	ATGCTGCCGAGTTATATGGC	60.088	20	246	132	377
c16149.graph_c0	ATGCCCTCCTTGCAACATAG	60.096	20	AAGCGCTGATTAAGGGTTCA	59.845	20	228	1331	1558	ATGCCCTCCTTGCAACATAG	60.096	20	CAAGCGCTGATTAAGGGTTC	59.845	20	229	1331	1559	ACCTTGGCATCTCTTTGTGG	60.111	20	AAGCGCTGATTAAGGGTTCA	59.845	20	109	1450	1558
c16149.graph_c0	TTCCATTTCCTTCACCAAGC	60.051	20	TTCTTGCACCAACATCCAAA	60.088	20	252	1908	2159	AAACCTTCATCACCGTGGAC	59.827	20	TTCTTGCACCAACATCCAAA	60.088	20	218	1942	2159	TTCCATTTCCTTCACCAAGC	60.051	20	TCTTCTTGCACCAACATCCA	60.24	20	254	1908	2161
c16149.graph_c2	TGAAGCAACTTTCCTCGTCC	60.375	20	GGTTTGAAATAGTTTTTACATCCCTG	60.354	26	167	213	379	TGAAGCAACTTTCCTCGTCC	60.375	20	TGGTTTGAAATAGTTTTTACATCCCT	60.354	26	168	213	380	TTCCTCGTCCCCCAATAAGT	60.683	20	GGTTTGAAATAGTTTTTACATCCCTG	60.354	26	157	223	379
c16149.graph_c2	CTGTACTGCCTGGGAAGGAA	60.246	20	GGAATGGCACAGAAACTCTGA	60.248	21	207	1760	1966	TACTGCCTGGGAAGGAAAAA	59.679	20	GGAATGGCACAGAAACTCTGA	60.248	21	204	1763	1966	CTGTACTGCCTGGGAAGGAA	60.246	20	CCCCATCATTTTGATTTTTCA	59.624	21	271	1760	2030
c16149.graph_c2	GAGGTAAGGATGTCGGTGGA	59.927	20	AAATTTGGCTTCTGTTGGGA	59.546	20	182	3639	3820	GAGGTAAGGATGTCGGTGGA	59.927	20	CAAATTTGGCTTCTGTTGGG	60.472	20	183	3639	3821	GAGGTAAGGATGTCGGTGGA	59.927	20	AGCCAAAGTTTACAGCAGCC	59.522	20	124	3639	3762
c16158.graph_c0	TCCTAAAAGGATTGAGCCGA	59.778	20	TATTGGGGATCCGAGACAAC	59.75	20	171	1623	1793	TCCTAAAAGGATTGAGCCGA	59.778	20	GGGGATCCGAGACAACAATA	59.75	20	167	1623	1789	TCCTAAAAGGATTGAGCCGA	59.778	20	TTTATTGGGGATCCGAGACA	60.266	20	173	1623	1795
c16160.graph_c0	CTGAGAAGCTGTCAACACCG	59.616	20	GTGAGAGCTCAGGGGAATGT	59.258	20	163	75	237	CTGAGAAGCTGTCAACACCG	59.616	20	GTGTGAGAGCTCAGGGGAAT	59.258	20	165	75	239	CTGAGAAGCTGTCAACACCG	59.616	20	GATGCAGATTTGCAGGAATG	59.23	20	263	75	337
c16160.graph_c0	TTTAACAACCTCCCCTCGTG	59.964	20	GTCTACAATTCACCTCCGCC	59.556	20	183	4400	4582	TTTAACAACCTCCCCTCGTG	59.964	20	CTTTTTCCCCCAACTGCTTT	60.455	20	134	4400	4533	TTGGGAGGAAAATTTCGTTG	59.91	20	GTCTACAATTCACCTCCGCC	59.556	20	231	4352	4582
c16164.graph_c0	TCACCAGTCGGAATCCTTTC	60.05	20	AAAGAGGCAGAAAATGGCAA	59.823	20	222	242	463	TCACCAGTCGGAATCCTTTC	60.05	20	AAAAGAGGCAGAAAATGGCA	59.823	20	223	242	464	CAACCACCATTCCATATCCC	59.871	20	AAAGAGGCAGAAAATGGCAA	59.823	20	197	267	463
c16164.graph_c0	GCTGCTAGCTGTCAACCCTC	60.164	20	CACTATGCCTCCACAGCAGA	60.008	20	278	2106	2383	GCTGCTAGCTGTCAACCCTC	60.164	20	TCACTATGCCTCCACAGCAG	60.008	20	279	2106	2384	GCTAGCTGTCAACCCTCAGC	60.164	20	CACTATGCCTCCACAGCAGA	60.008	20	275	2109	2383
c16166.graph_c0	AAAAAGCCTCTCAACTGCCA	59.993	20	AATAGGTACGACGTTCCCCC	60.074	20	266	4598	4863	AAAAAGCCTCTCAACTGCCA	59.993	20	CTCAAACCCAAACCCCTACA	59.824	20	247	4598	4844	AAAAAGCCTCTCAACTGCCA	59.993	20	TCAAACCCAAACCCCTACAG	59.824	20	246	4598	4843
c16188.graph_c0	ACTGGAGAAGAGCGATTGGA	59.95	20	ACTTTCCCTTGCCAGTTCCT	60.11	20	279	257	535	ACTGGAGAAGAGCGATTGGA	59.95	20	TGCCAGTTCCTCACTGACAC	59.872	20	270	257	526	AGACCACTGGAGAAGAGCGA	60.135	20	TGCCAGTTCCTCACTGACAC	59.872	20	275	252	526
c16188.graph_c0	CCTGCAACTGATTAGGGATGA	60.081	21	ACGAGCCAAATAAATTCGCA	60.588	20	164	815	978	TCCTGCAACTGATTAGGGATG	60.081	21	AAGTTGCTTGCCTTTTCCAC	59.359	20	190	814	1003	CCTGCAACTGATTAGGGATGA	60.081	21	GTTGCTTGCCTTTTCCACTT	59.359	20	187	815	1001
c16191.graph_c0	TTCCTCCGTCCACAATCTTC	60.05	20	CCTGAAAACTCAAAACCCCA	59.942	20	185	208	392	TTCTTCCTCCGTCCACAATC	60.05	20	CCTGAAAACTCAAAACCCCA	59.942	20	188	205	392	TTCTTCCTCCGTCCACAATC	60.05	20	CAGGACCTTCCCTTATGCAA	60.066	20	271	205	475
c16191.graph_c0	ACCACCAGCTCATTCTGAGG	60.261	20	AGCTTCAACAACTGCCACCT	59.914	20	254	1503	1756	AGCTTCAACAACTGCCACCT	59.914	20	ACCACCAGCTCATTCTGAGG	60.261	20	254	1461	1714	ACCACCAGCTCATTCTGAGG	60.261	20	ACCACCAGCTCATTCTGAGG	60.261	20	212	1503	1714
c16191.graph_c0	CCTGAAAACTCAAAACCCCA	59.942	20	TTCCTCCGTCCACAATCTTC	60.05	20	185	2825	3009	CCTGAAAACTCAAAACCCCA	59.942	20	TTCTTCCTCCGTCCACAATC	60.05	20	188	2825	3012	CAGGACCTTCCCTTATGCAA	60.066	20	TTCTTCCTCCGTCCACAATC	60.05	20	271	2742	3012
c16191.graph_c0	GATTGTGGACGGAGGAAGAA	60.05	20	GACAGGCAAAAATACAAAATGTG	58.601	23	194	2993	3186	GAAGATTGTGGACGGAGGAA	60.05	20	GACAGGCAAAAATACAAAATGTG	58.601	23	197	2990	3186	AACGGAACGTTACTTGGTGG	59.891	20	GACAGGCAAAAATACAAAATGTG	58.601	23	134	3053	3186
c16193.graph_c0	ATTCCCATTCCAAGAAACCC	59.996	20	GCTTTCTCTTGCTGCCATTT	59.597	20	229	2323	2551	CTTCTCCCCAAAGCTCACAG	59.982	20	GCTTTCTCTTGCTGCCATTT	59.597	20	180	2372	2551	TCTCTTCTCCCCAAAGCTCA	60.065	20	GCTTTCTCTTGCTGCCATTT	59.597	20	183	2369	2551
c16193.graph_c1	TGAGGAACAAGAAGAACCCG	60.224	20	AAAAGTTCACGGACCATTGC	59.978	20	222	254	475	TGAGGAACAAGAAGAACCCG	60.224	20	AACGACCCGAGACATTTCAG	60.111	20	271	254	524	ATAAAATGCAGCTCTCCCCC	60.419	20	AAAAGTTCACGGACCATTGC	59.978	20	191	285	475
c16200.graph_c0	GATACCAAAGGTGCCTGCAT	59.962	20	CTCAACATTGCTGCCAAAGA	59.988	20	181	301	481	GATACCAAAGGTGCCTGCAT	59.962	20	TCTCAACATTGCTGCCAAAG	59.988	20	182	301	482	GATACCAAAGGTGCCTGCAT	59.962	20	TGCTGCCAAAGAATTAGGCT	59.982	20	173	301	473
c16200.graph_c0	TGGCAGAATAACAAAAATGGG	59.818	21	GTATGCAGCAAGAGAACGCA	60.165	20	189	4362	4550	TGGCAGAATAACAAAAATGGG	59.818	21	TATGCAGCAAGAGAACGCAG	60.302	20	188	4362	4549	TGGCAGAATAACAAAAATGGG	59.818	21	CAGCAAGAGAACGCAGCTAA	59.512	20	184	4362	4545
c16210.graph_c0	CCATGATCCAACAAAACAGC	58.976	20	ATTCTTCCCATTTTCCCCTC	59.219	20	255	1141	1395	TCATTCTTTGATTTTGCCAGG	60.06	21	ATTCTTCCCATTTTCCCCTC	59.219	20	115	1281	1395	TGACATCTCCATGATCCAACA	59.909	21	ATTCTTCCCATTTTCCCCTC	59.219	20	263	1133	1395
c16218.graph_c0	CCCATTTTTATCCCCATTCC	60.199	20	CCCTTACCTACCAAACGCAA	59.99	20	263	1162	1424	CCCATTTTTATCCCCATTCC	60.199	20	ATCGTTGCGACATCCCTTAC	59.962	20	276	1162	1437	CCCATTTTTATCCCCATTCC	60.199	20	GTATCGTTGCGACATCCCTT	59.962	20	278	1162	1439
c16218.graph_c0	CCCATTTTTATCCCCATTCC	60.199	20	CCCTTACCTACCAAACGCAA	59.99	20	263	1162	1424	CCCATTTTTATCCCCATTCC	60.199	20	ATCGTTGCGACATCCCTTAC	59.962	20	276	1162	1437	CCCATTTTTATCCCCATTCC	60.199	20	GTATCGTTGCGACATCCCTT	59.962	20	278	1162	1439
c16218.graph_c0	TTTGCCAATGCCAACATAAA	59.936	20	ATGAAGGCAAGGGGAAGTTT	59.94	20	279	1925	2203	TTTGCCAATGCCAACATAAA	59.936	20	GAAGGCAAGGGGAAGTTTTT	59.571	20	277	1925	2201	TTTGCCAATGCCAACATAAA	59.936	20	AAGGCAAGGGGAAGTTTTTC	59.571	20	276	1925	2200
c16218.graph_c0	TTCACGGCTCTACCCAATTC	60.074	20	CAACAACCACCACCACTTTG	59.89	20	189	4236	4424	TTCACGGCTCTACCCAATTC	60.074	20	TAGGACAGCAACAACCACCA	60.152	20	197	4236	4432	TTCACGGCTCTACCCAATTC	60.074	20	CAACCACCACCACTTTGATG	59.848	20	186	4236	4421
c16218.graph_c0	CAAAGTGGTGGTGGTTGTTG	59.89	20	TTTATACACATGGGGGCAGC	60.721	20	173	4405	4577	TGGTGGTTGTTGCTGTCCTA	60.152	20	TTTATACACATGGGGGCAGC	60.721	20	165	4413	4577	CATCAAAGTGGTGGTGGTTG	59.848	20	TTTATACACATGGGGGCAGC	60.721	20	176	4402	4577
c16219.graph_c0	GATCGCCAAGTTCAAGAAGC	59.962	20	AGTTAGATTGCACGCCTGGT	59.763	20	229	2714	2942	CTGGTTCCATCAGGCAAAAT	59.933	20	AGTTAGATTGCACGCCTGGT	59.763	20	271	2672	2942	GATCGCCAAGTTCAAGAAGC	59.962	20	AAGTTAGATTGCACGCCTGG	60.27	20	230	2714	2943
c16219.graph_c0	ACCAGGCGTGCAATCTAACT	59.763	20	GATTCTGCGAGTTTTCTCGG	59.955	20	235	2923	3157	CGGGGAAAAATCAAATGAAA	59.745	20	TAGCTCCAGGTTCCTCTCCA	59.943	20	181	3050	3230	CCAGGCGTGCAATCTAACTT	60.27	20	GATTCTGCGAGTTTTCTCGG	59.955	20	234	2924	3157
c16220.graph_c0	TGAGCGGCATATGAACAGAG	59.972	20	TACCTGTTGTCACTGCGAGG	59.897	20	261	509	769	ATGCCAGTGTCTTCCTCCAC	60.12	20	TACCTGTTGTCACTGCGAGG	59.897	20	161	609	769	AGAAAGCCTGTGGAAGGTCA	59.844	20	TACCTGTTGTCACTGCGAGG	59.897	20	227	543	769
c16220.graph_c0	GCTAGCCTATGCAGTGGTGC	60.965	20	TGTTGTTGTTGTGCCCTTGT	60.049	20	279	1840	2118	GCTAGCCTATGCAGTGGTGC	60.965	20	GTGTTGTTGTTGTGCCCTTG	60.049	20	280	1840	2119	CTCGGATCGACTCTGATGAA	58.905	20	TGTTGTTGTTGTGCCCTTGT	60.049	20	258	1861	2118
c16228.graph_c1	TCACTCAGTCCCCTACACCA	59.097	20	CTCGGCCTAGTAGGTGGTTG	59.751	20	262	149	410	TCACTCAGTCCCCTACACCA	59.097	20	TGTCCTCGGCCTAGTAGGTG	60.269	20	266	149	414	TCACTCAGTCCCCTACACCA	59.097	20	CCTCGGCCTAGTAGGTGGTT	60.508	20	263	149	411
c16228.graph_c2	TGCAATTTTATGCCATCAGC	59.668	20	CTGCATCAAGCAGAAGCAAG	59.888	20	275	543	817	TGCAATTTTATGCCATCAGC	59.668	20	GCTCAGATCAAGGCCAACAT	60.226	20	256	543	798	TGCAATTTTATGCCATCAGC	59.668	20	ACTGCATCAAGCAGAAGCAA	59.746	20	276	543	818
c16230.graph_c0	AGGGGTTTTGAAGAAGGCAT	59.94	20	GGGATCTGGTCCTTTTCCTC	59.874	20	278	80	357	AGGGGTTTTGAAGAAGGCAT	59.94	20	ATGGGATCTGGTCCTTTTCC	60.133	20	280	80	359	AGGGGTTTTGAAGAAGGCAT	59.94	20	CTTTTCCTCAGCATTGTCCC	59.67	20	267	80	346
c16230.graph_c0	CAGCTGAATGTTCGAATGCT	59.028	20	CAGAATGCTTTCTCGCCTCT	59.717	20	232	1273	1504	CAGCTGAATGTTCGAATGCT	59.028	20	AGAATGCTTTCTCGCCTCTG	59.717	20	231	1273	1503	ACAGCTGAATGTTCGAATGCT	59.896	21	CAGAATGCTTTCTCGCCTCT	59.717	20	233	1272	1504
c16231.graph_c0	TCAGCCAATTTGCTCATCTG	59.948	20	AAAGGTGAGCTACGCTCCAA	60.015	20	267	122	388	ATCTGGGTTCGTTCATTTGC	59.939	20	AAAGGTGAGCTACGCTCCAA	60.015	20	252	137	388	TCAGCCAATTTGCTCATCTG	59.948	20	GGTCAGTTTCACGATCGGTT	59.973	20	226	122	347
c16231.graph_c0	GCGCCTTTTTCTCTGAACAC	60	20	GCGCCTTTTTCTCTGAACAC	60	20	274	2419	2692	GCGCCTTTTTCTCTGAACAC	60	20	GTGCGCCTTTTTCTCTGAAC	60	20	276	2419	2694	GTGCGCCTTTTTCTCTGAAC	60	20	GCGCCTTTTTCTCTGAACAC	60	20	276	2417	2692
c16231.graph_c0	AAAGGTGAGCTACGCTCCAA	60.015	20	TCAGCCAATTTGCTCATCTG	59.948	20	267	4723	4989	AAAGGTGAGCTACGCTCCAA	60.015	20	ATCTGGGTTCGTTCATTTGC	59.939	20	252	4723	4974	GGTCAGTTTCACGATCGGTT	59.973	20	TCAGCCAATTTGCTCATCTG	59.948	20	226	4764	4989
c16233.graph_c0	TTCGGCATTTTCATTTCCAT	60.268	20	TTTAGGGGCCTTAGCCAAAT	59.93	20	149	199	347	TTCAACACCCACAAAGAGCA	60.278	20	TTTAGGGGCCTTAGCCAAAT	59.93	20	104	244	347	GTTGTGTAGCTGCCTGCCTT	60.462	20	TTTAGGGGCCTTAGCCAAAT	59.93	20	197	151	347
c16233.graph_c0	CAGTCAACCATTCTTCCAGACA	60.149	22	TGCTGGGGTTAATGGTAAGG	59.817	20	242	735	976	TCAGTCAACCATTCTTCCAGA	58.272	21	TGCTGGGGTTAATGGTAAGG	59.817	20	243	734	976	TCAGTCAACCATTCTTCCAGA	58.272	21	CCTTGCTGGGGTTAATGGTA	59.817	20	246	734	979
c16235.graph_c0	TATTACCACTGCGCAACAGC	59.902	20	CCATCCTCTGGAAACCTTGA	60.042	20	254	59	312	TATTACCACTGCGCAACAGC	59.902	20	GAAACCACCATCCTCTGGAA	59.903	20	261	59	319	TATTACCACTGCGCAACAGC	59.902	20	TCCTCTGGAAACCTTGAACG	60.224	20	251	59	309
c16236.graph_c1	GCATATCAAAATGACAGTAAAGAATTG	59.435	27	TATCGTTTGCCTTCTGTCCC	60.074	20	272	64	335	GCATATCAAAATGACAGTAAAGAATTG	59.435	27	TTCCGTTATCGTTTGCCTTC	60.074	20	278	64	341	GCATATCAAAATGACAGTAAAGAATTG	59.435	27	TCCGTTATCGTTTGCCTTCT	59.708	20	277	64	340
c16237.graph_c0	AGCTTTGGATTCTTCTGGCA	59.955	20	ATTCCCTATCCCAAACCCAG	60.011	20	244	72	315	AGCTTTGGATTCTTCTGGCA	59.955	20	TATTTCCGACCCCCTTCTCT	59.897	20	189	72	260	AGCTTTGGATTCTTCTGGCA	59.955	20	CCCCCTTCTCTCTTTTTGCT	59.821	20	180	72	251
c16245.graph_c0	TGTCTCAGAGAGGGAACCGT	59.835	20	TGTCCATACAAAGGTAACAGGC	59.02	22	253	1515	1767	TGTCTCAGAGAGGGAACCGT	59.835	20	TGTCCATACAAAGGTAACAGGCT	59.941	23	253	1515	1767	TTGTCTCAGAGAGGGAACCG	60.377	20	TGTCCATACAAAGGTAACAGGC	59.02	22	254	1514	1767
c16245.graph_c0	TGTCTCAGAGAGGGAACCGT	59.835	20	TGTCCATACAAAGGTAACAGGC	59.02	22	253	1515	1767	GGGTTCATTTGTCCAGCATT	59.797	20	TGTCCATACAAAGGTAACAGGC	59.02	22	232	1536	1767	TGTCTCAGAGAGGGAACCGT	59.835	20	TGTCCATACAAAGGTAACAGGCT	59.941	23	253	1515	1767
c16245.graph_c0	CAAAAAGCTATGGGTGTATTTGG	59.79	23	AGCCCCTACTTCGAGAAAAA	58.072	20	280	1788	2067	AAAAAGCTATGGGTGTATTTGGA	58.976	23	AGCCCCTACTTCGAGAAAAA	58.072	20	279	1789	2067	AAAAGCTATGGGTGTATTTGGA	57.713	22	AGCCCCTACTTCGAGAAAAA	58.072	20	278	1790	2067
c16245.graph_c0	TTGGAATCTGTTTGAATGAAATC	58.1	23	AGGAACAGACACAGGGGAGA	59.682	20	171	1978	2148	TTGGAATCTGTTTGAATGAAATC	58.1	23	GCCCTGTATTGTGGTTGTCA	59.42	20	266	1978	2243	TTGGAATCTGTTTGAATGAAATC	58.1	23	CAGGAACAGACACAGGGGAG	60.702	20	172	1978	2149
c16246.graph_c0	CAGAGGAATAATTTGATGGACTTTT	59.022	25	TTGATTCTCTTGCCCCAATC	60.014	20	264	0	263	CAGAGGAATAATTTGATGGACTTTT	59.022	25	TTTGTTGATTCTCTTGCCCC	60.051	20	268	0	267	CAGAGGAATAATTTGATGGACTTTT	59.022	25	TGCCCCAATCTATCTTCCAC	59.894	20	254	0	253
c16246.graph_c0	CCATGGCTTTACGCTCTGTT	60.27	20	GGTCACCTCCCTCCACATAA	59.779	20	278	4441	4718	GGAGAGCCCACAAGAATTTG	59.67	20	GGTCACCTCCCTCCACATAA	59.779	20	231	4488	4718	CCATGGCTTTACGCTCTGTT	60.27	20	CGAGGTCAGGGAAAGCTACA	60.388	20	161	4441	4601
c16257.graph_c0	TCTCAAAATCCAGACGTCCC	60.05	20	TGAGGTGTGGAGTATGCCAA	60.112	20	241	147	387	TCTCAAAATCCAGACGTCCC	60.05	20	GACAAAAGGAGGCTGTGGAA	60.232	20	208	147	354	TCTCAAAATCCAGACGTCCC	60.05	20	CAGGTCATGCCAACTTTCAA	59.691	20	175	147	321
c16258.graph_c0	GATTCCTAGAACACGGGGGT	60.19	20	CTCATCCAAAGAACCCTCCA	60.042	20	143	337	479	GATTCCTAGAACACGGGGGT	60.19	20	CATCCAAAGAACCCTCCAAA	59.903	20	141	337	477	GATTCCTAGAACACGGGGGT	60.19	20	TCCTTGTACCACAAGAGCCC	60.111	20	266	337	602
c16262.graph_c0	CCTTGGTGGGTCATGCTTAT	59.813	20	GAAGATCCCAATGCCAAAGA	60.014	20	171	770	940	CCTTGGTGGGTCATGCTTAT	59.813	20	GAACCCACCACTCGTTCCTA	59.966	20	271	770	1040	GCTGAAGGCTATGGGTATGC	59.696	20	GAAGATCCCAATGCCAAAGA	60.014	20	226	715	940
c16262.graph_c0	ATTGCGGTCATCTTCCTCAC	60.081	20	GTCATGCTCCCCGTAAACAT	59.82	20	192	1994	2185	CAGATTGCGGTCATCTTCCT	60.218	20	GTCATGCTCCCCGTAAACAT	59.82	20	195	1991	2185	GAAGACTTGCCAAATGCGAT	60.221	20	GTCATGCTCCCCGTAAACAT	59.82	20	229	1957	2185
c16269.graph_c0	TGAATCATGTTTCTTCGGCA	60.197	20	TGGCATTGGAACTCATTTTTC	59.93	21	102	4767	4868	TGAATCATGTTTCTTCGGCA	60.197	20	TTCCTGTTGCTTACTAGCCCA	59.89	21	262	4767	5028	TGAATCATGTTTCTTCGGCA	60.197	20	GCAGGACAGTCTTTAATGGCA	60.264	21	118	4767	4884
c16269.graph_c0	GCCATGGATGGGCTAGTAAG	59.551	20	CCCCAAAATCTGGTTTCCTT	60.159	20	166	5000	5165	CCATGGATGGGCTAGTAAGC	59.551	20	CCCCAAAATCTGGTTTCCTT	60.159	20	165	5001	5165	GCCATGGATGGGCTAGTAAG	59.551	20	ACCCCAAAATCTGGTTTCCT	59.668	20	167	5000	5166
c16273.graph_c1	GCTACAGCACGGAAGGAAAG	60.015	20	GGAATTTCCTCCAGCAATGA	60.014	20	233	831	1063	GCTACAGCACGGAAGGAAAG	60.015	20	AATTTCCTCCAGCAATGACG	60.074	20	231	831	1061	ACAGCACGGAAGGAAAGATG	60.255	20	GGAATTTCCTCCAGCAATGA	60.014	20	230	834	1063
c16273.graph_c1	ATTGGCATTATCTCCCTCCA	59.344	20	ATCAACAACTGCGGGAAAAG	60.11	20	137	2424	2560	CATTGGCATTATCTCCCTCC	59.344	20	ATCAACAACTGCGGGAAAAG	60.11	20	138	2423	2560	ATTGGCATTATCTCCCTCCA	59.344	20	CGATTGAATCAACAACTGCG	60.257	20	144	2424	2567
c16273.graph_c1	CGAAGCCATGGATGTAAACC	60.331	20	GCTCCAATTTCAGATCCTGATT	59.559	22	170	2758	2927	GCGAAGCCATGGATGTAAAC	60.478	20	GCTCCAATTTCAGATCCTGATT	59.559	22	171	2757	2927	GCGAAGCCATGGATGTAAAC	60.478	20	CTCATTAGGAACTGGTTGGACA	59.097	22	128	2757	2884
c16273.graph_c1	ATCATGATCCCTTGCTTTGC	60.043	20	TACAATTTTTCGTCAGCCCC	59.938	20	194	3226	3419	TTGATGGAGTCTTGCCTTCC	60.195	20	TACAATTTTTCGTCAGCCCC	59.938	20	261	3159	3419	GATGGAGTCTTGCCTTCCAG	59.803	20	TACAATTTTTCGTCAGCCCC	59.938	20	259	3161	3419
c16279.graph_c0	AACGTTTCCATCAGTTTCCG	59.971	20	CCTCCGTACGACATCGTTTT	59.993	20	167	3189	3355	AACGTTTCCATCAGTTTCCG	59.971	20	CTCCACTCCGCTGAAGAAAC	59.989	20	120	3189	3308	AACGTTTCCATCAGTTTCCG	59.971	20	CCACTCCGCTGAAGAAACTC	59.989	20	118	3189	3306
c16280.graph_c2	GCCAAGAAAACTGAAAGCTGA	59.623	21	CTGGGTTTCACTGTCCACCT	60.002	20	276	680	955	TGCCAAGAAAACTGAAAGCTG	60.54	21	CTGGGTTTCACTGTCCACCT	60.002	20	277	679	955	GCCAAGAAAACTGAAAGCTGA	59.623	21	CATCTGGGTTTCACTGTCCA	59.52	20	279	680	958
c16287.graph_c1	CTGGACAGTGGGGTTTGTTT	59.861	20	GGAAGAAAGGGATCAGAGGG	60.008	20	226	736	961	GGGGTTTGTTTGATAGGCAA	59.801	20	GGAAGAAAGGGATCAGAGGG	60.008	20	217	745	961	TACACTGCATACGGCTCCAC	59.746	20	GGAAGAAAGGGATCAGAGGG	60.008	20	245	717	961
c16297.graph_c0	AAGGGCAACCCTGAAATTCT	59.94	20	CCGTTGCATGTAGCAAAAGA	59.872	20	124	2958	3081	GAAAAGGGCAACCCTGAAAT	60.299	20	CCGTTGCATGTAGCAAAAGA	59.872	20	127	2955	3081	CCCCTCCTCTGACTCACTTG	59.828	20	AAGACAAATTCAGCCGTTGC	60.257	20	215	2880	3094
c16299.graph_c0	CACATCATCTGGACAATCGG	59.918	20	CTGGACTCGGACATTGAGGT	60.112	20	256	2374	2629	CACATCATCTGGACAATCGG	59.918	20	ACTCGGACATTGAGGTCAGG	60.112	20	252	2374	2625	CCACATCATCTGGACAATCG	59.918	20	ACTCGGACATTGAGGTCAGG	60.112	20	253	2373	2625
c16301.graph_c0	ATTGCAGGAGCATCCAAAAC	60.081	20	AATTCTGGTCATCCCAGTGC	59.934	20	261	2049	2309	GCAGGAGCATCCAAAACATT	60.081	20	AATTCTGGTCATCCCAGTGC	59.934	20	258	2052	2309	ATTGCAGGAGCATCCAAAAC	60.081	20	GGTCATCCCAGTGCTCCTAA	60.073	20	255	2049	2303
c16304.graph_c0	TGTCGGTTGTGTTGTCCACT	60.047	20	AAAAGCTATTGTGCGGTGCT	59.911	20	196	13	208	AAAATCCATGGCAGCTTGAC	60.081	20	AAAAGCTATTGTGCGGTGCT	59.911	20	136	73	208	CGGTTGTGTTGTCCACTCTG	60.194	20	AAAAGCTATTGTGCGGTGCT	59.911	20	193	16	208
c16305.graph_c1	AATGCCTCCCTATGAACCCT	59.789	20	AGGAAGAGGTCCCAATGCTT	60.074	20	205	144	348	AATGCCTCCCTATGAACCCT	59.789	20	AATCTCCTCCTCCCTCCTCA	60.149	20	260	144	403	ATGCCTCCCTATGAACCCTC	60.293	20	AGGAAGAGGTCCCAATGCTT	60.074	20	204	145	348
c16305.graph_c1	ATGATTGGACTAGGGGAGGG	60.147	20	TAGTGGCATGGTTGTTGCAT	59.995	20	239	458	696	ATGATTGGACTAGGGGAGGG	60.147	20	GAGGGTAGTGGCATGGTTGT	59.851	20	244	458	701	ATGCTGAAAAGCATTGGGAC	60.081	20	CAGCCCTGAAACAAAAAGGA	60.22	20	250	321	570
c16306.graph_c0	CTCTTCCAACTCAGCCTGAAA	59.601	21	CATTGCTGAAAATGTCCCCT	59.933	20	173	7	179	TCTGTCTCTTCCAACTCAGCC	59.589	21	CATTGCTGAAAATGTCCCCT	59.933	20	178	2	179	TCTTCCAACTCAGCCTGAAA	58.569	20	CATTGCTGAAAATGTCCCCT	59.933	20	172	8	179
c16306.graph_c0	GGCTTCAGTCTTTCCACACC	59.703	20	TTACAATGCCATGCTGCTTC	59.839	20	232	786	1017	TCCCATATATCATGGCCACC	60.38	20	TTACAATGCCATGCTGCTTC	59.839	20	279	739	1017	CCCATATATCATGGCCACCT	59.486	20	TTACAATGCCATGCTGCTTC	59.839	20	278	740	1017
c16308.graph_c0	CAAAGAGGGAAAATGCCAAA	60.046	20	TGGTAGATTTCCGTTGGCTC	60.074	20	275	2314	2588	TGGGAGGTGATCCTACTTGG	59.92	20	TGGTAGATTTCCGTTGGCTC	60.074	20	165	2424	2588	TGGGAGGTGATCCTACTTGG	59.92	20	TCATTGATGTCAAAACCCGA	59.9	20	271	2424	2694
c16308.graph_c0	GCAATGTAACCTTTCGGCAT	59.967	20	CGACGACAAAAACAAGCTCA	60.027	20	274	3060	3333	GGCATAAAACTACGCCTCCA	60.096	20	CGACGACAAAAACAAGCTCA	60.027	20	259	3075	3333	TGCTGCAATGTAACCTTTCG	59.872	20	CGACGACAAAAACAAGCTCA	60.027	20	278	3056	3333
c16308.graph_c0	GCAAGGTTCTCAAGATGGGA	60.195	20	AAGACGACTTCGGTGGTGAC	60.159	20	191	3284	3474	GCAAGGTTCTCAAGATGGGA	60.195	20	TGGTGACCAACGAATATGGA	59.774	20	178	3284	3461	GCAAGGTTCTCAAGATGGGA	60.195	20	AGAAGACGACTTCGGTGGTG	60.298	20	193	3284	3476
c16315.graph_c1	AAGAAAGTGGTAGCTCGGCA	60.015	20	ATCTCGTAATGTTGACCGCC	59.962	20	241	2383	2623	AAGAAAGTGGTAGCTCGGCA	60.015	20	ACCGCCACCAAATACCATTA	60.074	20	227	2383	2609	TGGCAATTCGTTAGCCCTAC	60.096	20	ATCTCGTAATGTTGACCGCC	59.962	20	280	2344	2623
c16315.graph_c1	CAAGGGAAAGGAAGGAATCA	59.097	20	CCGCAACAAAATCAGATTCA	59.664	20	117	2816	2932	CAAGGGAAAGGAAGGAATCA	59.097	20	TGAAATCCATGGAGCAACTG	59.648	20	278	2816	3093	CAAGGGAAAGGAAGGAATCA	59.097	20	ACTGACGGATTCAACCGTGT	60.431	20	214	2816	3029
c16334.graph_c0	GAGACATCCAAGAGCAAGGC	59.957	20	TTCAGAGAATCAGAAAGGGGA	58.847	21	244	5539	5782	GAGACATCCAAGAGCAAGGC	59.957	20	TTTCAGAGAATCAGAAAGGGGA	60.18	22	245	5539	5783	GCAAGGCTAAGCTTCATTGC	60.124	20	TTCAGAGAATCAGAAAGGGGA	58.847	21	231	5552	5782
c16349.graph_c1	TATGCCAAGTTGATCCACCA	59.924	20	TCATTGGAATTGTCGATTGG	59.325	20	213	9	221	TATGCCAAGTTGATCCACCA	59.924	20	CATTGGAATTGTCGATTGGA	59.325	20	212	9	220	CCGTAAGGCTGTACTTCGCT	59.54	20	TCATTGGAATTGTCGATTGG	59.325	20	140	82	221
c16349.graph_c1	GGCAGCATTAATTCCCCTTT	60.28	20	GGAAGTTCCAATGACTCCCA	59.903	20	237	322	558	GGCAGCATTAATTCCCCTTT	60.28	20	TGGGGAAGTTCCAATGACTC	59.903	20	240	322	561	GGCAGCATTAATTCCCCTTT	60.28	20	TTGCTAGGCACCAGTCATTG	59.864	20	107	322	428
c16352.graph_c1	TTCATCAATCCCATCAAGCA	60.009	20	AAAATGGGGGAAAAAGCAAC	60.164	20	224	806	1029	TTCATCAATCCCATCAAGCA	60.009	20	CCAATGAATAACGGGGAAAA	59.633	20	244	806	1049	TTCATCAATCCCATCAAGCA	60.009	20	ATGGGGGAAAAAGCAACATT	60.542	20	221	806	1026
c16352.graph_c1	TTCAATCTCTGCCCCGATTA	60.544	20	CCCCCACAGACCTAACAATC	59.259	20	224	1256	1479	GGAAATTCAATCTCTGCCCC	60.777	20	CCCCCACAGACCTAACAATC	59.259	20	229	1251	1479	AATTCAATCTCTGCCCCGAT	60.797	20	CCCCCACAGACCTAACAATC	59.259	20	226	1254	1479
c16354.graph_c0	AAATTATTTTTCTGCCCCCG	60.142	20	ATCCGAATCCTAACCCCAAC	60.017	20	239	166	404	CGATACCCCCAAATTTCTCA	59.756	20	ATCCGAATCCTAACCCCAAC	60.017	20	198	207	404	CGATACCCCCAAATTTCTCA	59.756	20	CTTCCCTCCAGCATTCCATA	60.029	20	246	207	452
c16354.graph_c0	GGTCAATGGGTTCATGCTTT	59.797	20	CCTTGCTTCCGACAACAGAT	60.255	20	261	4175	4435	GAAAGTCAATTGGGGGTCAA	59.767	20	CCTTGCTTCCGACAACAGAT	60.255	20	275	4161	4435	GGGTTCATGCTTTCTGTGCT	60.263	20	CCTTGCTTCCGACAACAGAT	60.255	20	254	4182	4435
c16358.graph_c0	AAGCGTCAAAAGCCCAAGTA	59.883	20	ATGAATCTGCGCTTTGGAGT	59.843	20	179	863	1041	GAAAAGATTCCAGATGCCCA	60.014	20	GCGCTTTGGAGTCAACTTCT	59.621	20	234	800	1033	GAAAAGATTCCAGATGCCCA	60.014	20	ATCTGCGCTTTGGAGTCAAC	60.406	20	238	800	1037
c16360.graph_c0	TGGCGTATTATCGTCTTCCC	59.923	20	AATGGTGGATTGAGCTCTGG	60.073	20	133	241	373	GGCGTATTATCGTCTTCCCA	59.923	20	AATGGTGGATTGAGCTCTGG	60.073	20	132	242	373	AAAATTGGGGAATGGGTTTC	59.867	20	AATGGTGGATTGAGCTCTGG	60.073	20	236	138	373
c16360.graph_c0	GTAAAACGCGGCGATAAGAA	60.226	20	CAGAAATCCAGCCAACGAAT	60.074	20	195	890	1084	GTAAAACGCGGCGATAAGAA	60.226	20	TGGATAGCAAGCCCATCTTC	60.177	20	237	890	1126	TAAAACGCGGCGATAAGAAG	60.347	20	CAGAAATCCAGCCAACGAAT	60.074	20	194	891	1084
c16362.graph_c1	AAGCCTGATGGTCAAGATGC	60.226	20	AGTAGCCCCATTTCGATCCT	59.925	20	189	697	885	AGGAACTCGCAGAGCTTGAC	59.751	20	AGTAGCCCCATTTCGATCCT	59.925	20	236	650	885	AAGGAACTCGCAGAGCTTGA	60.277	20	AGTAGCCCCATTTCGATCCT	59.925	20	237	649	885
c16365.graph_c0	TACGCGAGGCAAGAATTAGG	60.356	20	ACGATGGATCAAGTTGAGGG	59.927	20	175	7	181	CTTCTACGCGAGGCAAGAAT	59.615	20	ACGATGGATCAAGTTGAGGG	59.927	20	179	3	181	TACGCGAGGCAAGAATTAGG	60.356	20	GGGCTTGAGAATTCAGTTGC	59.82	20	228	7	234
c16366.graph_c0	GCCAATGGCTGACGTAATTC	60.478	20	ATTTCACATTTCCATCCCCA	59.991	20	266	2175	2440	GCCAATGGCTGACGTAATTC	60.478	20	TTCACATTTCCATCCCCACT	60.173	20	264	2175	2438	GCCAATGGCTGACGTAATTC	60.478	20	CACATTTCCATCCCCACTCT	59.779	20	262	2175	2436
c16368.graph_c0	TGGATCCCATAAAGGATTTGA	59.217	21	CCACCATCTCGGTTTTCTTC	59.526	20	186	1863	2048	CTGGATCCCATAAAGGATTTGA	60.143	22	CCACCATCTCGGTTTTCTTC	59.526	20	187	1862	2048	TGAAAACTGGATCCCATAAAGG	60.177	22	CCACCATCTCGGTTTTCTTC	59.526	20	193	1856	2048
c16369.graph_c0	TTGTCCACCATCTTCCTTCC	59.903	20	GGGAAGCGTTGCATAATGTT	59.967	20	278	2388	2665	GTCCACCATCTTCCTTCCAA	59.903	20	GGGAAGCGTTGCATAATGTT	59.967	20	276	2390	2665	TCTCCAGAGCATTGACATGG	59.787	20	GAATTGTTGTGGGAAGCGTT	59.978	20	260	2416	2675
c16371.graph_c0	TTTTCTTTTGAAGACAGCACTGA	59.187	23	CCGCCACCACATATTTTCTT	59.823	20	175	38	212	TTTTCTTTTGAAGACAGCACTGA	59.187	23	CTCCGCCACCACATATTTTC	60.331	20	177	38	214	TTTTCTTTTGAAGACAGCACTGA	59.187	23	TCCGCCACCACATATTTTCT	60.331	20	176	38	213
c16372.graph_c0	ACCAGCTGCAATTTGCTCTT	60.022	20	GGATTCGTGGATTTCACCAG	60.317	20	244	745	988	ACCAGCTGCAATTTGCTCTT	60.022	20	CTTGGAGGTGTTGTTTTGGG	60.38	20	264	745	1008	ACCAGCTGCAATTTGCTCTT	60.022	20	AGGTGTTGTTTTGGGGGATT	60.455	20	259	745	1003
c16374.graph_c0	AAACAATGCTTTCTTTTAAAGCC	58.166	23	CGGCAGTTTAAGTGGAGAAAA	59.388	21	230	26	255	AAACAATGCTTTCTTTTAAAGCC	58.166	23	GCTTGAAAATTCAAACCCAGA	59.192	21	273	26	298	AAACAATGCTTTCTTTTAAAGCC	58.166	23	CGGCAGTTTAAGTGGAGAAA	58.027	20	230	26	255
c16376.graph_c0	CCAACCCCATCGCTAGAATA	59.916	20	CAGATTGCAGGGTTTTTGGT	59.971	20	191	404	594	CCAACCCCATCGCTAGAATA	59.916	20	TTCCAAAGTGGGTTCAGACC	59.943	20	160	404	563	CCCATCGCTAGAATAGCTGG	59.823	20	CAGATTGCAGGGTTTTTGGT	59.971	20	186	409	594
c16381.graph_c0	TGCAAGATAAAACCGGATCTC	59.172	21	CTTTTTGTGGGCTTGGTCTC	59.711	20	211	2041	2251	TGCAAGATAAAACCGGATCTC	59.172	21	ATCTCTTTCTCTCCCCCACC	59.492	20	241	2041	2281	TGCAAGATAAAACCGGATCTC	59.172	21	TGGTCTCCCTCACTGTGCTT	60.861	20	198	2041	2238
c16384.graph_c0	ATTTTCTTGGTTGCTGGGTG	59.971	20	AAGAAGGAGAGCACGAGCAG	59.891	20	211	386	596	ATTTTCTTGGTTGCTGGGTG	59.971	20	GAAGGAGAGCACGAGCAGTT	59.751	20	209	386	594	ATTTTCTTGGTTGCTGGGTG	59.971	20	TGACCCTGAAAAGCCTGAAG	60.366	20	228	386	613
c16396.graph_c0	GAAGGGCCAATGTCTTTTGA	60.051	20	TGCAACTTTTGTGCATCTGA	58.994	20	267	1708	1974	GGGGGACCTCTGTTGAAGA	60.032	19	AAAGGCGGCATTACAAACTG	60.131	20	278	1754	2031	TAGCTGAAGGGCCAATGTCT	59.836	20	TGCAACTTTTGTGCATCTGA	58.994	20	272	1703	1974
c16410.graph_c1	GTAGGAGAGAGGAGGGGTGG	60.066	20	GCAGAGGGTGGTGGTTAGAA	60.111	20	280	120	399	GTAGGAGAGAGGAGGGGTGG	60.066	20	GCATTATCAATTGCTTGGCA	59.668	20	156	120	275	GGTAGGAGAGAGGAGGGGTG	60.066	20	GCATTATCAATTGCTTGGCA	59.668	20	157	119	275
c16418.graph_c0	TTAGGACACGCCATCATCAA	60.073	20	GATGCTGTCGTAGGAGGAGG	59.827	20	258	798	1055	TTGATTAGGACACGCCATCA	60.073	20	GATGCTGTCGTAGGAGGAGG	59.827	20	262	794	1055	TTAGGACACGCCATCATCAA	60.073	20	GGATGCTGTCGTAGGAGGAG	59.827	20	259	798	1056
c16426.graph_c0	CGTCTTCTCCTTCTGGTTGC	59.989	20	TAGATAACACCCGTCCTGGG	59.807	20	147	1026	1172	ATTTTGAAGCCTCCTTGGGT	59.94	20	GGAGAAGTGCGTCTAATGCC	59.843	20	266	858	1123	ATTTTGAAGCCTCCTTGGGT	59.94	20	GAGAAGTGCGTCTAATGCCC	59.843	20	265	858	1122
c16426.graph_c0	ACACAACCGACCCTTGAGAC	60.009	20	TTCCTGTCAATACATCAACAAAAGA	59.926	25	229	1957	2185	ACACAACCGACCCTTGAGAC	60.009	20	CCTGTCAATACATCAACAAAAGATG	59.821	25	227	1957	2183	ACACAACCGACCCTTGAGAC	60.009	20	TCGTTTATTCCTGTCAATACATCAA	59.795	25	236	1957	2192
c16431.graph_c0	TCATCTTTGACAGCGGAATG	59.799	20	CTCTATAAAAACCAGCGGCG	59.868	20	269	1223	1491	CATCTTTGACAGCGGAATGA	59.799	20	CTCTATAAAAACCAGCGGCG	59.868	20	268	1224	1491	TCATCTTTGACAGCGGAATG	59.799	20	CGGGGATTCAAACCTTGTAA	59.795	20	251	1223	1473
c16437.graph_c0	CGGAGACCAAGACCACAGTT	60.151	20	CCGGAACAAGATTTTGTGGT	59.83	20	177	44	220	AGACCAAGACCACAGTTGCC	60.159	20	CCGGAACAAGATTTTGTGGT	59.83	20	174	47	220	CGGAGACCAAGACCACAGTT	60.151	20	GATTTTGTGGTGCGGATTTT	59.807	20	168	44	211
c16440.graph_c0	GGGTGGAGGGCTACTTTTGT	60.361	20	TGGCAGTGATAGGGTGTTTG	59.566	20	231	97	327	AGGGTGGAGGGCTACTTTTG	60.488	20	TGGCAGTGATAGGGTGTTTG	59.566	20	232	96	327	CAGGGTGGAGGGCTACTTTT	60.488	20	TGGCAGTGATAGGGTGTTTG	59.566	20	233	95	327
c16440.graph_c0	TTTTTCATAAGCTGGGGTGG	59.931	20	TGTCCTCTTGGCCATACCTT	59.55	20	216	1590	1805	TGGGTTTTTCATAAGCTGGG	59.931	20	TGTCCTCTTGGCCATACCTT	59.55	20	220	1586	1805	GGGGTGGTACGTCGATTAAA	59.685	20	TGTCCTCTTGGCCATACCTT	59.55	20	203	1603	1805
c16443.graph_c0	GTATCGGTTGTTGAGCGGAT	59.962	20	CAGTATTCGGGGAGGTTTCA	59.926	20	257	342	598	GTATCGGTTGTTGAGCGGAT	59.962	20	TTTCACTCCTTTCCACCCTG	60.081	20	137	342	478	GTATCGGTTGTTGAGCGGAT	59.962	20	CCTTTCCACCCTGTTGCTAA	60.103	20	130	342	471
c16444.graph_c0	AGCAGCTCCCAGAGGATACA	59.973	20	TGGAGCAAACAAGAAAAGGG	60.22	20	280	1257	1536	TGTTTTTGATCGGTGGCATA	59.93	20	TGGAGCAAACAAGAAAAGGG	60.22	20	221	1316	1536	GGGTCGCTCTTGATTGGTTA	60.074	20	TGGAGCAAACAAGAAAAGGG	60.22	20	194	1343	1536
c16445.graph_c0	TGAGAAGTAAAAAGGCCGGA	59.817	20	TCTTCACAAATACCAGAAAGACAAA	59.254	25	248	1368	1615	GGATGCAATAGCCAGAAAGC	59.813	20	TCTTCACAAATACCAGAAAGACAAA	59.254	25	222	1394	1615	GGGATGCAATAGCCAGAAAG	59.668	20	TCTTCACAAATACCAGAAAGACAAA	59.254	25	223	1393	1615
c16447.graph_c0	TCTTCCTTGCAAATGGGTTC	60.051	20	GGGGGAAGTTTTTCTACCCA	60.159	20	218	4694	4911	TCTTCCTTGCAAATGGGTTC	60.051	20	ACAGGAGGAGGGGAAGAAGA	60.186	20	198	4694	4891	TCTTCCTTGCAAATGGGTTC	60.051	20	AACAGGAGGAGGGGAAGAAG	59.671	20	199	4694	4892
c16456.graph_c0	GAATTCAATCCCCAACGAGA	59.871	20	GATGGGGCAGACTGCTTAAA	60.214	20	215	1201	1415	TCTCCAGGCTGATGTTGTTG	59.831	20	GATGGGGCAGACTGCTTAAA	60.214	20	249	1167	1415	GAATTCAATCCCCAACGAGA	59.871	20	ATGGGGCAGACTGCTTAAAA	59.708	20	214	1201	1414
c16462.graph_c0	CAGGATCTGAAATGCTGCTG	59.547	20	AGGCCACCAAATTGAATCAC	59.797	20	187	120	306	CAGGATCTGAAATGCTGCTG	59.547	20	CCCATCTCCAGAGCTCACAT	60.223	20	143	120	262	CAGGATCTGAAATGCTGCTG	59.547	20	TGAATCACGCAATATCAGCC	59.652	20	175	120	294
c16465.graph_c0	GGGGAATATCAGATTCGTCG	59.344	20	TGGCTCACCTTCCAGTCTCT	59.986	20	276	58	333	GGGGAATATCAGATTCGTCG	59.344	20	TTTGGCTCACCTTCCAGTCT	59.844	20	278	58	335	CTATCGTCTCTCTCTCCCGC	59.141	20	TGGCTCACCTTCCAGTCTCT	59.986	20	255	79	333
c16467.graph_c0	GGACTTTCAAACTTGCTGCC	59.859	20	GTTTGTGGCCAAAGATGGAT	59.797	20	229	746	974	GGACTTTCAAACTTGCTGCC	59.859	20	GTGGCCAAAGATGGATGATT	59.756	20	225	746	970	GGACTTTCAAACTTGCTGCC	59.859	20	GCCAATTTTCCTTGTTCCAG	59.546	20	159	746	904
c16472.graph_c0	CCAAGTCCATGTCCATTTCC	60.173	20	GCCACCCAAAGTATTGCTGT	60	20	204	143	346	CCAAGTCCATGTCCATTTCC	60.173	20	CTTCATTTGCCACCCAAAGT	59.971	20	212	143	354	CCAAGTCCATGTCCATTTCC	60.173	20	ACTTCATTTGCCACCCAAAG	59.971	20	213	143	355
c16478.graph_c0	TGAAAATGGGTCATTGGGTT	60.029	20	GGGGCAATGGAAAAGAATTT	60.13	20	260	2519	2778	GGTCATTGGGTTTTGGTGTC	60.073	20	GGGGCAATGGAAAAGAATTT	60.13	20	252	2527	2778	GATAGCTCAAACTGGCGGAC	59.843	20	GGGGCAATGGAAAAGAATTT	60.13	20	201	2578	2778
c16478.graph_c1	TCGAATCCTTCTGCTGTCCT	59.95	20	CTAACATCAGTGGCGAAGCA	60.011	20	136	2344	2479	CGAATCCTTCTGCTGTCCTC	59.95	20	CTAACATCAGTGGCGAAGCA	60.011	20	135	2345	2479	CGAATCCTTCTGCTGTCCTC	59.95	20	TAACATCAGTGGCGAAGCAC	59.871	20	134	2345	2478
c16478.graph_c2	AGAAGAAGATTTTGCGACTGC	58.734	21	AACCCGTGAACCAAAGAAAA	59.448	20	197	30	226	AGAAGAAGATTTTGCGACTGC	58.734	21	ACCCGTGAACCAAAGAAAAA	59.448	20	196	30	225	AGAAGAAGATTTTGCGACTGC	58.734	21	TGTTGGCATGTGTAAAAGGG	59.439	20	244	30	273
c16478.graph_c2	TTTAGTGCGATGCACATGGT	60.142	20	GGACAATGGTGGGTCTTCAT	59.636	20	231	104	334	TTTAGTGCGATGCACATGGT	60.142	20	ACAGTTGAATTTGGTGCGTG	59.615	20	210	104	313	TTTAGTGCGATGCACATGGT	60.142	20	GAATGGGTAAGCAAGCATGG	60.469	20	258	104	361
c16478.graph_c2	ATGAAGACCCACCATTGTCC	59.636	20	AGCCAAGCCAAGAACAAGAA	59.993	20	239	315	553	ATGAAGACCCACCATTGTCC	59.636	20	AAAGAACAGAGCCAAGCCAA	59.993	20	248	315	562	CACGCACCAAATTCAACTGT	59.615	20	AGCCAAGCCAAGAACAAGAA	59.993	20	260	294	553
c16481.graph_c0	TGAGGCAGTCCAGTAGCCTT	60.012	20	CTCCAGGAAGAAAAAGTGCG	59.986	20	218	1329	1546	TGAGGCAGTCCAGTAGCCTT	60.012	20	TGATGCAGTTCGTGAAGAGG	59.984	20	258	1329	1586	TGAGGCAGTCCAGTAGCCTT	60.012	20	AAGGGAAAGAGCTCTCCAGG	59.95	20	231	1329	1559
c16491.graph_c0	GACGAAGAAACAAACCTGCC	59.717	20	CTTGGTGCATTCCCAGATTT	59.933	20	196	192	387	GACGAAGAAACAAACCTGCC	59.717	20	GCGAGTGCTAATCCCTTTTG	59.845	20	227	192	418	GACGAAGAAACAAACCTGCC	59.717	20	GCTAATCCCTTTTGAGCACG	59.845	20	221	192	412
c16496.graph_c0	CTTAGGGGGAAGAATCCGAG	60.025	20	TGTTGTCTCCGTCGATCTTG	59.831	20	157	1531	1687	ACGTGCTTAGGGGGAAGAAT	59.962	20	TGTTGTCTCCGTCGATCTTG	59.831	20	162	1526	1687	GTGCTTAGGGGGAAGAATCC	59.903	20	TGTTGTCTCCGTCGATCTTG	59.831	20	160	1528	1687
c16496.graph_c0	GGAAATGACCGGAGAAGTGA	60.05	20	TTCTCCGTAGCCAGTGAACC	60.255	20	253	1881	2133	AGGGAAATGACCGGAGAAGT	59.935	20	TTCTCCGTAGCCAGTGAACC	60.255	20	255	1879	2133	AATGACCGGAGAAGTGATGG	59.927	20	TTCTCCGTAGCCAGTGAACC	60.255	20	250	1884	2133
c16498.graph_c0	CGGACTGATAATCTGGGTCG	60.474	20	GCGAGTGGCCAATAGCTTAC	59.873	20	167	1585	1751	AAAGTCAGTTGATCCGGGAA	59.526	20	GCGAGTGGCCAATAGCTTAC	59.873	20	239	1513	1751	CGGACTGATAATCTGGGTCG	60.474	20	GAACTCTCCAACGAAGCACC	59.851	20	201	1585	1785
c16499.graph_c0	TTTTCTGCACAATCCTTCCC	60.051	20	AGCCCTCTTCTTCGTTTTGA	59.052	20	278	75	352	TTTTCTGCACAATCCTTCCC	60.051	20	GCCCTCTTCTTCGTTTTGAG	59.052	20	277	75	351	TTTTCTGCACAATCCTTCCC	60.051	20	AGCCCTCTTCTTCGTTTTGAG	60.005	21	278	75	352
c16499.graph_c0	CGTAAGTGATGGAAGCAGCA	60.011	20	CAACAGCAGGATTTGAAGCA	59.988	20	242	1010	1251	CGTAAGTGATGGAAGCAGCA	60.011	20	GCAGGATTTGAAGCAGGAAG	59.955	20	237	1010	1246	CGTAAGTGATGGAAGCAGCA	60.011	20	AGCAGGATTTGAAGCAGGAA	59.955	20	238	1010	1247
c16511.graph_c0	TCTTTCGCAATTCACTGTCG	59.988	20	CATGGAAATGCAAGAAGCAA	59.809	20	213	202	414	TCTTTCGCAATTCACTGTCG	59.988	20	TATTGGCGAATGCAAGTACG	59.725	20	104	202	305	TCTTTCGCAATTCACTGTCG	59.988	20	CAAATGCACTGACACCGAAG	60.301	20	149	202	350
c16514.graph_c0	AAGAGCTTTGCCAGAATCCA	59.955	20	TTCCCCAGTCTGAAACCTTG	60.081	20	130	3388	3517	TTTGATCTGGGATTTGGAGG	59.864	20	TTCCCCAGTCTGAAACCTTG	60.081	20	192	3326	3517	CTTCTTTGTCCGAAGGGTGA	60.224	20	TTCCCCAGTCTGAAACCTTG	60.081	20	262	3256	3517
c16516.graph_c0	TCTGATGAGATTTTAAGCGAGC	58.744	22	TTTGACAGGCAATCCAATCA	60.049	20	143	3031	3173	GTCTGATGAGATTTTAAGCGAGC	59.541	23	TTTGACAGGCAATCCAATCA	60.049	20	144	3030	3173	AAGCGAGCTTGTTTTCTTTTT	57.532	21	TTTGACAGGCAATCCAATCA	60.049	20	129	3045	3173
c16522.graph_c0	AGAGCTCTACAGGCATGCAA	58.777	20	AGAGAGGAGGAAGGGCAAAG	59.95	20	266	853	1118	AGAGCTCTACAGGCATGCAA	58.777	20	GAGGAGGAAGGGCAAAGAAC	60.19	20	263	853	1115	AGAGCTCTACAGGCATGCAA	58.777	20	CAAGGAGAGAGGAGGAAGGG	60.319	20	271	853	1123
c16523.graph_c0	TGAAACGATTCCTTGCTGTG	59.84	20	TCCATGATTACTGAAAAGCCC	59.033	21	280	3341	3620	TGAAACGATTCCTTGCTGTG	59.84	20	TCCATGATTACTGAAAAGCCCT	59.966	22	280	3341	3620	TGAAACGATTCCTTGCTGTG	59.84	20	CATGATTACTGAAAAGCCCTGA	59.225	22	278	3341	3618
c16528.graph_c0	AAGAAAGTGGCTTCGGGTTT	60.11	20	TGCATTATTTCCATGGCGTA	59.92	20	143	2542	2684	AAAGAAAGTGGCTTCGGGTT	60.11	20	TGCATTATTTCCATGGCGTA	59.92	20	144	2541	2684	TGGGGGTTCGATGAAAATTA	60.124	20	TGCATTATTTCCATGGCGTA	59.92	20	237	2448	2684
c16530.graph_c0	GGTCTCGTTTTTCCCACAGA	60.088	20	ACCCCGGTAAAGAGCTTGAT	59.962	20	171	391	561	TAGGTCTTCCATGGATTCCG	59.887	20	ACCCCGGTAAAGAGCTTGAT	59.962	20	217	345	561	GGTCTCGTTTTTCCCACAGA	60.088	20	ACTGCTGCTCTTGCGAATCT	60.307	20	256	391	646
c16530.graph_c0	CCATGTTGTGGATTCAGCAG	60.112	20	TGAAGGTGGTGGTGATGATG	60.378	20	262	852	1113	CGTACGGCAACAACAACAGT	59.682	20	GAGAAGTGTAACTGGCCGGA	60.255	20	274	881	1154	TACGGCAACAACAACAGTCC	59.615	20	GAGAAGTGTAACTGGCCGGA	60.255	20	272	883	1154
c16531.graph_c1	AAATGCGCAGGACTATGGAG	60.235	20	CCCTTGAAGTGGGAATGCTA	60.066	20	236	1977	2212	AAATGCGCAGGACTATGGAG	60.235	20	ATTATTTGGGGGAACCCTTG	59.882	20	250	1977	2226	ACCTTCCTCATTCCCCAAAG	60.298	20	CCCTTGAAGTGGGAATGCTA	60.066	20	120	2093	2212
c16531.graph_c1	TCAAGATTTTGCAATTCCCC	59.878	20	CGTCCCCCTTCTTCTTTCTT	59.685	20	274	2269	2542	CAAGGGTTCCCCCAAATAAT	59.882	20	GGGGAGAGAGTGAGAGGAGG	60.336	20	279	2207	2485	TCAAGATTTTGCAATTCCCC	59.878	20	GGGGAGAGAGTGAGAGGAGG	60.336	20	217	2269	2485
c16531.graph_c1	AAGAAAGAAGAAGGGGGACG	59.685	20	GGATCCTCTAATTCCCTGCC	59.866	20	148	2523	2670	CCTCCTCTCACTCTCTCCCC	60.336	20	GGATCCTCTAATTCCCTGCC	59.866	20	205	2466	2670	AAGAAAGAAGAAGGGGGACG	59.685	20	GCTGCGACAAATTGAGGAAT	60.221	20	230	2523	2752
c16544.graph_c0	ACAACGATGAATTCCCAAGC	59.939	20	CGTTGATGCAGCTCTACGAA	60.157	20	266	15	280	CCCAAGCATATCCTCCAAAA	59.894	20	CGTTGATGCAGCTCTACGAA	60.157	20	253	28	280	ACAACGATGAATTCCCAAGC	59.939	20	ACGAATTCGAAAGCGTTGAT	59.713	20	279	15	293
c16552.graph_c0	CAAAAGGGTCTTCCCATGAA	59.903	20	AGTTTGCATTCCCTTCTGGA	59.67	20	242	3874	4115	AAAGGGTCTTCCCATGAACC	60.169	20	AGTTTGCATTCCCTTCTGGA	59.67	20	240	3876	4115	GTCAGGCACTCCCTTCAAAA	60.232	20	AGTTTGCATTCCCTTCTGGA	59.67	20	257	3859	4115
c16552.graph_c0	TTCCAGAAGGGAATGCAAAC	60.051	20	CATTCGATTCCTACGGCATT	59.923	20	188	4095	4282	TTCCAGAAGGGAATGCAAAC	60.051	20	CGTTGTTTACGATTTCGGGT	59.861	20	241	4095	4335	TTCCAGAAGGGAATGCAAAC	60.051	20	ACGTTGTTTACGATTTCGGG	59.861	20	242	4095	4336
c16552.graph_c0	CCTTTCCATAATCCCAGCAA	59.894	20	AGTGTGAAGGGACGAGGTTG	60.151	20	226	4437	4662	CCTTTCCATAATCCCAGCAA	59.894	20	CGATGGAAGTGGAACACTCA	59.676	20	274	4437	4710	AACCATAATCCCCCTTTCCA	60.37	20	AGTGTGAAGGGACGAGGTTG	60.151	20	238	4425	4662
c16552.graph_c0	CCTTTCCATAATCCCAGCAA	59.894	20	AGTGTGAAGGGACGAGGTTG	60.151	20	226	4437	4662	CCTTTCCATAATCCCAGCAA	59.894	20	CGATGGAAGTGGAACACTCA	59.676	20	274	4437	4710	AACCATAATCCCCCTTTCCA	60.37	20	AGTGTGAAGGGACGAGGTTG	60.151	20	238	4425	4662
c16552.graph_c0	CTTCCATCGATCCTGCAAAT	60.036	20	AAACCAGCTTTTCATCCCCT	59.94	20	211	4702	4912	ATCGATCATCAACCTCGTCC	59.893	20	AAACCAGCTTTTCATCCCCT	59.94	20	279	4634	4912	CAACCTCGTCCCTTCACACT	60.151	20	AAACCAGCTTTTCATCCCCT	59.94	20	270	4643	4912
c16555.graph_c0	CCTCCTCCCTCCTCTTCATC	60.149	20	GAAAAGAATTCCACGGCTGA	60.192	20	182	124	305	CCTCCTCCCTCCTCTTCATC	60.149	20	AGCGAAGCAGAAAAACGAGA	60.27	20	200	124	323	CCCCTCTTTCCTTTCACCTT	59.548	20	GAAAAGAATTCCACGGCTGA	60.192	20	277	29	305
c16555.graph_c0	TCAGTTTGTTTTGCTGTGCC	59.888	20	AATCCATTCATGGGTTTCCA	59.991	20	227	1318	1544	CCATGGTTCTCTCTTCCTGC	59.803	20	CAATTCCCAATTGCTGGAGT	59.933	20	251	1467	1717	CCATGGTTCTCTCTTCCTGC	59.803	20	TTGCTGGAGTTGGTGATGAG	59.831	20	241	1467	1707
c16557.graph_c0	CACAATCACCACCACCACAT	60.138	20	GTTTGGCCGAGAAAACTCTG	59.853	20	216	215	430	CAGCCTCAGCCTCTTCACTT	59.745	20	GTTTGGCCGAGAAAACTCTG	59.853	20	165	266	430	AATCACCACCACCACATCAA	59.656	20	GTTTGGCCGAGAAAACTCTG	59.853	20	213	218	430
c16557.graph_c0	CGAGAGGGCAATTCTCCATA	60.17	20	ATCTTTTTGGTTGGGCAATG	59.801	20	202	698	899	TTGGCACCAAACATCAAAAA	59.946	20	TTGGGCAATGGAGGTTATTT	59.273	20	251	639	889	CGAGAGGGCAATTCTCCATA	60.17	20	TGGGCAATGGAGGTTATTTT	59.273	20	191	698	888
c16560.graph_c0	AATTTTGCAGCTCCAACCAC	60.118	20	GAGACATGCATGCAGGAGAA	59.95	20	150	385	534	CATCAAGCTGTTGCTCCAGA	60.136	20	GAGACATGCATGCAGGAGAA	59.95	20	236	299	534	CCACTGGCTCCTTCCTGATA	60.21	20	GAGACATGCATGCAGGAGAA	59.95	20	134	401	534
c16561.graph_c1	GCCAATTTAGCAAGCAAAGG	59.853	20	GGTGGTCAACAAAGCCAAGT	60.012	20	280	207	486	GCCAATTTAGCAAGCAAAGG	59.853	20	ACTAGGCAGTGGTGGTGGAC	60.033	20	191	207	397	GCCAATTTAGCAAGCAAAGG	59.853	20	ATGGAGTTCAATGCAGGAGG	60.073	20	220	207	426
c16563.graph_c0	TCTTTGTCCCATGATGTCTGA	59.074	21	TCCGCTTTCTCTAGGTGGAA	59.948	20	210	124	333	TCTTTGTCCCATGATGTCTGA	59.074	21	GCTGCAGCTTGACAAATTGA	60.142	20	256	124	379	GTCTTTGTCCCATGATGTCTGA	59.973	22	TCCGCTTTCTCTAGGTGGAA	59.948	20	211	123	333
c16566.graph_c0	GCTTCTCAATCAAGTTCGCC	59.962	20	ACCTTTGTGGGGGAAATAGG	60.046	20	263	443	705	AAGTTCGCCCCTTTCAATTC	60.431	20	ACCTTTGTGGGGGAAATAGG	60.046	20	252	454	705	GCTTCTCAATCAAGTTCGCC	59.962	20	TTTGTGGGGGAAATAGGAGA	59.359	20	260	443	702
c16573.graph_c0	CCCATACTGCGGGCTTAATA	59.943	20	TCGGGTCCAAACTCAACTCT	59.697	20	234	1410	1643	AGAGTTGAGTTTGGACCCGA	59.697	20	TATTAAGCCCGCAGTATGGG	59.943	20	138	1458	1595	CCCATACTGCGGGCTTAATA	59.943	20	GTCGGGTCCAAACTCAACTC	59.555	20	235	1410	1644
c16578.graph_c1	CACCGAGTTTTCTTTTCCCA	60.081	20	AGGCTGATTTTCATGCGACT	59.843	20	243	190	432	CACCGAGTTTTCTTTTCCCA	60.081	20	TAAGGCCTAAGAGGAGGGGA	60.159	20	265	190	454	CACCGAGTTTTCTTTTCCCA	60.081	20	AGAGGAGGGGATAAGGCTGA	60.169	20	256	190	445
c16583.graph_c1	AAAAGTTTAGGTGCATGAGGTGA	60.048	23	GAAACTATGGGGGTTTGGGT	59.919	20	272	41	312	AAAAGTTTAGGTGCATGAGGTGA	60.048	23	GGGAGGTGGAAAGACATGAA	59.903	20	242	41	282	AAAGTTTAGGTGCATGAGGTGA	58.767	22	GAAACTATGGGGGTTTGGGT	59.919	20	271	42	312
c16583.graph_c1	GCTGCTTTTTAATCGTTGGC	59.859	20	TGAAACCCTTTGCTCCAAAC	60.088	20	221	453	673	TTCTTGTTGCTGTTGCTGCT	59.788	20	TGAAACCCTTTGCTCCAAAC	60.088	20	241	433	673	CTTCTTGTTGCTGTTGCTGC	59.788	20	TGAAACCCTTTGCTCCAAAC	60.088	20	242	432	673
c16587.graph_c0	ATGCGATCAACACGGTGTAA	59.995	20	TATTCGAATCACTGGGGAGG	59.887	20	268	3697	3964	ACCGTCCATTTAAGGGCTTT	59.835	20	TATTCGAATCACTGGGGAGG	59.887	20	248	3717	3964	AAACCGTCCATTTAAGGGCT	59.835	20	TATTCGAATCACTGGGGAGG	59.887	20	250	3715	3964
c16592.graph_c0	CCACAGGATTCTGGTGTGTG	59.997	20	TGCCAAAAAGAATGAGACAAA	58.4	21	246	7958	8203	TTCTTTCCCGCTGAGACAGT	59.989	20	TGCCAAAAAGAATGAGACAAA	58.4	21	207	7997	8203	CCACAGGATTCTGGTGTGTG	59.997	20	GAGTGCCAAAAAGAATGAGACA	59.359	22	249	7958	8206
c16596.graph_c0	TGGAGCTGCTGTCCATACTG	60.008	20	TTTTGGCTCACCAATTCACA	60.088	20	272	622	893	TGGAGCTGCTGTCCATACTG	60.008	20	TTGGAAGTTTTTGGCTCACC	60.088	20	280	622	901	ATCATCGGTGTACCCTCTGC	59.957	20	AAGTCCATGGATGAGGCAAG	60.073	20	280	728	1007
c16602.graph_c2	CTGCTCAAGGGACAGCTCTT	59.745	20	CACGGACATTTTGGTTTCCT	59.83	20	234	585	818	CTGCTCAAGGGACAGCTCTT	59.745	20	TTCCACGGACATTTTGGTTT	60.206	20	237	585	821	AGCTTGGGTTAGGGTACGGT	59.886	20	GCCCAGTATATCCCCAACAA	59.645	20	256	478	733
c16607.graph_c0	TCGCTACAGTAGGAGCACCA	59.615	20	TCAGATGTTTTGGTACTGGGAA	59.471	22	183	1380	1562	TCGCTACAGTAGGAGCACCA	59.615	20	TCAGATGTTTTGGTACTGGGA	58.062	21	183	1380	1562	TCGCTACAGTAGGAGCACCA	59.615	20	TGGCTCACTGTAGTTCAGAAACA	59.966	23	226	1380	1605
c16608.graph_c0	TCTTCTAAAGCGCGGATCAT	59.945	20	TTCGGTTCATGAATTTTATTCC	57.992	22	170	2249	2418	GGTACCATCAGAGCGCAAAT	60.103	20	TTCGGTTCATGAATTTTATTCC	57.992	22	209	2210	2418	TCTTCTAAAGCGCGGATCAT	59.945	20	CTTCGGTTCATGAATTTTATTCC	58.914	23	171	2249	2419
c16610.graph_c0	CAAAACCCAGAATCACACCC	60.21	20	TGAAATTCTTCCTGCGCTTT	59.96	20	104	1034	1137	CCAAAACCCAGAATCACACC	60.21	20	TGAAATTCTTCCTGCGCTTT	59.96	20	105	1033	1137	CAAAACCCAGAATCACACCC	60.21	20	TTGTTCGTCATGCCTATGGA	60.073	20	239	1034	1272
c16613.graph_c0	AGGGAAACGTGTGGATGAAC	59.827	20	GAGGCAAGGCATTATTTTCTG	58.844	21	144	2232	2375	GCATCTTGAGCAAGGGAAAC	59.82	20	GAGGCAAGGCATTATTTTCTG	58.844	21	156	2220	2375	AGGGAAACGTGTGGATGAAC	59.827	20	AGAGGCAAGGCATTATTTTCTG	59.758	22	145	2232	2376
c16613.graph_c0	ATGAAGGGACATGTTGGGAA	60.173	20	CCACCATTTTCCTCCTTTGA	59.903	20	242	6225	6466	TGAAGGGACATGTTGGGAAT	60.173	20	CCACCATTTTCCTCCTTTGA	59.903	20	241	6226	6466	TCCTGGAACACAATCACTGC	59.682	20	CCACCATTTTCCTCCTTTGA	59.903	20	196	6271	6466
c16616.graph_c0	AAAATGCCCGGTTCTAGTCA	59.569	20	AATTTGTTGGTGGTGCTGGT	60.277	20	162	6018	6179	TGCCCGGTTCTAGTCATCAT	60.483	20	AATTTGTTGGTGGTGCTGGT	60.277	20	158	6022	6179	ATGCCCGGTTCTAGTCATCA	60.483	20	AATTTGTTGGTGGTGCTGGT	60.277	20	159	6021	6179
c16625.graph_c0	TCCATTGTCTCTCCACCTCA	59.18	20	GCTGGCTTGTCTTGTTCTCC	59.997	20	226	195	420	TCCATTGTCTCTCCACCTCA	59.18	20	ATCAATTGAAACCGATTCGC	59.907	20	131	195	325	TGACTCCATTGTCTCTCCACC	60.104	21	GCTGGCTTGTCTTGTTCTCC	59.997	20	230	191	420
c16625.graph_c0	CCCAGAGCTCTTTTCACCAG	59.982	20	CAGGCAAAACCCCAGAAGTA	60.103	20	219	1496	1714	CCAACTAGCATTTCCCCAGA	60.066	20	CAGGCAAAACCCCAGAAGTA	60.103	20	233	1482	1714	TCCAACTAGCATTTCCCCAG	60.066	20	CAGGCAAAACCCCAGAAGTA	60.103	20	234	1481	1714
c16625.graph_c0	TACTTCTGGGGTTTTGCCTG	60.103	20	CCGGTAGAGGAGTAAAACCG	58.716	20	244	1695	1938	TACTTCTGGGGTTTTGCCTG	60.103	20	TCCGGTAGAGGAGTAAAACCG	60.48	21	245	1695	1939	GGGTTTTGCCTGTTCTTGTC	59.574	20	CCGGTAGAGGAGTAAAACCG	58.716	20	236	1703	1938
c16629.graph_c0	TTGAAAGCTTCGGGAACATC	60.192	20	ACGTGTATCCACGCATTTGA	59.995	20	254	1481	1734	TTGAAAGCTTCGGGAACATC	60.192	20	CAAAATTTCTTGCCCCTTCA	60.046	20	227	1481	1707	TGCTCAGACATGCTTCTTGC	60.296	20	ACGTGTATCCACGCATTTGA	59.995	20	224	1511	1734
c16629.graph_c1	ACGACTGTGCAGTGGTATGC	59.783	20	ATGTCCTCCTTGTTTGGCAC	59.973	20	274	2292	2565	CCTCTTTCTTGACTCGAGCG	60.269	20	ATGTCCTCCTTGTTTGGCAC	59.973	20	255	2311	2565	ACGACTGTGCAGTGGTATGC	59.783	20	GGCACGAACCTTGGTAATGT	59.859	20	259	2292	2550
c16633.graph_c0	GGCGGTTGATGAAATTTTAGG	60.659	21	CCTCTCATCTTTTCCCCCTC	60.008	20	106	86	191	GGCGGTTGATGAAATTTTAGG	60.659	21	CTGAATCGTAGCATGAGGCA	59.972	20	200	86	285	GGCGGTTGATGAAATTTTAGG	60.659	21	AGCATGAGGCAAACGATTCT	59.843	20	191	86	276
c16633.graph_c0	TAGTTGCTGGACTGACGCAC	60.056	20	AAAAGTTCTGAGGCTGCAAA	57.757	20	226	1696	1921	TAGTTGCTGGACTGACGCAC	60.056	20	AAGCTAAAAGTTCTGAGGCTGC	59.351	22	231	1696	1926	ATAGTTGCTGGACTGACGCA	59.47	20	AAAAGTTCTGAGGCTGCAAA	57.757	20	227	1695	1921
c16634.graph_c0	GAGGATCAAATTCAGCTTCCA	59.259	21	AGTTGCCAAGAACAAATGGG	59.971	20	109	0	108	GAGGATCAAATTCAGCTTCCA	59.259	21	ATCATCCCAAGCAGAACCAC	59.934	20	242	0	241	GAGGATCAAATTCAGCTTCCA	59.259	21	ATTGTAGCTGCCATCATCCC	59.923	20	254	0	253
c16634.graph_c0	AGTGCTGTTGCTTTTGTCCC	60.299	20	TTCAGAACTTCCTGCAGATTCA	59.993	22	275	674	948	GTGCTGTTGCTTTTGTCCCT	60.299	20	TTCAGAACTTCCTGCAGATTCA	59.993	22	274	675	948	TGCTTTTGTCCCTAACCCAA	60.472	20	TTCAGAACTTCCTGCAGATTCA	59.993	22	267	682	948
c16639.graph_c0	GTTCTATTTGCCGAGGGTGA	60.074	20	GGCTTCTCATTCTTTTATTCGC	59.382	22	113	3366	3478	GAAATTCATCTTCGGGTCCA	59.871	20	GGCTTCTCATTCTTTTATTCGC	59.382	22	277	3202	3478	CCGAGGGTGAGGGATTATTT	60.145	20	GGCTTCTCATTCTTTTATTCGC	59.382	22	103	3376	3478
c16644.graph_c1	GCCATTTGAAGCAAACCATT	59.945	20	CCAAATGATCAAGGAGACACAA	59.971	22	202	87	288	CAATCAGCCATTTGAAGCAA	59.809	20	CCAAATGATCAAGGAGACACAA	59.971	22	208	81	288	CTTGCCCTTTTAGCAACCAA	60.236	20	CCAAATGATCAAGGAGACACAA	59.971	22	231	58	288
c16644.graph_c1	CATGCATGCAAAACTATCGG	60.096	20	AGCATTGCCCAATCTGTAGG	60.096	20	240	314	553	CATGCATGCAAAACTATCGG	60.096	20	GGAAGAAAAAGGGAGTGGGA	60.414	20	170	314	483	CATGCATGCAAAACTATCGG	60.096	20	AGGAAGAAAAAGGGAGTGGG	59.548	20	171	314	484
c16644.graph_c1	AGAAAGCCGGGAAAATCAAT	59.909	20	ACGCTTGGCTTTGAAAACTG	60.42	20	153	1043	1195	AGAAAGCCGGGAAAATCAAT	59.909	20	CGCTTGGCTTTGAAAACTGT	60.42	20	152	1043	1194	TCCCAGTTGGATGAATGGAT	60.135	20	ACGCTTGGCTTTGAAAACTG	60.42	20	255	941	1195
c16644.graph_c1	TGGAAAATTCGTTCCTGGAT	59.363	20	AGAGGGTCTCTCGGTCCATC	60.615	20	249	1980	2228	TGGAAAATTCGTTCCTGGAT	59.363	20	GAGAGGGTCTCTCGGTCCAT	60.615	20	250	1980	2229	TGGAAAATTCGTTCCTGGAT	59.363	20	GGTCTCTCGGTCCATCACTT	59.105	20	245	1980	2224
c16644.graph_c1	AAGTGATGGACCGAGAGACC	59.105	20	CCAAGGCATAAAAATTCCCC	60.489	20	127	2205	2331	AAGTGATGGACCGAGAGACC	59.105	20	GCCAAGGCATAAAAATTCCC	60.625	20	128	2205	2332	AGTGATGGACCGAGAGACCC	61.48	20	CCAAGGCATAAAAATTCCCC	60.489	20	126	2206	2331
c16658.graph_c0	GAAACAGGCTGGATGAATGG	60.461	20	AATGTTACGTGGGCACAACA	59.888	20	181	93	273	GAAACAGGCTGGATGAATGG	60.461	20	CATGATGGGCAAATGTTACG	59.809	20	192	93	284	TGGATGAATGGCAGAGGAGT	60.622	20	AATGTTACGTGGGCACAACA	59.888	20	172	102	273
c16665.graph_c0	CACACAAGAGGACGAACACAA	59.779	21	CAGCACTATCACATTCAGCCA	59.879	21	275	21	295	TCACACAAGAGGACGAACACA	60.341	21	CAGCACTATCACATTCAGCCA	59.879	21	276	20	295	CACACAAGAGGACGAACACA	58.232	20	CAGCACTATCACATTCAGCCA	59.879	21	275	21	295
c16665.graph_c0	ACCCAACAGTGAAGGCAAAG	60.149	20	AGCTGTTTGTCTTGCCCAAT	59.74	20	179	389	567	TACAGCTACCCACAATCCCC	59.813	20	AGCTGTTTGTCTTGCCCAAT	59.74	20	200	368	567	ACCCAACAGTGAAGGCAAAG	60.149	20	AGGTTGCAACAACTCCTGGT	59.622	20	212	389	600
c16670.graph_c0	CAGAAGACGTTGAAGGCTCC	59.989	20	TGCATTGCTATCCCAAAACC	60.837	20	280	1410	1689	CAGAAGACGTTGAAGGCTCC	59.989	20	GCATTGCTATCCCAAAACCT	59.046	20	279	1410	1688	AACCGCCAAACAAAACAGAG	60.147	20	TGCATTGCTATCCCAAAACC	60.837	20	246	1444	1689
c16674.graph_c0	TCCATCTCAAAAACAAGCCC	60.051	20	AACCCACCATAACTCTCCCA	59.259	20	280	3219	3498	TGCAAAAATGTGTCCTGCAT	60.119	20	AACCCACCATAACTCTCCCA	59.259	20	179	3320	3498	TTACCAAGAGAAACCCGCAG	60.241	20	AACCCACCATAACTCTCCCA	59.259	20	237	3262	3498
c16675.graph_c0	CGTTTTCAATCCTCTTTCCC	58.62	20	AAAGCTCCCCAGGTACCACT	59.994	20	135	30	164	TCGTTTTCAATCCTCTTTCCC	60.417	21	AAAGCTCCCCAGGTACCACT	59.994	20	136	29	164	CGTTTTCAATCCTCTTTCCCT	59.58	21	AAAGCTCCCCAGGTACCACT	59.994	20	135	30	164
c16678.graph_c1	GGTTTGGTTGGCTGTCAGTT	60.012	20	GCTCGACTGCCAGGTCTTTA	60.538	20	175	506	680	GGTTTGGTTGGCTGTCAGTT	60.012	20	AAATCCTGAAAGGGCCAGAG	60.569	20	209	506	714	CCTTCGGATGATTGTGATGA	59.451	20	TGGTGGAAGAAATGAGGGAG	60.042	20	252	610	861
c16678.graph_c1	CAAAACCTGCATCAGCTTCA	59.988	20	AAAAGGAAGAGGGGGTGCTA	60.068	20	258	3322	3579	CACCCCTTTGCAATTCATCT	59.933	20	AAAAGGAAGAGGGGGTGCTA	60.068	20	234	3346	3579	CAAAACCTGCATCAGCTTCA	59.988	20	GCTGCTGTGCTCAAAATCAA	60.142	20	238	3322	3559
c16679.graph_c0	ACCTTTTGGCATCAAACCCT	60.723	20	ACATGCTATTCTGGGATCGG	59.917	20	240	2	241	ACCTTTTGGCATCAAACCCT	60.723	20	ATTCTGGGATCGGCTAGGAT	59.888	20	233	2	234	ACCTTTTGGCATCAAACCCT	60.723	20	TGGTGGTGTTTTGGTGAATG	60.255	20	160	2	161
c16680.graph_c0	TGCGTGTGAGAGAGAGAGGA	59.846	20	GCGATCGATATGGTTTGGAT	59.751	20	184	206	389	TGCGTGTGAGAGAGAGAGGA	59.846	20	GAGCAGAGGAAGACGAGCAT	59.709	20	126	206	331	TGCGTGTGAGAGAGAGAGGA	59.846	20	GACACGGAAAGACAAAAGGG	59.569	20	153	206	358
c16680.graph_c0	TTTTATCCGTGGGATCATCG	60.66	20	TCTAGGACTCGGACTCGGAA	59.943	20	192	501	692	TTTTATCCGTGGGATCATCG	60.66	20	TTCGAGGAGTGGAAGGATTG	60.187	20	247	501	747	TTTTATCCGTGGGATCATCG	60.66	20	GCTGATTGCATTCGAGGAGT	60.37	20	257	501	757
c16681.graph_c0	CCCTGCTTCTTACCTTGCAG	60.008	20	TGAATTTGTCTGTTGCAGGC	59.847	20	167	287	453	CCCTGCTTCTTACCTTGCAG	60.008	20	CTGGTTCACTTTCTCCTGCC	59.844	20	212	287	498	GTTGGAGGTGGCATTTCAGT	59.973	20	TGAATTTGTCTGTTGCAGGC	59.847	20	247	207	453
c16681.graph_c0	AACTGAGGCTTGCCTTCTGA	60.134	20	GTATCAGCTTTGGCTGCACA	60.019	20	224	647	870	AGGCACCAGCAGATCATAGG	60.24	20	GTATCAGCTTTGGCTGCACA	60.019	20	203	668	870	ACTGAGGCTTGCCTTCTGAG	59.745	20	GTATCAGCTTTGGCTGCACA	60.019	20	223	648	870
c16691.graph_c0	TCATCATTCCTTCCTTGCCT	59.629	20	TCCTCCACCGAACATCTTTC	60.05	20	175	74	248	TCATCATTCCTTCCTTGCCT	59.629	20	GGAGGTAAGTCCGAGGAACC	59.935	20	257	74	330	TCATCATTCCTTCCTTGCCT	59.629	20	GTGCAGGAGGTAAGTCCGAG	59.867	20	262	74	335
c16694.graph_c0	TGGAAAATTGACTGTGCTGG	59.691	20	TCGCAGAATCAATCAACAGC	59.955	20	175	190	364	GGAAAATTGACTGTGCTGGG	60.495	20	TCGCAGAATCAATCAACAGC	59.955	20	174	191	364	GAAAATTGACTGTGCTGGGG	60.495	20	TCGCAGAATCAATCAACAGC	59.955	20	173	192	364
c16696.graph_c0	GTAGGGTTTCTTCCTCCGGT	59.438	20	CGTGGTATTGGAATTCAGGG	60.184	20	176	610	785	GCGCTTCTTCTTTTTCTTCG	59.361	20	CGTGGTATTGGAATTCAGGG	60.184	20	122	664	785	GGGTTTCTTCCTCCGGTATG	60.683	20	CGTGGTATTGGAATTCAGGG	60.184	20	173	613	785
c16696.graph_c0	TAATGGTGGTGGTGATGGTG	60.088	20	TGGATCTCTTCCCAATGTCC	59.862	20	209	1574	1782	TGGTAATGGTGGTGGTGATG	60.088	20	TGGATCTCTTCCCAATGTCC	59.862	20	212	1571	1782	TAATGGTGGTGGTGATGGTG	60.088	20	GGATCTCTTCCCAATGTCCA	59.862	20	208	1574	1781
c16697.graph_c1	CCAGGAGCTGATTCACCATT	60.073	20	TGGCGAAGAAAAGAGAAAGC	59.708	20	225	643	867	CATCCATGTAGCGAACCTCA	59.673	20	CCCCCATACCAAAACTCCTT	60.046	20	264	791	1054	CATGTAGCGAACCTCATGGA	59.673	20	CCCCCATACCAAAACTCCTT	60.046	20	260	795	1054
c16697.graph_c1	TTCTTCGCCATTTCCTATGC	60.175	20	CCCCCATACCAAAACTCCTT	60.046	20	197	858	1054	TTCGCCATTTCCTATGCTCT	59.807	20	CCCCCATACCAAAACTCCTT	60.046	20	194	861	1054	CTTCGCCATTTCCTATGCTC	59.807	20	CCCCCATACCAAAACTCCTT	60.046	20	195	860	1054
c16698.graph_c0	CGAGACTCCATCCATATCCC	59.316	20	GAAGGAGCCTAAATCGACCC	60.039	20	256	1748	2003	CGAGACTCCATCCATATCCC	59.316	20	GGAAGGAGCCTAAATCGACC	60.039	20	257	1748	2004	CGAGACTCCATCCATATCCC	59.316	20	GGGAAGGAGCCTAAATCGAC	60.039	20	258	1748	2005
c16702.graph_c0	GGAAGGTAATAAGCGGACCC	59.799	20	CTACCCAGTAGAGCCATCCG	59.711	20	214	1805	2018	GAAGGTAATAAGCGGACCCC	59.799	20	CTACCCAGTAGAGCCATCCG	59.711	20	213	1806	2018	GGAAGGTAATAAGCGGACCC	59.799	20	CAACCCAAGAAACCACCATT	59.688	20	161	1805	1965
c16705.graph_c0	CAAAGAAGACAAAACAAAACAAAA	57.678	24	ATATGGCTGCTGCAATGGAT	60.465	20	238	10	247	AACAAAGAAGACAAAACAAAACAAAA	59.583	26	ATATGGCTGCTGCAATGGAT	60.465	20	240	8	247	AAACAAAGAAGACAAAACAAAACAAA	59.583	26	ATATGGCTGCTGCAATGGAT	60.465	20	241	7	247
c16712.graph_c0	TAGGGGTGATGCACTCAATG	59.522	20	TGCAACAATTGTGGACTGGT	60.008	20	202	1195	1396	GGGTGATGCACTCAATGAAA	59.502	20	TGCAACAATTGTGGACTGGT	60.008	20	199	1198	1396	TAGGGGTGATGCACTCAATG	59.522	20	ATGCAACAATTGTGGACTGG	59.42	20	203	1195	1397
c16721.graph_c0	TTTTCTTTGCGGAAAACAGC	60.356	20	TACGCCTTTAGCTTCCCTCA	59.975	20	129	1664	1792	CTACCAGAGATTGGCCTTGG	59.688	20	TTGCCAATTCGAATAATCCC	59.735	20	260	1501	1760	TTTTCTTTGCGGAAAACAGC	60.356	20	ACGCCTTCATTGAGGCTATG	60.235	20	185	1664	1848
c16722.graph_c0	GCCCTTTTCTCTCTCTGCCT	60.096	20	AATCAATGCTAAACGAGGCG	60.23	20	271	3211	3481	AGCTCGCAAATGGATGTTTC	60.221	20	AATCAATGCTAAACGAGGCG	60.23	20	207	3275	3481	ATCCTTCTCCCACCTCCAAT	59.755	20	AATCAATGCTAAACGAGGCG	60.23	20	249	3233	3481
c16725.graph_c0	GCAAAGAAGTCCAGTTTGGC	59.859	20	TGGCTATTGAGAAAACCTCTGG	60.603	22	143	1252	1394	GAAAACCCAGCAGGACAAGA	60.232	20	TGGCTATTGAGAAAACCTCTGG	60.603	22	166	1229	1394	AACCCAGCAGGACAAGAAAA	59.711	20	TGGCTATTGAGAAAACCTCTGG	60.603	22	163	1232	1394
c16739.graph_c0	GAGAGCAGTGGAGGGTTGAG	59.986	20	CACTCCACAGAAGGAGGGAA	60.229	20	260	48	307	AGAGAGCAGTGGAGGGTTGA	59.986	20	CACTCCACAGAAGGAGGGAA	60.229	20	261	47	307	GAGAGCAGTGGAGGGTTGAG	59.986	20	ACACTCCACAGAAGGAGGGA	59.682	20	261	48	308
c16739.graph_c0	TGTCCCCTTTGATGTCCATT	60.173	20	CAAAGAGGCAGTGTCGTTCA	60.025	20	186	636	821	TGTCCCCTTTGATGTCCATT	60.173	20	AGCAAAGAGGCAGTGTCGTT	60.058	20	188	636	823	TGTCCCCTTTGATGTCCATT	60.173	20	CCTTTTGAGCAAAGAGGCAG	60.125	20	195	636	830
c16739.graph_c0	TATGATGTTGGTGGTGGTGG	60.088	20	TCAATTGAATCCAGCCCTTC	60.014	20	149	975	1123	TATGATGTTGGTGGTGGTGG	60.088	20	TTGAATCCAGCCCTTCAATC	60.014	20	145	975	1119	TATGATGTTGGTGGTGGTGG	60.088	20	ACAAGTGAAATGCCCCAAAG	59.971	20	276	975	1250
c16739.graph_c0	ATCCTTGGCAAGAAGCCTTT	60.208	20	GGACCTTCAAGAAAGTGGCA	60.232	20	275	2603	2877	ATCCTTGGCAAGAAGCCTTT	60.208	20	TGGACCTTCAAGAAAGTGGC	60.232	20	276	2603	2878	AAATCCTTGGCAAGAAGCCT	60.208	20	GGACCTTCAAGAAAGTGGCA	60.232	20	277	2601	2877
c16742.graph_c0	CTCTCACCCACCCACAGATT	59.962	20	TCAAGCTTTTGTTTCTGCTGAC	59.677	22	184	2151	2334	CAAAATTCCCAGCTCCAAAA	60.046	20	TCAAGCTTTTGTTTCTGCTGAC	59.677	22	135	2200	2334	TTCACCAAAATTCCCAGCTC	60.051	20	TCAAGCTTTTGTTTCTGCTGAC	59.677	22	140	2195	2334
c16750.graph_c0	AGCGGTTGTTTTCTCTCTGC	59.621	20	TGGGACATGGAAGTCCCTATT	60.564	21	205	79	283	CACAGACAAACATCATCGCA	59.248	20	TGGGACATGGAAGTCCCTATT	60.564	21	170	114	283	AGCGGTTGTTTTCTCTCTGC	59.621	20	GGGACATGGAAGTCCCTATT	57.768	20	204	79	282
c16750.graph_c0	GATGTCCAAACCAACCAACC	60.073	20	CTTAAGCTGGAGGAGCAAGC	59.359	20	250	554	803	TGTCCAAACCAACCAACCTT	60.246	20	CTTAAGCTGGAGGAGCAAGC	59.359	20	248	556	803	CCAAACCAACCAACCTTCAG	60.38	20	CTTAAGCTGGAGGAGCAAGC	59.359	20	245	559	803
c16750.graph_c0	TGTGAGTGGGTGGTACCTGA	59.997	20	ATTTCCCTGCAAATGTCGAA	60.448	20	244	1379	1622	TGTGAGTGGGTGGTACCTGA	59.997	20	TGTCGAATTCTTTGCTCCAG	58.999	20	231	1379	1609	TTGTGAGTGGGTGGTACCTG	59.435	20	ATTTCCCTGCAAATGTCGAA	60.448	20	245	1378	1622
c16755.graph_c0	TCCAACTTCCCAAGTTTCCA	60.465	20	CATTTCCTGGCCAAACTTGT	59.971	20	200	183	382	CCAACTTCCCAAGTTTCCAG	59.563	20	AGCTTTCTGGTTATGGGGCT	60.096	20	167	184	350	CAACTTCCCAAGTTTCCAGG	59.563	20	AGCTTTCTGGTTATGGGGCT	60.096	20	166	185	350
c16756.graph_c0	CACTTGAAACACAGCCATCG	60.301	20	TTTGGAACTTTCTTGGTCGC	60.227	20	193	774	966	GCCATCCCATAGCGTAGAAC	59.556	20	ACTTTCTTGGTCGCATTGCT	59.882	20	227	734	960	ACTATTGCCCAATGTGCTCC	59.962	20	GCATTGCTGGTGGGTACTTC	60.526	20	279	670	948
c16764.graph_c0	CAACGCATCCGGCTATAGAT	60.081	20	TTTTTGATTGCATTCCCCTC	59.878	20	250	1596	1845	CAACGCATCCGGCTATAGAT	60.081	20	GCATTCCCCTCCCTACAAAT	60.152	20	241	1596	1836	ATGGTACCTTTTGCACAGCC	60	20	TACATTTGCTTTTTGGCCCT	59.586	20	218	1520	1737
c16765.graph_c0	AGCAGCATTTCAAGAATGGG	60.214	20	GGAAATGGCTGAGGATTGAA	60.014	20	179	1205	1383	ATGGTTGAGCCAGAGAATGC	60.226	20	GGAAATGGCTGAGGATTGAA	60.014	20	233	1151	1383	ACAATGCAGCAGATGGTTGA	60.272	20	GGAAATGGCTGAGGATTGAA	60.014	20	245	1139	1383
c16766.graph_c0	TTAACAATCACAGTGCGAGGA	59.332	21	TGTTCGATCTCCTTGGCTTT	59.813	20	248	39	286	TTAACAATCACAGTGCGAGGA	59.332	21	TTCTAGCTCATGTCCCCTGG	60.21	20	269	39	307	AACAATCACAGTGCGAGGAT	58.158	20	TGTTCGATCTCCTTGGCTTT	59.813	20	246	41	286
c16779.graph_c0	CCAATGGAGGACCTAAACCA	59.784	20	GGTGGATCAAATCAGGATGG	60.135	20	262	1576	1837	CCAATGGAGGACCTAAACCA	59.784	20	GGATGGAATTGGAAATGCTG	60.274	20	248	1576	1823	CCAATGGAGGACCTAAACCA	59.784	20	CAGGATGGAATTGGAAATGC	60.274	20	250	1576	1825
c16796.graph_c0	TGCAGAAATTCTCAAGGTCACA	60.807	22	CTTACATCAGCCAACGGGAT	59.955	20	268	1932	2199	TGCAGAAATTCTCAAGGTCACA	60.807	22	TTTGCTTACATCAGCCAACG	59.872	20	272	1932	2203	GCAGAAATTCTCAAGGTCACA	57.937	21	CTTACATCAGCCAACGGGAT	59.955	20	267	1933	2199
c16797.graph_c0	TCTGGATAGTTGGGCTGAGG	60.21	20	CAGTATCACATCCCTGGCCT	59.95	20	249	587	835	TGGGCTGAGGTATTAGGCTG	60.227	20	CAGTATCACATCCCTGGCCT	59.95	20	239	597	835	TCTGGATAGTTGGGCTGAGG	60.21	20	AGGCGTTCAAAATTTGCAGT	59.752	20	223	587	809
c16797.graph_c0	GATACTTCCGCACTTGCCTT	59.34	20	CCTCTCCATCACCTGCTCAT	60.223	20	241	1481	1721	GATACTTCCGCACTTGCCTT	59.34	20	CAACCTCTCCATCACCTGCT	60.261	20	244	1481	1724	CCCAAAAAGCAGCCAAGTAT	59.225	20	GCCCAATCAGCTCAGTAAGG	59.836	20	158	1589	1746
c16798.graph_c0	TGGGCTCTTTTACGGTTGAG	60.241	20	GGGATCACCTCCTTGCACTA	60.073	20	256	3	258	ATGGGCTCTTTTACGGTTGA	59.569	20	GGGATCACCTCCTTGCACTA	60.073	20	257	2	258	CATGGGCTCTTTTACGGTTG	60.493	20	GGGATCACCTCCTTGCACTA	60.073	20	258	1	258
c16800.graph_c0	TGGAACGGTCAACGAGTTTT	60.529	20	CGGGAACGATGAACTACCAT	59.813	20	258	1567	1824	GAACGGTCAACGAGTTTTGG	60.529	20	CGGGAACGATGAACTACCAT	59.813	20	256	1569	1824	GGAACGGTCAACGAGTTTTG	60.529	20	CGGGAACGATGAACTACCAT	59.813	20	257	1568	1824
c16800.graph_c0	AAGCACAATATCAGGGCACC	59.962	20	TGGATGCGAAAGAGTAGGCT	59.978	20	186	1932	2117	CAGGGCACCATAGGATGTTC	60.34	20	TGGATGCGAAAGAGTAGGCT	59.978	20	175	1943	2117	TCAGGGCACCATAGGATGTT	60.34	20	TGGATGCGAAAGAGTAGGCT	59.978	20	176	1942	2117
c16803.graph_c0	TGCTCGGAAGACAGACATTG	59.984	20	AACCAGCAATTCATTGAAGC	57.82	20	234	1687	1920	TATGATGGGTGTGCTTTGGA	59.924	20	AACCAGCAATTCATTGAAGC	57.82	20	267	1654	1920	TGCTCGGAAGACAGACATTG	59.984	20	TTTTTCCATAAACCCATGACC	58.658	21	202	1687	1888
c16804.graph_c0	TTCCTTACTTTCGGGGGTTT	59.808	20	GAGCTGGTGGAGCAGAACTC	60.143	20	226	21	246	TTTTCCTTACTTTCGGGGGT	59.808	20	GAGCTGGTGGAGCAGAACTC	60.143	20	228	19	246	TTTCCTTACTTTCGGGGGTT	59.808	20	GAGCTGGTGGAGCAGAACTC	60.143	20	227	20	246
c16806.graph_c0	TCCTTCAACCAGTCCTACATCA	59.592	22	CAACAACAACAGGATGGTCG	60.001	20	204	112	315	TCCTTCAACCAGTCCTACATCA	59.592	22	CCGGCAGAAACTGAAAACTT	59.355	20	184	112	295	TCCTTCAACCAGTCCTACATCA	59.592	22	GGATTTCATCAAAGGGATGC	59.324	20	273	112	384
c16806.graph_c0	GTAGCGGCCATTTCCACTTA	60.096	20	TTTCCTCCGCAGCAGTATCT	59.978	20	222	1425	1646	ATGGCCTGGCTAATGAAGTG	60.096	20	TTTCCTCCGCAGCAGTATCT	59.978	20	274	1373	1646	TGAATCGAGAAGCAGTGACG	60.136	20	TTTCCTCCGCAGCAGTATCT	59.978	20	256	1391	1646
c16810.graph_c0	ATCATAATGGGGTCCGTGAA	60.014	20	CAGGAAAATTATGCCGGAAA	59.901	20	275	2222	2496	GAACATCATAATGGGGTCCG	60.014	20	CAGGAAAATTATGCCGGAAA	59.901	20	279	2218	2496	ATCATAATGGGGTCCGTGAA	60.014	20	CGGAAACTAATTTTCGCCTG	59.715	20	261	2222	2482
c16822.graph_c0	CCCAGGACCGTAGGGACT	59.913	18	CCGGTGCTGCTATCGTTATT	60.117	20	216	4	219	CCCAGGACCGTAGGGACT	59.913	18	TTGTGGAAATTGTTGATGGC	59.375	20	138	4	141	CCCAGGACCGTAGGGACT	59.913	18	CGGTGCTGCTATCGTTATTG	59.349	20	215	4	218
c16831.graph_c0	TTGGGGTTAATTTGGGGTTT	60.265	20	GTGGAGGGAACATAGCCAAA	59.933	20	258	57	314	TTTGGGGTTAATTTGGGGTT	60.265	20	GTGGAGGGAACATAGCCAAA	59.933	20	259	56	314	TTTTGGGGTTAATTTGGGGT	60.265	20	GTGGAGGGAACATAGCCAAA	59.933	20	260	55	314
c16834.graph_c0	TGCCTTGGATTTCTCTCCAG	60.331	20	ATACCCACCTGTTCTTCCCC	60.052	20	243	1386	1628	TGCCTTGGATTTCTCTCCAG	60.331	20	TGGAAATCCCTCAAATCCAA	60.244	20	220	1386	1605	TGCCTTGGATTTCTCTCCAG	60.331	20	TTCTTCCCCACATGGAAATC	59.727	20	232	1386	1617
c16838.graph_c0	GACGGGGCTGAGAACAAATA	60.074	20	GAAAAAGTCAACGTCGAGGC	59.859	20	208	364	571	AGCAGCAAAGATGGGAGAGA	60.096	20	GAAAAAGTCAACGTCGAGGC	59.859	20	268	304	571	GCAGCAAAGATGGGAGAGAG	60.096	20	GAAAAAGTCAACGTCGAGGC	59.859	20	267	305	571
c16838.graph_c0	AGGAGAGAAGAGGCCGAGTC	60.096	20	AAACCAAAACCACCACCAAC	59.592	20	114	625	738	GCCTCGACGTTGACTTTTTC	59.859	20	AAACCAAAACCACCACCAAC	59.592	20	187	552	738	AGGAGAGAAGAGGCCGAGTC	60.096	20	ACCAAAACCACCACCAACAC	60.567	20	112	625	736
c16841.graph_c0	TCAAACAGGGTCGCTAATCC	60.074	20	GTGCGAGTGATACATCCGTG	60.144	20	179	1474	1652	CAGAGCCATTGCTGAAGACA	60.136	20	GTGCGAGTGATACATCCGTG	60.144	20	129	1524	1652	TCGTGACTCAAAGGATGCAC	59.837	20	GTGCGAGTGATACATCCGTG	60.144	20	219	1434	1652
c16842.graph_c0	GTGGAAAGCTGCAAAAGAGG	59.993	20	TACACGTTCTCGCCAGTCAC	59.905	20	181	3069	3249	GTGGAAAGCTGCAAAAGAGG	59.993	20	TCTCCACTTGCAATCTGCTG	60.136	20	126	3069	3194	CTGCACCTGTAGCTCCAACA	60.049	20	TCTCCACTTGCAATCTGCTG	60.136	20	247	2948	3194
c16848.graph_c0	TTCGGAGCAAAATTAATGGC	60.04	20	TATCCAAAAAGGATCGCCAC	59.901	20	157	1036	1192	TTCGGAGCAAAATTAATGGC	60.04	20	CGGTTCTACCTAAACCGCAA	60.124	20	247	1036	1282	TTCGGAGCAAAATTAATGGC	60.04	20	CTACCTAAACCGCAACCTGC	59.769	20	242	1036	1277
c16852.graph_c0	ATCAAAGAAGCAGCAGCCAT	59.985	20	TTCTGCTCAACCTTGCATTTT	59.875	21	243	1914	2156	ATCAAAGAAGCAGCAGCCAT	59.985	20	TTTCTGCTCAACCTTGCATTT	59.875	21	244	1914	2157	ATCAAAGAAGCAGCAGCCAT	59.985	20	TCTGCTCAACCTTGCATTTT	58.502	20	242	1914	2155
c16854.graph_c0	CCTCTGGATCAGATGAGGGA	60.152	20	ATCTCCCAAAGCAGGGACTT	60.074	20	227	347	573	CCTCTGGATCAGATGAGGGA	60.152	20	ATGCCAAGAGGCAAAAGAAA	59.823	20	269	347	615	CCTCTGGATCAGATGAGGGA	60.152	20	AATGCCAAGAGGCAAAAGAA	59.823	20	270	347	616
c16883.graph_c0	CGATTCCTCAATCGAGCTGT	60.362	20	TCCCCCACACTATTTTTCCA	60.162	20	253	445	697	TCAACCGTTTGGTTAGGCTT	59.609	20	TCCCCCACACTATTTTTCCA	60.162	20	167	531	697	CAACCGTTTGGTTAGGCTTG	60.525	20	TCCCCCACACTATTTTTCCA	60.162	20	166	532	697
c16883.graph_c0	GCACTTGCCATGAACTGAGA	59.992	20	ACGACAAACAATTTGAGGGC	59.978	20	240	3249	3488	GCACTTGCCATGAACTGAGA	59.992	20	AAACAATTTGAGGGCACGAC	59.978	20	235	3249	3483	GAGCACTTGCCATGAACTGA	59.992	20	AAACAATTTGAGGGCACGAC	59.978	20	237	3247	3483
c16897.graph_c0	GCAATTCATTGTCTTGCCCT	60.081	20	TGTTAAGTTTTCTGTTCCACTACCA	59.189	25	117	1112	1228	TTGGTTCAGGCCAATCTTGT	60.495	20	TGTTAAGTTTTCTGTTCCACTACCA	59.189	25	139	1090	1228	GCAATTCATTGTCTTGCCCT	60.081	20	TGTTAAGTTTTCTGTTCCACTACCAA	60.333	26	117	1112	1228
c16901.graph_c0	TCGCATATCCTTCTTGCCTT	59.807	20	ACTTCTGAGCCGCATTGTTT	59.882	20	201	108	308	CCCCACCATTTTTATCCACA	60.418	20	ACTTCTGAGCCGCATTGTTT	59.882	20	244	65	308	ACCAGTAGCTTTCTTCCCCC	59.576	20	ACTTCTGAGCCGCATTGTTT	59.882	20	261	48	308
c16901.graph_c0	TCTTGCAATCCTCTCGCTTT	60.096	20	TGTTTTCGTCGCTGTCTGAG	60.175	20	249	1367	1615	TTCTTGCAATCCTCTCGCTT	60.096	20	TGTTTTCGTCGCTGTCTGAG	60.175	20	250	1366	1615	AACAAGCAACGATTCCCAAG	60.11	20	TGTTTTCGTCGCTGTCTGAG	60.175	20	146	1470	1615
c16919.graph_c0	GGCCATGCAGCTTGATATGT	61.034	20	TGTATCACAGCCCCATTTGA	59.924	20	261	1346	1606	GGCCATGCAGCTTGATATG	60.198	19	TGTATCACAGCCCCATTTGA	59.924	20	261	1346	1606	GGCCATGCAGCTTGATATGT	61.034	20	ACCAATTGTATCACAGCCCC	59.676	20	267	1346	1612
c16929.graph_c0	CTTATCGGCTGTAATTGCCC	59.569	20	AACTAAGGGAGCCTATGGGG	59.438	20	215	1727	1941	AAGGGGGAGAAGAAATCAGG	59.508	20	AACTAAGGGAGCCTATGGGG	59.438	20	195	1747	1941	GGGGGAGAAGAAATCAGGTT	59.373	20	AACTAAGGGAGCCTATGGGG	59.438	20	193	1749	1941
c16931.graph_c0	AGGCTTCACTTCGGTCTTGA	59.989	20	ATTTGCCTCCAACTAGCCCT	60.096	20	259	1797	2055	GCTATGCAGCTGTGGATGAA	59.979	20	ATTTGCCTCCAACTAGCCCT	60.096	20	107	1949	2055	AGGCTTCACTTCGGTCTTGA	59.989	20	TAAATGGGATTTGCCTCCAA	60.26	20	267	1797	2063
c16931.graph_c0	CTAGTTGGAGGCAAATCCCA	60.066	20	CTTCCAAATGCAGAAAAGCA	59.037	20	218	2040	2257	AGGGCTAGTTGGAGGCAAAT	60.096	20	CTTCCAAATGCAGAAAAGCA	59.037	20	222	2036	2257	TTGGAGGCAAATCCCATTTA	60.26	20	CTTCCAAATGCAGAAAAGCA	59.037	20	214	2044	2257
c16932.graph_c0	TCTCTTCTCTCACTCTGTCTGTCC	59.292	24	GAGAAGCTTGCAAAACGAGG	60.132	20	218	25	242	TCTTCTCTCACTCTGTCTGTCCTT	58.812	24	GAGAAGCTTGCAAAACGAGG	60.132	20	216	27	242	TCTCTTCTCTCACTCTGTCTGTCC	59.292	24	CTGAGAAGCTTGCAAAACGA	59.342	20	220	25	244
c16933.graph_c0	TCTGGTTCTCATTGTGCAGG	59.831	20	ACACGGGAAAGTCTGTTTGG	60.005	20	243	2329	2571	TCTGGTTCTCATTGTGCAGG	59.831	20	CACGGGAAAGTCTGTTTGGT	60.005	20	242	2329	2570	CTGGTTCTCATTGTGCAGGA	59.831	20	ACACGGGAAAGTCTGTTTGG	60.005	20	242	2330	2571
c16935.graph_c0	ATCAAAAGCGTGCTGTGATG	59.871	20	AAGTCCCACCCTCTACACCC	60.23	20	212	75	286	TCAGACAGAATCGACACCCA	60.246	20	AAGTCCCACCCTCTACACCC	60.23	20	187	100	286	TCAGACAGAATCGACACCCA	60.246	20	GTTGGGGGATGAAACTTGAA	59.767	20	259	100	358
c16937.graph_c0	GAAGTGGATGCTCTTGAGGC	59.957	20	GCAAACTTCATCCCTTTCCA	60.051	20	236	899	1134	GAAGTGGATGCTCTTGAGGC	59.957	20	TTTTTCCGCAAACTTCATCC	60.053	20	243	899	1141	GGAAGTGGATGCTCTTGAGG	59.803	20	GCAAACTTCATCCCTTTCCA	60.051	20	237	898	1134
c16952.graph_c0	TGCATTTGTGTCAAATCATTTTT	59.398	23	ATGCTGAATATCCATCCCGA	60.26	20	250	69	318	TGCATTTGTGTCAAATCATTTTT	59.398	23	CATCCCGATAGAGCATGTGA	59.629	20	238	69	306	TGCATTTGTGTCAAATCATTTTT	59.398	23	TCCATCCCGATAGAGCATGT	60.448	20	240	69	308
c16952.graph_c0	ACCCAAAATTCAAAGTCCCC	60.032	20	CAATCTTCTTCCCCCACAAA	59.903	20	226	2351	2576	ACCCAAAATTCAAAGTCCCC	60.032	20	CAACTCCCAGTGCTTCCAAT	60.111	20	242	2351	2592	ACCCAAAATTCAAAGTCCCC	60.032	20	CAAAACCAACTCCCAGTGCT	60.149	20	248	2351	2598
c16953.graph_c0	AAAACATCTGGATTGGCACC	59.797	20	TCATGAAATCGTGAATTGCG	60.611	20	270	1039	1308	GGATTGGCACCACCTGTTAC	60.24	20	TCATGAAATCGTGAATTGCG	60.611	20	261	1048	1308	AAAACATCTGGATTGGCACC	59.797	20	CGTGAATTGCGACTAACTGG	59.342	20	261	1039	1299
c16958.graph_c1	TTATTTGCCCCTCTCATTGC	60.038	20	TTACTTTGTTATTCGGCGGG	59.958	20	245	2176	2420	TTCCACGCATCTACATCCAA	60.073	20	TTACTTTGTTATTCGGCGGG	59.958	20	221	2200	2420	TTATTTGCCCCTCTCATTGC	60.038	20	TTGTTATTCGGCGGGAGTAG	60.089	20	240	2176	2415
c16962.graph_c1	AGGGTAAAGGCAAAACCCAT	59.704	20	CCGCCAGTTCTTGGAACTTA	60.241	20	158	139	296	CCTCCTTTCCTCTTTCTGGC	60.319	20	CCGCCAGTTCTTGGAACTTA	60.241	20	227	70	296	CTTTCTGGCAGATGATGCAG	59.547	20	GGGGAAGGAGGAAAATGAAA	60.237	20	154	81	234
c16972.graph_c0	GGGTATTGCATTGCCAAAAG	60.323	20	TCCTTTACATTTCGTCCTCCA	59.555	21	272	1584	1855	TTATCCTCACTCCTCGCCTG	60.353	20	TCCTTTACATTTCGTCCTCCA	59.555	21	237	1619	1855	CCTGCCATTGGAGCTTTATG	60.597	20	TCCTTTACATTTCGTCCTCCA	59.555	21	221	1635	1855
c16977.graph_c0	CGGCGAAGGAGTGTAGAAAC	59.875	20	TTGCAGGAGTTTCCTTGCTT	59.993	20	278	1788	2065	CGGCGAAGGAGTGTAGAAAC	59.875	20	TTTGCAGGAGTTTCCTTGCT	59.993	20	279	1788	2066	TTCTAGTTCTTGGGGCAGGA	59.807	20	TTGCAGGAGTTTCCTTGCTT	59.993	20	102	1964	2065
c16977.graph_c0	AGCGGTGCATTTGAAGGATA	60.606	20	CAAGGAAAATCAGCAGAGTCG	60.001	21	230	2881	3110	AGCGGTGCATTTGAAGGATA	60.606	20	GAAAATCAGCAGAGTCGATGG	59.828	21	226	2881	3106	AGCGGTGCATTTGAAGGATA	60.606	20	GGAAAATCAGCAGAGTCGATG	59.828	21	227	2881	3107
c16986.graph_c0	TTTTCAGCCGTAAATCAGCA	59.443	20	GGGACTTCTGGTGCAGGATA	60.073	20	257	823	1079	TTTTCAGCCGTAAATCAGCA	59.443	20	GCGAAAGAGAACCCAGAATG	59.813	20	219	823	1041	TTTTCAGCCGTAAATCAGCA	59.443	20	GGAAAAGCGAAAGAGAACCC	60.187	20	225	823	1047
c16987.graph_c0	TAGTGGGTCTTGAGGGTTGG	59.959	20	TGGGAACCTTTCCAAAACAA	60.314	20	275	1793	2067	TAGTGGGTCTTGAGGGTTGG	59.959	20	TTGGGAACCTTTCCAAAACA	60.314	20	276	1793	2068	TGGGTTAGAACAGGGGCTTA	59.564	20	TGGGAACCTTTCCAAAACAA	60.314	20	247	1821	2067
c16988.graph_c0	CAGAATTGGCGGTGAGAAAT	60.074	20	CCATCTTCGTCCTTGCTCTC	59.95	20	159	1578	1736	CAGAATTGGCGGTGAGAAAT	60.074	20	GCGGTTATTCCAAATCCAGA	59.901	20	198	1578	1775	CCACAGCACCAACACTATCG	60.175	20	CTTTTTCTCCGCCTTCTCCT	59.955	20	176	1530	1705
c16989.graph_c0	AAAGGAAGCACTGAAGGCAA	59.993	20	AATCCTGAATTTGCAGCGAC	60.221	20	264	41	304	AAGGAAGCACTGAAGGCAAA	59.993	20	AATCCTGAATTTGCAGCGAC	60.221	20	263	42	304	AAGGAAGCACTGAAGGCAAA	59.993	20	CAGCGACGGGAGAATAAAGA	60.344	20	250	42	291
c16990.graph_c0	ATTCATGCATTGAGTTGGCA	60.08	20	GCACGGACACAAGGTAATTG	59.05	20	209	2332	2540	ATTCATGCATTGAGTTGGCA	60.08	20	ATTAGAACCAAGTGGGGCAC	58.912	20	225	2332	2556	ATTCTTGGTGGTGCTGGGTA	60.375	20	ATTAGAACCAAGTGGGGCAC	58.912	20	103	2454	2556
c16991.graph_c0	TGCGGATGTTGATGTTCAAT	59.931	20	TCGCTCGGTCTTCTTCACTT	60.134	20	195	1216	1410	GCGGATGTTGATGTTCAATG	59.931	20	TCGCTCGGTCTTCTTCACTT	60.134	20	194	1217	1410	TGCGGATGTTGATGTTCAAT	59.931	20	CTCGCTCGGTCTTCTTCACT	59.745	20	196	1216	1411
c16994.graph_c0	CAAGCTTTGCCTCTCCTCAG	60.269	20	CAATTGGTTACAGCCCAAGC	60.502	20	262	1671	1932	CAATGGCACTGTGAGGAAGA	59.831	20	TCATCCGTTTTTCTGCCACT	60.636	20	259	1606	1864	TTTGCCTCTCCTCAGAATGG	60.331	20	CAATTGGTTACAGCCCAAGC	60.502	20	257	1676	1932
c16996.graph_c1	TTGAACGTTCGATACAAGCA	57.919	20	ACAAAAGCTTGGGACAATGC	60.118	20	246	802	1047	TTTGTTGTTGGAAAAGGAAGG	59.094	21	ATGCGAAGGGGAAAACCTAC	60.32	20	268	764	1031	TTTGTTGTTGGAAAAGGAAGG	59.094	21	GCGAAGGGGAAAACCTACAT	60.32	20	266	764	1029
c16998.graph_c0	TTGGATGGCAAATTTGATGA	59.867	20	CTCGGGTCCATCTTCACCTA	60.065	20	261	781	1041	TTGGATGGCAAATTTGATGA	59.867	20	ATCTTCACCTAGCCCGACCT	60.096	20	252	781	1032	AATACAGGGCTTCGAGGCTT	60.228	20	CTCGGGTCCATCTTCACCTA	60.065	20	279	763	1041
c17003.graph_c0	TCCTTTTCCCTGTCATGCTC	60.195	20	CCGTCGCCAAAAAGTACAAT	59.996	20	181	5558	5738	TTTCTGTGGATGTGGTGAGC	59.682	20	CCGTCGCCAAAAAGTACAAT	59.996	20	126	5613	5738	CATGTTCTTGGCATCGTCAT	59.527	20	CCGTCGCCAAAAAGTACAAT	59.996	20	224	5515	5738
c17003.graph_c0	CGGAGTCTGCAACTCTTTCC	59.989	20	AAAGCAGCAGGGAACTGAAA	59.993	20	220	6023	6242	TTTCTTGGGCAATGATCTCC	60.014	20	AAAGCAGCAGGGAACTGAAA	59.993	20	182	6061	6242	TCTTCCTCTTTTCAGGCCAA	59.926	20	AAAGCAGCAGGGAACTGAAA	59.993	20	101	6142	6242
c17008.graph_c0	TGTTAATAAGCACTCCGCCC	60.096	20	AGCAATGGATTTTCTGGTGG	59.933	20	254	4560	4813	TGTTAATAAGCACTCCGCCC	60.096	20	ATGGATTTTCTGGTGGGTGA	60.173	20	250	4560	4809	TGTTAATAAGCACTCCGCCC	60.096	20	TGGATTTTCTGGTGGGTGAT	60.173	20	249	4560	4808
c17018.graph_c0	CGCTATGCTCAGTTCCATCA	59.972	20	AGGGTCTTCCGAATTTCGTT	59.94	20	268	126	393	CGCTATGCTCAGTTCCATCA	59.972	20	TTGCTGGCCATTATTTGTGA	60.073	20	142	126	267	TGGTTGGGCTTTTGGTAGTC	59.971	20	TTGCTGGCCATTATTTGTGA	60.073	20	267	1	267
c17018.graph_c0	TTCATCTTTCCTGCCGTTTT	59.685	20	ATCCAGGAGAAGGGGAATTG	60.264	20	278	1633	1910	TTTCATCTTTCCTGCCGTTT	59.685	20	ATCCAGGAGAAGGGGAATTG	60.264	20	279	1632	1910	TTTTCATCTTTCCTGCCGTT	59.685	20	ATCCAGGAGAAGGGGAATTG	60.264	20	280	1631	1910
c17019.graph_c0	TCATCACGCTTTTGACTTGG	59.84	20	TTCCCTATGTTCGAGTTGGC	60.074	20	266	767	1032	TGCTAAAATGGTTATGCCCC	59.795	20	TTCCCTATGTTCGAGTTGGC	60.074	20	207	826	1032	GCTAAAATGGTTATGCCCCA	59.795	20	TTCCCTATGTTCGAGTTGGC	60.074	20	206	827	1032
c17024.graph_c0	GAGTGGCAATGCTGGGTTAT	59.962	20	CAAATATGCAGGAGCAGCAG	59.59	20	198	257	454	GAGTGGCAATGCTGGGTTAT	59.962	20	CCAAGCTTTCTTTTGGCTGT	59.494	20	252	257	508	GAGTGGCAATGCTGGGTTAT	59.962	20	ATTGTGGCCAAATATGCAGG	60.721	20	206	257	462
c17024.graph_c0	GGTCAAGTCTTCCATCCCAA	59.903	20	CATAACTGAACAGCAAGCCA	57.506	20	156	1363	1518	GGTCAAGTCTTCCATCCCAA	59.903	20	ACATAACTGAACAGCAAGCCA	58.446	21	157	1363	1519	GGAAGTGGCTCCGACTTATG	59.694	20	CATAACTGAACAGCAAGCCA	57.506	20	214	1305	1518
c17034.graph_c0	TCAGGTAAAATCGCCCAATC	59.901	20	GAGTGCCAAAAAGAGATGGC	59.82	20	256	111	366	GCCTTAGCCAAGCTTTAGCA	59.764	20	GAGTGCCAAAAAGAGATGGC	59.82	20	217	150	366	TCAGGTAAAATCGCCCAATC	59.901	20	GGAGTGCCAAAAAGAGATGG	59.67	20	257	111	367
c17036.graph_c1	GAATTAGGCGGGAATGGAAT	60.116	20	CTACCAGTCCAAGGCTCTCG	60.005	20	210	863	1072	AATTAGGCGGGAATGGAATC	60.116	20	CTACCAGTCCAAGGCTCTCG	60.005	20	209	864	1072	ATTAGGCGGGAATGGAATCT	59.761	20	CTACCAGTCCAAGGCTCTCG	60.005	20	208	865	1072
c17037.graph_c0	CACATGGTTCCACAATTCCA	60.216	20	AGAACAGTGCTCAATCGCCT	60.02	20	201	110	310	TGGTTCCACAATTCCAATCA	59.75	20	AGAACAGTGCTCAATCGCCT	60.02	20	197	114	310	TCAGTTCCTGTTCTGGCTGA	59.545	20	AGAACAGTGCTCAATCGCCT	60.02	20	266	45	310
c17040.graph_c0	GGGCCTTTATGGTGACAGAA	59.933	20	GCTTCTCATGTATCGGGTGG	60.483	20	280	1195	1474	ACTTAGAGCCATTAGGCCCC	59.576	20	AGCATCTTGCCTCTCTCAGC	59.857	20	265	1160	1424	AGGCCCCAAAGATTGGAATA	60.633	20	AGCATCTTGCCTCTCTCAGC	59.857	20	252	1173	1424
c17053.graph_c0	GGCAGAGGAGAATTGAGGTG	59.803	20	TCATCAGCTTCACCTGTTCG	59.984	20	261	1506	1766	GAAAATCCCGCTTGTTTTGA	60.053	20	CATGAACAAGGTCATTCCGA	59.496	20	183	1445	1627	GGCAGAGGAGAATTGAGGTG	59.803	20	GCTTCACCTGTTCGCAGAAT	60.406	20	255	1506	1760
c17053.graph_c0	TTGCAAGGTCCCAAAAATTC	59.916	20	GAAAAAGGAGGAAAAAGCAACA	59.752	22	190	2163	2352	TTGCAAGGTCCCAAAAATTC	59.916	20	AAGGAGGAAAAAGCAACAAAGA	59.411	22	186	2163	2348	AAGAATTTTGCAAGGTCCCA	59.546	20	GAAAAAGGAGGAAAAAGCAACA	59.752	22	197	2156	2352
c17054.graph_c1	CATGTGACTGCTGGCCTAAA	59.864	20	AACTGGTGACTGCCCAAATC	59.973	20	278	2079	2356	TGTGACTGCTGGCCTAAATG	59.864	20	AACTGGTGACTGCCCAAATC	59.973	20	276	2081	2356	GACATGTGACTGCTGGCCTA	59.862	20	AACTGGTGACTGCCCAAATC	59.973	20	280	2077	2356
c17056.graph_c1	AATGCAGCCTCTTTTGGCTA	59.982	20	CTCCTCCCAAGTGAAACCAG	59.691	20	235	3560	3794	AATGCAGCCTCTTTTGGCTA	59.982	20	GCGATTTAAGACCTGGCTGA	60.352	20	216	3560	3775	TGGCTAACCTTTCACCTGCT	59.875	20	CTCCTCCCAAGTGAAACCAG	59.691	20	221	3574	3794
c17057.graph_c0	TTGGCAGCTCTTATTGGTCA	59.42	20	AATGCGGGTCATTAACTCCA	60.331	20	277	1379	1655	GCATTTTGTGTGTCATTGGC	59.979	20	CCAGACCTTATCTGGGTGTGA	59.974	21	165	1364	1528	GCATTTTGTGTGTCATTGGC	59.979	20	TCCAGGCCAAAATCTCTTTTT	60.061	21	215	1364	1578
c17057.graph_c0	ACACTGAGGGTATGGGATGG	59.655	20	TTCAAGAGCAGAGTCTAAAGCAA	58.599	23	232	3380	3611	CTGAGGGTATGGGATGGAAG	59.356	20	TTCAAGAGCAGAGTCTAAAGCAA	58.599	23	229	3383	3611	ACACTGAGGGTATGGGATGG	59.655	20	TCAAGAGCAGAGTCTAAAGCAA	57.216	22	231	3380	3610
c17058.graph_c0	GCGCTAATCAAGCTATGTCTTTG	60.406	23	GGTTTATGCATGTGGGTTCA	59.251	20	188	0	187	GCGCTAATCAAGCTATGTCTTTG	60.406	23	TGTGGGTTCAGAACTGGAAA	59.109	20	178	0	177	GCGCTAATCAAGCTATGTCTTTG	60.406	23	GGTTTATGCATGTGGGTTCAG	60.242	21	188	0	187
c17058.graph_c0	TGAACCCACATGCATAAACC	59.251	20	GTGGCTGTGCCAATTTTCTA	58.773	20	279	168	446	TGAACCCACATGCATAAACC	59.251	20	TGGCTGTGCCAATTTTCTAC	58.773	20	278	168	445	TGAACCCACATGCATAAACC	59.251	20	GTGGCTGTGCCAATTTTCTAC	59.629	21	279	168	446
c17060.graph_c0	GCCTCCCATGACAATGAAGT	59.934	20	ACGTTGAGGGTAGTGTTGCC	60.035	20	268	4189	4456	AGCCTCCCATGACAATGAAG	60.073	20	ACGTTGAGGGTAGTGTTGCC	60.035	20	269	4188	4456	GGCTTTTTGTTTTTCCTCCC	59.924	20	ACGTTGAGGGTAGTGTTGCC	60.035	20	140	4317	4456
c17066.graph_c0	CAACCAAAAAGAAACACGGG	60.37	20	GCAGATTCTCCCATGGTGTT	59.934	20	108	4	111	CAACCAAAAAGAAACACGGG	60.37	20	AGATTCTCCCATGGTGTTCG	59.927	20	106	4	109	CAACCAAAAAGAAACACGGG	60.37	20	TGAGAGCTGGGATGAGAAGC	60.645	20	232	4	235
c17066.graph_c0	GTGACGCTTCCCTTGACATT	60.119	20	TCTTGATTAACTACCCAAAACAACA	59.056	25	268	1517	1784	GTGACGCTTCCCTTGACATT	60.119	20	TTCTTGATTAACTACCCAAAACAACA	60.185	26	269	1517	1785	GTGACGCTTCCCTTGACATT	60.119	20	TCTTGATTAACTACCCAAAACAACAC	59.768	26	268	1517	1784
c17073.graph_c0	TCAGCTTGTTGAGCCTTGTG	60.175	20	GAGGTGATGAAGGCCATGTT	59.934	20	272	239	510	CAGCTTGTTGAGCCTTGTGA	60.175	20	GAGGTGATGAAGGCCATGTT	59.934	20	271	240	510	GCGAAGAAATGCAATCCAGT	60.221	20	GAGGTGATGAAGGCCATGTT	59.934	20	178	333	510
c17073.graph_c0	CTTGCTTCTTGGTCTCCGTC	59.989	20	GGCTTCGGATTTCAATTTCA	60.016	20	228	1263	1490	GACTTGCTTCTTGGTCTCCG	59.989	20	GGCTTCGGATTTCAATTTCA	60.016	20	230	1261	1490	CTTGCTTCTTGGTCTCCGTC	59.989	20	AGGGCTTCGGATTTCAATTT	59.909	20	230	1263	1492
c17073.graph_c0	TGAAATTGAAATCCGAAGCC	60.016	20	CATCTCCGTCTTTGCACTCA	59.984	20	259	1471	1729	TTGGATCGTGAGTATTGGCA	60.073	20	CATCTCCGTCTTTGCACTCA	59.984	20	175	1555	1729	AAATTGAAATCCGAAGCCCT	59.909	20	CATCTCCGTCTTTGCACTCA	59.984	20	257	1473	1729
c17077.graph_c0	AATTCGGGGAGATGAAGAGC	60.546	20	CCCGGAATTTCCATTTCTTT	60.123	20	184	3225	3408	AATTCGGGGAGATGAAGAGC	60.546	20	CTCTCCCCTATCCTTGCCTC	60.169	20	159	3225	3383	AATTCGGGGAGATGAAGAGC	60.546	20	TCTCTCCCCTATCCTTGCCT	60.169	20	160	3225	3384
c17083.graph_c0	TTCGGACACGTTCTTCTTCC	60.232	20	GCATTTGTTTTTCGAGGTTTC	58.731	21	178	52	229	TGCTCATTTCAGACCAACCA	60.24	20	GCATTTGTTTTTCGAGGTTTC	58.731	21	141	89	229	TTCGGACACGTTCTTCTTCC	60.232	20	GCATTTGTTTTTCGAGGTTTCT	59.651	22	178	52	229
c17084.graph_c0	TGAATTCCTGATGATGTCCAA	58.912	21	TTACACTGTTCATGGCAGGC	59.722	20	255	315	569	TTCCTGATGATGTCCAATGAA	58.912	21	TTACACTGTTCATGGCAGGC	59.722	20	251	319	569	GATGTCCAATGAATGTTCCTGA	59.797	22	TTACACTGTTCATGGCAGGC	59.722	20	243	327	569
c17089.graph_c0	GAGGAAGTGGAGGAAGAGGG	60.186	20	CAGACTGACAAATGCGGAGA	59.984	20	259	25	283	GAGGAAGTGGAGGAAGAGGG	60.186	20	GGGAACTGGGAATTGATCCT	60.133	20	227	25	251	GAGGAAGTGGAGGAAGAGGG	60.186	20	AGGGAACTGGGAATTGATCC	60.133	20	228	25	252
c17096.graph_c0	ATAAACGACATCGCCGAAAC	59.967	20	TTCAACGCAAAACATAAACCC	59.861	21	135	2901	3035	TTCTCCCCAGATTTCACCTG	60.042	20	TTCAACGCAAAACATAAACCC	59.861	21	213	2823	3035	CCACAGATCTCTTCTCCCCA	60.191	20	TTCAACGCAAAACATAAACCC	59.861	21	224	2812	3035
c17099.graph_c0	ACCGGATAATGGTTTCCTCC	60.017	20	CCCCCGTTGTACTCCTTTTT	60.214	20	247	2138	2384	CTTCCGCGACCTATTCTCAG	59.971	20	CCCCCGTTGTACTCCTTTTT	60.214	20	221	2164	2384	ACCGGATAATGGTTTCCTCC	60.017	20	CTCCCCCGTTGTACTCCTTT	60.353	20	249	2138	2386
c17114.graph_c0	TCCACCAATTAGTCTTCGCC	60.074	20	TCAAATCAGTACGTTGGGCA	60.111	20	213	83	295	CGCCACTCCTGGCTATGTAT	60.118	20	TCAAATCAGTACGTTGGGCA	60.111	20	180	116	295	TCCACCAATTAGTCTTCGCC	60.074	20	AATCAGTACGTTGGGCATCC	59.82	20	210	83	292
c17117.graph_c0	ATGGCATAAGCCACTCCAAG	60.096	20	ACCGGAAGGAAATTGAATCC	60.131	20	269	1379	1647	ACAAAGGGAAGAAAAGGCGT	60.11	20	ACCGGAAGGAAATTGAATCC	60.131	20	237	1411	1647	CAGCGTCCCAACTCATAACA	59.716	20	TCGCTTTTTGCGCTTAGATT	60.116	20	218	1547	1764
c17119.graph_c0	TGATTGCACCAAGCTTGAAC	59.847	20	ATGGATGATGGAGGCTTCAG	60.034	20	221	2370	2590	TGCACCAAGCTTGAACACAT	60.31	20	ATGGATGATGGAGGCTTCAG	60.034	20	217	2374	2590	TGATTGCACCAAGCTTGAAC	59.847	20	ATGATGGAGGCTTCAGCAAC	60.226	20	217	2370	2586
c17120.graph_c0	CCAACCTTCTTCTGTTCCCA	60.081	20	AGCGGACGAGATCAAAGAGA	60.096	20	264	1150	1413	CCAACCTTCTTCTGTTCCCA	60.081	20	CGGTGGCTAAAACCAAACAT	59.861	20	216	1150	1365	TTCTTCCCAAACCCCCTAAC	60.159	20	CGGTGGCTAAAACCAAACAT	59.861	20	267	1099	1365
c17120.graph_c0	TCCGCCTTCTGATCACTTCT	59.95	20	ACTTGGTTCCTTCACATCCG	59.966	20	157	1424	1580	CGCCTTCTGATCACTTCTCC	59.95	20	ACTTGGTTCCTTCACATCCG	59.966	20	155	1426	1580	CCGCCTTCTGATCACTTCTC	59.95	20	ACTTGGTTCCTTCACATCCG	59.966	20	156	1425	1580
c17120.graph_c0	TTTACAGCGGACGGCATATT	60.476	20	GAAGAAGGAAGGGAAGGGAA	59.623	20	223	1718	1940	GCTAATCGAGCGGCTTTGTA	60.497	20	GAAGAAGGAAGGGAAGGGAA	59.623	20	264	1677	1940	TTTACAGCGGACGGCATATT	60.476	20	ATGAAGAAGGAAGGGAAGGG	59.508	20	225	1718	1942
c17127.graph_c0	CGAGACACAAGCATAGCCAA	60.011	20	AAATCTGGTGCGAGAGGATG	60.218	20	278	1297	1574	CCGAAATTCCTTGCTGGATA	60.031	20	GGGGAAAGGTTTCCAAGAAC	59.783	20	273	1386	1658	CCGAAATTCCTTGCTGGATA	60.031	20	AAATCTGGTGCGAGAGGATG	60.218	20	189	1386	1574
c17133.graph_c0	GGGGGAGTTTAGTGTTCAGTG	58.562	21	GCCATATGATCTCCCAAGGA	59.854	20	197	16	212	GGGGGAGTTTAGTGTTCAGTG	58.562	21	TGGAAACCCTGCCATATGAT	60.155	20	207	16	222	GGGGGAGTTTAGTGTTCAGTG	58.562	21	GCTGAAAGAGAAAGGGCTGA	59.694	20	230	16	245
c17137.graph_c0	TCCTCTCTTTCCTCGTCTCG	59.673	20	CCAAAAAGGAAGGCATCAAA	60.046	20	104	83	186	TCCTCTCTTTCCTCGTCTCG	59.673	20	GTCATCTGCCCAAAAAGGAA	60.051	20	113	83	195	TCCTCTCTTTCCTCGTCTCG	59.673	20	TCATCTGCCCAAAAAGGAAG	60.184	20	112	83	194
c17137.graph_c0	GCGGTCAAATTTCCATTGTT	59.807	20	TAATCGTCAGCGTCCACAAA	60.257	20	216	2674	2889	GCGGTCAAATTTCCATTGTT	59.807	20	TTTAATCGTCAGCGTCCACA	60.257	20	218	2674	2891	GCGGTCAAATTTCCATTGTT	59.807	20	TTAATCGTCAGCGTCCACAA	60.257	20	217	2674	2890
c17138.graph_c0	TTTCCTCTTCTCCCTGCAAA	59.926	20	ACCACGGCAAACCAAAATAG	59.861	20	217	1459	1675	TTTTCCTCTTCTCCCTGCAA	59.926	20	ACCACGGCAAACCAAAATAG	59.861	20	218	1458	1675	TTTCCTCTTCTCCCTGCAAA	59.926	20	AACCACGGCAAACCAAAATA	60.223	20	218	1459	1676
c17141.graph_c0	GTCAGCATCCCACCTTTCAT	59.934	20	TTCGACATGTTGGCTGATGT	60.12	20	279	2392	2670	GTCAGCATCCCACCTTTCAT	59.934	20	AGAGTGGGAACTGGATCGAA	59.655	20	100	2392	2491	CAAAGTCAGCATCCCACCTT	60.111	20	AGAGTGGGAACTGGATCGAA	59.655	20	104	2388	2491
c17142.graph_c0	ATTCAGGACCTTTCACCTGC	59.141	20	AATGGTAAGCAGCGGAAGAA	59.845	20	175	76	250	ATTCAGGACCTTTCACCTGC	59.141	20	AAGCCATGGAATTGCAGAAG	60.214	20	126	76	201	TCGTTTTGATCATTCAGGACC	59.925	21	CCTGATGACGCAGACTCAAA	59.984	20	204	65	268
c17142.graph_c0	GGGATCGGGGATGAACTATT	59.981	20	TGACTCAAATTCAGCTGCCA	60.539	20	182	1348	1529	CCAACTCCTCCATCCAGAGA	60.191	20	TGACTCAAATTCAGCTGCCA	60.539	20	143	1387	1529	CAACATGAATGTCCAATGCC	59.781	20	TGACTCAAATTCAGCTGCCA	60.539	20	242	1288	1529
c17143.graph_c0	GCATCTCCTCCACCTCCATA	60.034	20	TCCTTACTTCCACCCACCTG	59.959	20	268	1586	1853	GCATCTCCTCCACCTCCATA	60.034	20	TCCACCCACCTGCTTATCTC	60.073	20	260	1586	1845	GTTTGCATCTCCTCCACCTC	59.661	20	TCCTTACTTCCACCCACCTG	59.959	20	272	1582	1853
c17153.graph_c0	TTTAATCCCGATTTTGCGTC	59.907	20	GTTGCCCTGCTCATCTTGTT	60.263	20	161	1309	1469	TTTAATCCCGATTTTGCGTC	59.907	20	ATTTTTGTTGCCCTGCTCAT	59.574	20	167	1309	1475	TTTAATCCCGATTTTGCGTC	59.907	20	GCCCTGCTCATCTTGTTCTT	59.434	20	158	1309	1466
c17161.graph_c0	TTTTCTCCCAATCTGCAACA	59.247	20	GACTTCGCATCCAAGGTCAT	60.081	20	271	127	397	TTTTCTCCCAATCTGCAACA	59.247	20	ACTTTAGCAGTTCCACCCCC	60.361	20	225	127	351	TTTCTCCCAATCTGCAACATC	60.066	21	GACTTCGCATCCAAGGTCAT	60.081	20	270	128	397
c17161.graph_c0	CATCAGGAAGAGGGTCCGTA	60.065	20	TCAGCAAAAATCCAAAAGCA	59.42	20	237	2144	2380	AGCTGATAGCTTCCGTCGAA	60.118	20	TCAGCAAAAATCCAAAAGCA	59.42	20	218	2163	2380	GCTTGACGGAGAAAATGGAG	59.813	20	TCAGCAAAAATCCAAAAGCA	59.42	20	128	2253	2380
c17167.graph_c0	TTCGTCTTGGCTCCTTTGTC	60.375	20	ATGCCGTTACACTTCCGTTC	60	20	267	284	550	TCGTTCCTGGTGTCTGTCTG	59.864	20	AAGCTCGATTTCGGTTACCA	59.708	20	248	101	348	CGTTCCTGGTGTCTGTCTGA	59.864	20	AAGCTCGATTTCGGTTACCA	59.708	20	247	102	348
c17169.graph_c0	TCAGATATGGCAGCAGCTCTT	60.133	21	TCATGTGCCTTGCTTCTTTG	59.988	20	261	96	356	TCAGATATGGCAGCAGCTCTT	60.133	21	CATGTGCCTTGCTTCTTTGA	59.988	20	260	96	355	TTGCTCTCCAAGATCATCACC	60.211	21	TCATGTGCCTTGCTTCTTTG	59.988	20	182	175	356
c17169.graph_c0	AGTAATCTTGACGGCCGAAG	59.336	20	CTTGCTGGCATCCCAATTAT	59.923	20	266	1703	1968	TAATCTTGACGGCCGAAGAA	60.712	20	CTTGCTGGCATCCCAATTAT	59.923	20	264	1705	1968	AGTAATCTTGACGGCCGAAG	59.336	20	CCAATTATTCGGAACCATGC	60.153	20	254	1703	1956
c17172.graph_c0	CTTGTCCTTGCCGATCATTT	60.074	20	TGATGAAGGAGAGGCGAAGT	59.95	20	216	3057	3272	TGCATGAAACTCTGAGGCTG	60.136	20	TGATGAAGGAGAGGCGAAGT	59.95	20	271	3002	3272	TGCATGAAACTCTGAGGCTG	60.136	20	GTGATGAAGGAGAGGCGAAG	59.95	20	272	3002	3273
c17176.graph_c0	CCTCTCCTCCTTTGATTCCC	60.008	20	GAGACCCATTTGGGGATTTT	59.996	20	200	1753	1952	CCCTCTCCTCCTTTGATTCC	60.008	20	GAGACCCATTTGGGGATTTT	59.996	20	201	1752	1952	CCCTCTCCTCCTTTGATTCC	60.008	20	ACCCATTTGGGGATTTTGAT	60.245	20	198	1752	1949
c17177.graph_c0	CGGATAGAAACCCGAATTGA	59.894	20	GGCATTTCGTCGAACACATT	60.905	20	150	1722	1871	AGCCATTCCACTTCAAAACG	60.11	20	GGCATTTCGTCGAACACATT	60.905	20	125	1747	1871	TTTTTCCCCGGATAGAAACC	60.123	20	GGCATTTCGTCGAACACATT	60.905	20	158	1714	1871
c17193.graph_c0	CAAGGTCTCGGCCATCTTAC	59.694	20	CTCTGGCCAGGATTGAAGAG	59.943	20	223	138	360	TTGACCGACAGGATAAAGCC	60.074	20	CCAATCTAGGGAGACGATGC	59.653	20	180	72	251	TTGACCGACAGGATAAAGCC	60.074	20	AAGATCAGATGGCCCGTGTA	60.483	20	269	72	340
c17202.graph_c0	GAGAAAGGTGCTGGCTTTTG	59.993	20	TGCTTGGCAGATAAGGGATT	59.668	20	267	1408	1674	GAGAAAGGTGCTGGCTTTTG	59.993	20	TTGCTTGGCAGATAAGGGAT	59.668	20	268	1408	1675	TGAGAAAGGTGCTGGCTTTT	59.993	20	TGCTTGGCAGATAAGGGATT	59.668	20	268	1407	1674
c17204.graph_c0	TGAATCCTCAATTTCCATATACGA	59.713	24	TCTGCCTACGGGTACGTGTT	60.571	20	239	0	238	TGAATCCTCAATTTCCATATACGA	59.713	24	GTTCTGCCTACGGGTACGTG	60.571	20	241	0	240	TGAATCCTCAATTTCCATATACGA	59.713	24	GGATAAAAATGTTGGCGAGG	59.411	20	280	0	279
c17208.graph_c0	CTGATGCGTTTCTTTTGGGT	60.11	20	GAACATCTTTCTTTTTCTTGTACTCG	59.012	26	187	912	1098	CTTTTGGGTATGACCGATGG	60.184	20	GAACATCTTTCTTTTTCTTGTACTCG	59.012	26	176	923	1098	TTGGATGAAGGCAAGGTAGC	60.214	20	GAACATCTTTCTTTTTCTTGTACTCG	59.012	26	129	970	1098
c17209.graph_c0	CAGAATTCTCATCCAGGGGA	60.003	20	ACCCGGTAATCTTCATCCAA	59.244	20	245	1481	1725	CAGAATTCTCATCCAGGGGA	60.003	20	AACCCGGTAATCTTCATCCA	59.244	20	246	1481	1726	GAATTCTCATCCAGGGGACA	59.862	20	ACCCGGTAATCTTCATCCAA	59.244	20	243	1483	1725
c17213.graph_c0	CCTTCAGATCAATGTCTTAGAGGT	57.992	24	CCACATCTTTGTCAGCAACC	59.139	20	135	1	135	CCTTCAGATCAATGTCTTAGAGGT	57.992	24	ACCACATCTTTGTCAGCAACC	60.028	21	136	1	136	CCTTCAGATCAATGTCTTAGAGGTTA	59.28	26	CCACATCTTTGTCAGCAACC	59.139	20	135	1	135
c17213.graph_c0	GTGTGCCTCAACACCTCAGA	59.872	20	TCAGAAGAGCTTTACCCCCA	59.807	20	266	283	548	TTAACCCCTTCTTCCGTGTG	59.964	20	TTTTCTGGTTCTGGTCGCAT	60.636	20	182	268	449	TTAACCCCTTCTTCCGTGTG	59.964	20	ATTTTCTGGTTCTGGTCGCA	60.636	20	183	268	450
c17214.graph_c0	AAAACCCAAGATTGGAACCC	60.032	20	TGGAGGAGCCTCACCTTTTA	59.807	20	205	2814	3018	GTTACCGCCACAGGAAAGAA	60.11	20	TGGAGGAGCCTCACCTTTTA	59.807	20	161	2858	3018	AAAACCCAAGATTGGAACCC	60.032	20	TTCAAAGATTCATTCCGCCT	59.645	20	232	2814	3045
c17215.graph_c0	GTAAACGCATGCAAATGGTG	59.999	20	AAGGCAAAAGTGAATAGGAAGAA	58.516	23	278	554	831	TGCAAATGGTGGATCAAGTG	60.517	20	TCATTGAATTAAGGCAAAAGTGAA	60.006	24	279	563	841	CATGCAAATGGTGGATCAAG	59.924	20	AAGGCAAAAGTGAATAGGAAGAA	58.516	23	271	561	831
c17217.graph_c0	CATTAGCGCCACCAACTTTT	60.131	20	ATCATCGTCCGACGTAAACC	59.82	20	272	93	364	TTGTAACATTAGCGCCACCA	60.133	20	ATCATCGTCCGACGTAAACC	59.82	20	278	87	364	TGTAACATTAGCGCCACCAA	60.133	20	ATCATCGTCCGACGTAAACC	59.82	20	277	88	364
c17217.graph_c0	CCTATTGCAATGGAGGTTGA	58.572	20	TTCCATACCGAGACGGAAAC	59.933	20	271	308	578	ACCTATTGCAATGGAGGTTGA	59.443	21	TTCCATACCGAGACGGAAAC	59.933	20	272	307	578	CCTATTGCAATGGAGGTTGA	58.572	20	CCATACCGAGACGGAAACTC	59.55	20	269	308	576
c17225.graph_c0	CTGTTGCAACGCTAAAACCA	59.911	20	GCTAGATTTTGCACCCGCTA	60.364	20	270	1093	1362	CTGTTGCAACGCTAAAACCA	59.911	20	ATTTTGCACCCGCTAATTCA	60.456	20	265	1093	1357	CTGTTGCAACGCTAAAACCA	59.911	20	TTTTGCACCCGCTAATTCAT	60.456	20	264	1093	1356
c17226.graph_c0	GCGGATGGTTATAGGGTTGA	59.784	20	GAAGGAAATCCATGAAGCCA	60.014	20	227	909	1135	GCGGATGGTTATAGGGTTGA	59.784	20	CAGGGAAAATTTGAAAGCCA	60.046	20	272	909	1180	GCGGATGGTTATAGGGTTGA	59.784	20	AGAAGGAAGAGGGTGGGAGA	60.186	20	167	909	1075
c17226.graph_c0	TGGCTTTCAAATTTTCCCTG	60.046	20	ACGCGAAGAAGAACCAAAGA	59.993	20	256	1161	1416	TACGCAAGTGTTCATCTCGG	59.864	20	ACGCGAAGAAGAACCAAAGA	59.993	20	220	1197	1416	TGGCTTTCAAATTTTCCCTG	60.046	20	CGCGAAGAAGAACCAAAGAA	60.493	20	255	1161	1415
c17227.graph_c0	CCTCCAACCAAGCAAACAAA	61.029	20	CAGAGCCCAAAATCCCAGTA	60.066	20	214	37	250	CCTCCAACCAAGCAAACAAA	61.029	20	GAGCCCAAAATCCCAGTACA	59.933	20	212	37	248	CCTCCAACCAAGCAAACAAA	61.029	20	CACCAATCAGAGCCCAAAAT	59.933	20	221	37	257
c17236.graph_c0	ATGCGGCCGTACGGTAAAT	62.491	19	CCGCCAGGTCTCTCTCTTTA	59.569	20	183	4	186	ATGCGGCCGTACGGTAAAT	62.491	19	AGCGGCCATACACTACTCCA	60.678	20	232	4	235	ATGCGGCCGTACGGTAAAT	62.491	19	TCCAAGGCTTTGAAATGACA	59.247	20	216	4	219
c17240.graph_c0	TTTCCTTCTTCCCCCGTACT	59.934	20	TGGGAAAGATGAGGACAAGG	60.042	20	166	273	438	TTTCCTTCTTCCCCCGTACT	59.934	20	ACGGTGTTTCAGTTGGGAAA	60.388	20	179	273	451	CCTTCTTCCCCCGTACTGAT	60.319	20	TTTGAGTGAGAACTGGGGCT	59.844	20	132	276	407
c17241.graph_c0	GGAACCTGGGATCCATCTTT	60.133	20	TTGGTTCTGATGGGAAAACAG	59.956	21	223	666	888	GGAACCTGGGATCCATCTTT	60.133	20	TTGGTTCTGATGGGAAAACA	58.947	20	223	666	888	GCATCATTCTTGGCCTTGAT	60.043	20	CACAAACACTCGAATCCATCC	60.368	21	217	543	759
c17242.graph_c0	TTTTGTCAGTTGAGAGGGGG	60.081	20	TCTTGGAAAGTTATGCTATCCC	57.411	22	255	1551	1805	TTTGTCAGTTGAGAGGGGGT	59.549	20	TCTTGGAAAGTTATGCTATCCC	57.411	22	254	1552	1805	TTTTGTCAGTTGAGAGGGGG	60.081	20	AATCTTGGAAAGTTATGCTATCCC	58.995	24	257	1551	1807
c17251.graph_c0	TCGTCGCCTAGAGGTGAAAC	60.397	20	TAAGGGTTGATGGGCTTGAG	60.066	20	256	2257	2512	TCGTCGCCTAGAGGTGAAAC	60.397	20	TCCAGCAAGAGCTGAGATGA	59.812	20	280	2257	2536	TCGTCGCCTAGAGGTGAAAC	60.397	20	TGAGGCGAGTTTATGAAGGG	60.206	20	240	2257	2496
c17256.graph_c0	ATTTGGCAGTTTGAGGGATG	59.933	20	GAGTTGCCGGAATGTTCAGT	60.119	20	240	114	353	ATTTGGCAGTTTGAGGGATG	59.933	20	CCGGAATGTTCAGTGGTTTT	59.83	20	234	114	347	ATTTGGCAGTTTGAGGGATG	59.933	20	CGTCTGTAGCAGCAGGAGTG	59.794	20	206	114	319
c17266.graph_c0	CGAACGTTAACTCTGCCCAT	60.132	20	GACTCAATGCAGATGAGCCA	59.95	20	258	2935	3192	CGAACGTTAACTCTGCCCAT	60.132	20	CTCAATGCAGATGAGCCAAA	59.948	20	256	2935	3190	CTAGGGGGACAGAATGCTCA	60.21	20	CTCAATGCAGATGAGCCAAA	59.948	20	225	2966	3190
c17267.graph_c0	AGAAGCGTTGAGGCTGTTGT	60.058	20	AGGAAACCGTGACAATGAGG	59.966	20	240	2213	2452	GTTGTTGTCTTGGCAGCGTA	59.911	20	AGGAAACCGTGACAATGAGG	59.966	20	225	2228	2452	TGAGGCTGTTGTTGTCTTGG	59.873	20	AGGAAACCGTGACAATGAGG	59.966	20	232	2221	2452
c17268.graph_c0	AAAGTTGCCCTGAATGATGG	59.933	20	GAGGGACATGGCATTCTTGT	59.934	20	248	768	1015	AAAGTTGCCCTGAATGATGG	59.933	20	GTGAGGGACATGGCATTCTT	59.934	20	250	768	1017	AAAGTTGCCCTGAATGATGG	59.933	20	GGGACATGGCATTCTTGTTT	59.797	20	246	768	1013
c17269.graph_c0	GCGGAGAGAAGTGGGATTTT	60.578	20	GTCGCAGAGTTCGACACAAA	60.032	20	263	184	446	GCGGAGAGAAGTGGGATTTT	60.578	20	TCGCAGAGTTCGACACAAAC	60.032	20	262	184	445	CCCTTCCAAAATTTCGGTTC	60.644	20	GTCGCAGAGTTCGACACAAA	60.032	20	173	274	446
c17270.graph_c0	CAGTTTCAATGGTGGGGTCT	59.82	20	AAATGAATTAGGGGGCTTGG	60.143	20	235	706	940	AGTTTCAATGGTGGGGTCTG	59.82	20	AAATGAATTAGGGGGCTTGG	60.143	20	234	707	940	TTTCAATGGTGGGGTCTGTT	60.21	20	AAATGAATTAGGGGGCTTGG	60.143	20	232	709	940
c17277.graph_c0	AGGGATGCACAAAATAGGAA	57.155	20	TCTGCTTTTGTTCTTTCTTTTCA	58.358	23	172	2365	2536	CCCCATCAAAATAAACCCAT	58.483	20	TGTTCTTTCTTTTCATTTCATTCA	57.983	24	280	2249	2528	AGGGATGCACAAAATAGGAAT	57.565	21	TTCTGCTTTTGTTCTTTCTTTTCA	59.592	24	173	2365	2537
c17280.graph_c0	GCCAATTCTCTGCCAGATTC	59.78	20	TCAAAGTTGGTTGCTTGCAG	60.027	20	250	474	723	GCCAATTCTCTGCCAGATTC	59.78	20	GCAGTGGCATTCCAATTTCT	60.081	20	151	474	624	GCCAATTCTCTGCCAGATTC	59.78	20	TGTCAAAGTTGGTTGCTTGC	59.888	20	252	474	725
c17280.graph_c0	AAACTCGGCCTTTTTGGATT	59.945	20	CCAGCCATAGCCAAGAAAAA	60.202	20	233	2060	2292	AAACTCGGCCTTTTTGGATT	59.945	20	ATTTCTCCAGCCATAGCCAA	59.668	20	239	2060	2298	AAACTCGGCCTTTTTGGATT	59.945	20	TTTCTCCAGCCATAGCCAAG	60.344	20	238	2060	2297
c17281.graph_c0	GCATTGCCCAACACTTTCTT	60.118	20	CCCTTCACAAATTCCCAGAA	59.903	20	225	333	557	GCATTGCCCAACACTTTCTT	60.118	20	TGCTTGCGAATCTTTTGCTA	59.725	20	204	333	536	GCATTGCCCAACACTTTCTT	60.118	20	ATTGCTTGCGAATCTTTTGC	60.351	20	206	333	538
c17281.graph_c0	TTCTGGGAATTTGTGAAGGG	59.903	20	ACCATTTGTGGTTTCCTTCG	59.83	20	147	538	684	TAGCAAAAGATTCGCAAGCA	59.725	20	ACCATTTGTGGTTTCCTTCG	59.83	20	168	517	684	TGGGAATTTGTGAAGGGACT	59.381	20	ACCATTTGTGGTTTCCTTCG	59.83	20	144	541	684
c17288.graph_c0	CCGTGATGGGTGTGTGATAC	59.682	20	TACCAACCCTGTCTGGATGC	60.924	20	178	2499	2676	CCGTGATGGGTGTGTGATAC	59.682	20	TCATACCAACCCTGTCTGGA	58.93	20	181	2499	2679	TCTTTTGTCTTCTGAGGCCC	59.405	20	CCAAAAGCCGACCAATATCA	60.827	20	216	2481	2696
c17289.graph_c0	TGCTCATGGTAATCTGCTGG	59.823	20	GAAAAAGGGACGAAGCACAA	60.227	20	280	321	600	CTGGGATGATGATCTGGGAC	60.288	20	AGAAAAAGGGACGAAGCACA	59.853	20	216	386	601	TGCTCATGGTAATCTGCTGG	59.823	20	ACTCGGCAAAGGTTGAAAAA	59.724	20	221	321	541
c17292.graph_c0	TGAGATCGAAAGGGTTCCTG	60.187	20	TCAAACACCCCCTAAAATAATG	57.934	22	275	5379	5653	ACGCTCTCGAAGAGAGTTGG	59.745	20	TCAAACACCCCCTAAAATAATG	57.934	22	245	5409	5653	TGAGATCGAAAGGGTTCCTG	60.187	20	TCAAACACCCCCTAAAATAATGT	58.725	23	275	5379	5653
c17296.graph_c0	TGGCTGGCAAGGAGAATAAC	60.214	20	CAAAGATTCAGAATTTGCCCA	60.06	21	242	779	1020	CTTGGCTGGCAAGGAGAATA	60.344	20	CAAAGATTCAGAATTTGCCCA	60.06	21	244	777	1020	GCGTGCTTATCAACTTGGCT	60.416	20	CAAAGATTCAGAATTTGCCCA	60.06	21	257	764	1020
c17298.graph_c0	CAAAGGTATAATGAATTTCGGCA	60.203	23	TAGTTCCCTTGGAATGCAGC	60.214	20	197	109	305	GACAAAGGTATAATGAATTTCGGC	60.101	24	TAGTTCCCTTGGAATGCAGC	60.214	20	199	107	305	CAAAGGTATAATGAATTTCGGCA	60.203	23	AGTTCCCTTGGAATGCAGC	60.211	19	196	109	304
c17303.graph_c2	TGGTGTTTCTGAGGAGTCCA	59.23	20	GCCGCAGAGTCTTGGTTAAG	60.015	20	212	940	1151	TGGTGTTTCTGAGGAGTCCA	59.23	20	CCTCTTCCCGTCTTTCCTTC	60.183	20	123	940	1062	TGGTGTTTCTGAGGAGTCCA	59.23	20	TCCTCTTCCCGTCTTTCCTT	60.183	20	124	940	1063
c17303.graph_c2	GACATGTGCCCATTTTGTCA	60.376	20	TTCTGGTGCTGAGATTGCAC	59.992	20	132	1762	1893	GACATGTGCCCATTTTGTCA	60.376	20	TGCTGAGATTGCACCTGAAC	59.992	20	126	1762	1887	GACATGTGCCCATTTTGTCA	60.376	20	GTGCTGAGATTGCACCTGAA	59.992	20	127	1762	1888
c17304.graph_c0	TGGGTATGGATTTACAGTACAAAA	57.6	24	AAAAGCTTGCCGAGACAGAA	60.132	20	184	90	273	TGGGTATGGATTTACAGTACAAAA	57.6	24	AAGCTTGCCGAGACAGAAAA	60.132	20	182	90	271	TGGGTATGGATTTACAGTACAAAA	57.6	24	AAAGCTTGCCGAGACAGAAA	60.132	20	183	90	272
c17304.graph_c0	CCGACTTGCTTTAACTCCGA	60.378	20	TGTCATTTCTGCCACAGAGC	59.992	20	268	1893	2160	TGGCCGACTTGCTTTAACTC	60.386	20	TGTCATTTCTGCCACAGAGC	59.992	20	271	1890	2160	TGCTTTAACTCCGAGCAACA	59.609	20	TGTCATTTCTGCCACAGAGC	59.992	20	262	1899	2160
c17315.graph_c0	AGCTGATTCTGAAAGGGCAA	59.955	20	GCTACGAAGAAAACCGGTCA	60.249	20	268	1843	2110	TCTGAAAGGGCAAATCAACC	60.051	20	GCTACGAAGAAAACCGGTCA	60.249	20	261	1850	2110	AATTTCATCCCGTCACTTGC	59.939	20	GCTACGAAGAAAACCGGTCA	60.249	20	172	1939	2110
c17318.graph_c0	TGCATTGTCCAAATTTACCTCTC	60.358	23	ACCACCATCATCACCACCTT	60.096	20	248	56	303	TCTGCATTGTCCAAATTTACCTC	60.358	23	ACCACCATCATCACCACCTT	60.096	20	250	54	303	TGCATTGTCCAAATTTACCTCT	58.629	22	ACCACCATCATCACCACCTT	60.096	20	248	56	303
c17318.graph_c0	CGCCCTGCTTTTGTTGTATT	60.131	20	TCGTCTATCTCCCCTCCCTT	60.03	20	130	3308	3437	CTTGGCCTAAGACTGGATCG	59.83	20	TCGTCTATCTCCCCTCCCTT	60.03	20	245	3193	3437	TTGGCCTAAGACTGGATCGT	59.694	20	TCGTCTATCTCCCCTCCCTT	60.03	20	244	3194	3437
c17319.graph_c0	TGTCCTTTAAGGTGGGCAAC	59.971	20	GTGCAAAAAGGGTAAGCCTG	59.747	20	192	1587	1778	TTAAGGTGGGCAACCAAAAG	59.968	20	GTGCAAAAAGGGTAAGCCTG	59.747	20	186	1593	1778	CTTTAAGGTGGGCAACCAAA	59.968	20	GTGCAAAAAGGGTAAGCCTG	59.747	20	188	1591	1778
c17320.graph_c0	AGTTGAGCTCCAGGCAAGAA	60.134	20	CTCTGTTGCACTCCATACGC	59.47	20	252	5179	5430	GTTGAGCTCCAGGCAAGAAG	60.134	20	CTCTGTTGCACTCCATACGC	59.47	20	251	5180	5430	CAGGCAAGAAGGAAACGAAA	60.357	20	CTCTGTTGCACTCCATACGC	59.47	20	242	5189	5430
c17327.graph_c0	TTTCTCAGTGATCTCCCGCT	59.95	20	ACGCCTGGTAAGCCTTTGTA	59.769	20	197	2814	3010	CTTTCTCAGTGATCTCCCGC	59.95	20	ACGCCTGGTAAGCCTTTGTA	59.769	20	198	2813	3010	GCTTTCTCAGTGATCTCCCG	59.95	20	ACGCCTGGTAAGCCTTTGTA	59.769	20	199	2812	3010
c17328.graph_c0	GCAGCCGAATCTCAGAAAAC	59.962	20	AACAAAGGGAGCGGAGAGAT	60.212	20	270	275	544	GCAGCCGAATCTCAGAAAAC	59.962	20	ACAAAGGGAGCGGAGAGATT	60.212	20	269	275	543	TAAGCCCTCATCATCCCATC	59.854	20	TGTTTATGTCAGGTTGCGGA	60.111	20	181	303	483
c17329.graph_c0	GAACAGGAAAATTCAGGGCA	60.051	20	TAATGGCTGCTTTGATGTGC	59.839	20	250	987	1236	GAACAGGAAAATTCAGGGCA	60.051	20	AGTGCCAGCTGCTCAAATCT	60.164	20	275	987	1261	GATCGTTTGTCGATTGCAGA	59.805	20	TAATGGCTGCTTTGATGTGC	59.839	20	147	1090	1236
c17331.graph_c0	TCCTTTTCCTCCTCCGAGAT	60.147	20	GAACTCGGCACAGAGGTAGC	60.02	20	267	395	661	TCCTTTTCCTCCTCCGAGAT	60.147	20	TTCACCGACCTCTACCCAAC	59.966	20	125	395	519	TCCTTTTCCTCCTCCGAGAT	60.147	20	TCCAACTTCCTCGCCTAAGA	59.948	20	246	395	640
[truncated: 4,052 more rows]

## Sheet: ssr 
#Gene_ID	Length	SSR_type	SSR	Start	End	SSR Length	Sequence
[truncated: 10,549 more rows]
